# Supplementary material for: Epithelial disruption drives mesendoderm differentiation in human pluripotent stem cells by enabling TGF-β protein sensing
Source: Nat Commun. 2023 Jan 21;14:349. doi: 10.1038/s41467-023-35965-8 (PMC9867713; doi:10.1038/s41467-023-35965-8)
Supplement: Supplementary file 4 — Source Data [file 41467_2023_35965_MOESM4_ESM.zip]

Archive with 15 entries (15 files):
- Source Data Figure 1.xlsx
- Source Data Figure 2.xlsx
- Source Data Figure 3.xlsx
- Source Data Figure 4.xlsx
- Source Data Figure 5.xlsx
- Source Data Figure 6.xlsx
- Source Data Figure 7.xlsx
- Source Data Figure 8.xlsx
- Source Data Figure 9.xlsx
- Source Data Supp Figure 1.xlsx
- Source Data Supp Figure 2.xlsx
- Source Data Supp Figure 3.xlsx
- Source Data Supp Figure 5.xlsx
- Source Data Supp Figure 6.xlsx
- Source Data Supp Figure 7.xlsx
