# Supplementary material for: Epithelial disruption drives mesendoderm differentiation in human pluripotent stem cells by enabling TGF-β protein sensing
Source: Nat Commun. 2023 Jan 21;14:349. doi: 10.1038/s41467-023-35965-8 (PMC9867713; doi:10.1038/s41467-023-35965-8)
Supplement: Supplementary file 4 — Source Data [file 41467_2023_35965_MOESM4_ESM.zip › Source Data Figure 1.xlsx]

## Sheet: Fig 1a
RTqPCR		Fold change normalized to WT
		WT	CTRLsh	GPC4sh5-c10	GPC4sh2-c3
GPC4	R1	1.31	0.84	0.68	0.22
	R2	0.97	1.16	0.42	0.24
	R3	1.15	0.71	0.54	0.27
	R4	1.12	0.7	0.27	0.22
	R5	0.98	0.8	0.37	0.28
	R6	1.19	1.01	0.41	0.32
	R7	0.72	0.7	0.43	0.24
	R8	0.67	0.85	0.22	0.28
	R9	1.08	0.91	0.34	0.31
			Summary	P-value
	WT versus CTRLsh		ns	0.06
	WT versus GPC4sh2-c3		***	<0.0001
	WT versus GPC4sh5-c10		***	<0.0001

## Sheet: Fig 1d
Immunocytochemistry
		WT	CTRLsh	GPC4sh5-c10	GPC4sh2-c3
ZO1 disruption (%)	R1	4.3	0	22	22.5
	R2	5.3	0.5	60	13.4
	R3	1.7	17.8	46.2	17.8
	R4	26.5	9.7	36	91.7
	R5	1.4	16.4	43.1	93.9
	R6	3.7	14.2	31.1	78.2
	R7	21	2.2	41.6	86.2
	R8	10.6	0.8	47.8	49.4
	R9	1.5	4.6	24	70.7
			Summary	P-value
	WT versus CTRLsh		ns	0.9986
	WT versus GPC4sh5-c10		***	0.0038
	WT versus GPC4sh2-c3		***	<0.0001

## Sheet: Fig 1e
RNAseq data
	Cluster	Gene	FPKM										Cluster	Gene	Log2FC				Pvalue
			WT r1	WT r2	WT r3	shCTRL r1	shCTRL r2	shCTRL r3	shGPC4 r1	shGPC4 r2	shGPC4 r3				WT vs shCTRL	WT vs shGPC4	shCTRL vs shGPC4		WT vs shCTRL	WT vs shGPC4	shCTRL vs shGPC4
			31480845	39492230	33338766	41932575	46085319	50741836	50301861	43671251	49071011
	Epithelial markers	CLDN1	11.0646709577895	11.4837993193737	14.0523641754023	12.6949354486366	7.87139732075663	14.7372002651409	16.2318580659908	16.4019673801846	13.0580430439023		Epithelial markers	CLDN1	0.00155530614815192	0.0561388700147424	0.045631111913759		0.989111046204626	0.420581275107904	0.59596958077435
		CLDN3	82.9507047376186	52.1339666550908	79.4007771568344	65.3681998396811	71.3386705767785	71.4298455704664	63.9522034229615	72.3118478947982	77.7837403982151			CLDN3	-0.0161630628329901	-0.0144738288746789	0.00864451355533548		0.761503225010979	0.85527990219931	0.975017187175575
		CLDN4	67.0309978378309	88.1572679726689	13.3752849693344	85.6924478728933	70.5316716233279	49.3960260315828	51.1949528983372	87.4475646563082	69.4144936338935			CLDN4	-0.0542656407622271	-0.0220793624419691	0.0355937582596036		0.477045787783447	0.840723725155731	0.828147314943329
		CLDN6	42.6228317008725	33.0860837473836	47.5337431674029	37.9351518228002	42.009200609619	43.8480829118625	41.22271454149	38.9007070651114	42.6270055981138			CLDN6	0.00223211263379031	-0.00716264768041955	-0.00942635228335428		0.990118880712593	0.952458534419427	0.983755872733804
		CLDN9	76.584579677737	56.8084615941479	64.6525079496347	54.3895042646818	64.4789284240499	57.8484589594647	67.9139233794425	54.7953141797879	68.834689716952			CLDN9	-0.0138708010438964	-0.00757851476214614	0.0129561009376459		0.675073528074842	0.911618674584812	0.894982049419703
		CLDN10	41.4079380014968	43.0983102510761	1.65332282866305	43.7972545965859	39.6940240693314	0.669601024668301	1.06893337626263	43.5487491883709	39.8625462403501			CLDN10	0.00993025591243187	0.0448027009117448	0.0231948838147661		0.936863944228269	0.665658230328257	0.925493747856604
		CLDN11	20.6237887517006	17.9864846365054	24.1314832835002	13.9087683524464	17.0417134062901	19.6979507006137	18.2229252013165	15.1853369449915	18.9500382988625			CLDN11	-0.0538860485747594	-0.0780655985107537	0.00229113087091954		0.383301875705548	0.35249566528182	0.995850747919276
		CLDN12	15.7386581253953	18.1581319401068	17.7644749884989	19.1398492108891	15.0222955299897	16.7117080161221	17.3459386520547	17.8529421831822	16.9446773471572			CLDN12	-0.00247455226403609	0.00836511640816599	0.00838062028440752		0.986139748462393	0.963514706784368	0.983755872733804
		CLDN15	20.6708275128152	17.6009811305765	21.3933585074998	15.1670640374699	18.6180643635613	14.9911534242615	14.23252575758	8.95092409986554	18.3387049078867			CLDN15	-0.0213559128769716	-0.0943265524748081	-0.028188820633822		0.732500208417323	0.258979243293588	0.84146592727946
		CLDN19	26.7661606377034	25.6689692870572	26.3231753157571	23.029328478077	25.4253818866124	24.6456517769258	22.92932250317	25.9327029963049	25.2377946083783			CLDN19	-0.0569553806878643	-0.0559363571896497	0.0100246848572027		0.451304870694706	0.527408090297983	0.979065004472151
		EPCAM	5.35594442630633	0.798769393347492	13.0465689165231	4.14392344797274	3.77810247049328	7.49377332914122	10.0208894726555	7.07030667730837	8.89381498417141			EPCAM	0.020930736852867	0.100259292084115	0.0644728022622454		0.856752802955935	0.126850497300646	0.485956314064371
		OCLN	18.3827721835829	18.5373986788958	14.6402780724471	15.3536009502608	7.2543142804781	15.2571195031369	20.78882571807	17.995113438851	18.2984641037623			OCLN	0.00629620127296228	0.00359095662833195	-0.00574509841066569		0.617682479785838	0.884415022729374	0.881634979859444
		TJP1	2.39227384555171	17.5280977591202	3.11057166646504	1.70725417563163	2.43684104613541	2.90213002973062	1.85928973682185	1.04630274755981	2.62788364528568			TJP1	0.0220363983023638	0.0031864310786859	-0.0261761148306476		0.697166379101177	0.974896951784274	0.832680468565255
		TJP2	1.27834291754557	26.230376762615	3.51657798822056	25.2347897923044	0.524493508128634	1.28906217003266	1.72256806164248	0.249970899952908	1.51454393711481			TJP2	-0.0747233174691662	-0.0320481976219763	0.0419276711800312		0.236539663080271	0.704372088353266	0.721096768207816
		TJP3	40.5008178921172	37.7267570941347	2.02244622696395	36.3544101910955	37.1201315436852	35.7143985294859	38.1739796183439	39.8651588575279	37.6430331167752			TJP3	-0.175419187260275	-0.0181273800646563	0.112542286006639		0.123526618832081	0.868140959496463	0.291401220906239
		ACTB	21.9596836593426	14.5767148874148	26.9907317910803	18.3773526848876	21.7139198697182	22.8136600765524	21.2007307404798	18.5756052564468	22.2890511336322			ACTB	0.0185247095113804	-0.014039100881347	-0.0217643092258883		0.962442273137492	0.906790580221704	0.936791587392616
		CDH1	3.97181623682174	2.60919872704761	6.17399304929573	3.03603683339493	3.81783880299212	4.6015317648191	4.82710830442984	3.35761716485943	4.54342839039176			CDH1	0.00801470594524533	0.0150292661375841	0.00159260871318036		0.952266881837083	0.874371511616328	0.988073015506392
		CDH3	24.7314600611956	25.1018167299164	15.230888925276	24.2706296791547	24.2442946731433	23.300098256557	23.6764243157174	25.1068999708471	24.1629285906164			CDH3	-0.0645753190141948	0.01473745489112	0.0911871001378496		0.383301875705548	0.89384745044296	0.209891706748444
		CDH18	13.1079902475129	10.8006993340086	11.4345037563794	13.6090585713001	12.999772734478	14.075443549236	11.4376707225835	14.7502295142272	12.1898837830193			CDH18	0.0135085053819406	0.0115089100494158	-0.00802723371472311		0.717931291935852	0.84389111550415	0.963441992178781
		JUP	33.0664129438639	32.277212481857	2.43849517152238	32.8071948916475	32.959214873106	31.7142969442304	31.3916632773399	32.7325002982513	32.4132420218443			JUP	-0.0138319530844485	-0.00126947750390206	0.015928831490866		0.911349862670302	0.993091497790315	0.965272910512176
		AJAP1	10.2150036561418	10.4409380510035	0.507437281309682	8.99251455692879	8.81835772332509	8.83988779822923	9.47412899490144	10.2138721560749	9.87086338622318			AJAP1	-0.393064800245906	-0.0366094700164197	0.31573553664512		3.45959160958568e-06	0.710043415345513	0.000203324472419321
		CTNNB1	12.0014902741937	11.9044215505724	13.448232330202	13.1883293143962	12.7598106224903	13.6990093466259	13.1405833652186	12.5990808025998	12.9440518637522			CTNNB1	0.0626606396244759	0.0330603135274379	-0.0336247911600242		0.31115603139209	0.663646685332451	0.84105454767739
		CTNND1	19.5185657256544	21.6524736724234	0.732127966735885	21.0733774658015	20.4091375562051	19.5871614878283	19.7643655439618	21.5842450976709	19.5873946842736			CTNND1	0.0105055636019354	0.0462515819945036	0.0272858811310396		0.931660771227353	0.616293015756217	0.903735091350156
		JAM2	15.3589043468125	15.5358217658784	13.2437464276183	13.3813494497814	13.5643990400484	11.7549363486619	12.5274858488395	12.6731527330152	13.1361295722315			JAM2	-0.0454187190280832	-0.0751774101336279	-0.00291614780595863		0.491544424248612	0.37995270622323	0.994259528926708
		JAM3	1.52863188235406	40.5006420813167	4.00943010871429	0.362611136201658	1.77818493240007	3.45925246489437	2.03693841342356	38.5227461229314	1.11608391870091			JAM3	0.0929646573375418	-0.0245861711251643	-0.14567789785872		0.26186293636081	0.822614790190467	0.0645330721572951
		NECTIN1	23.7192499080868	20.7934165861303	18.9086313580828	20.6973285952131	20.7688958264224	20.1827323571183	19.2918956976506	19.9842198930337	19.5840241929679			NECTIN1	-0.0379146461260966	-0.122395912303648	-0.0444843751452712		0.664479337430599	0.142142908661677	0.76432589629181
		NECTIN2	39.687347445882	37.6858332722997	2.17513058114088	38.8893361508337	39.1405910033882	38.0985856057618	35.1792345254115	37.3274857425497	37.1808457359543			NECTIN2	-0.00798106114690013	-0.0786447830038627	-0.0593818057558051		0.962442273137492	0.405592301241681	0.641736978392605
		NECTIN3	7.11342923933205	8.24767413823626	6.92038068986418	8.05559795089589	7.39947848092729	7.30355439740126	7.0034896008403	7.49068710043733	6.91078375621073			NECTIN3	0.00332762193194752	-0.0571341822519647	-0.0607340718009054		0.982614512354706	0.523303654835697	0.604082915073183
		NECTIN4	26.3788280876465	24.8729300625346	24.742871960821	16.6776132053972	16.8672955465346	23.4421342890124	24.7196468846547	26.5637617496038	23.1697073605966			NECTIN4	-0.0177161022166685	-0.00286437559535353	0.0217718587269459		0.525331253483743	0.963514706784368	0.67136454277725
		CEACAM1	31.8239555035983	29.1603634247211	26.9580612776706	25.5147760564991	24.2103651742032	22.3565463453746	30.9564179961408	27.0892453239065	29.7919822801145			CEACAM1	-0.0227133477299547	0.00156207128524474	0.0341332026801876		0.439213097490968	0.983350978783505	0.448687822941905
		DSC2	10.4681309750608	11.0630948822119	10.8274805144581	8.4569003241421	6.73753500301832	8.84892967025666	9.22305484235589	8.82373502948512	9.54361514840051			DSC2	-0.0712020404334635	-0.143211007076802	-0.0267088428169991		0.382176375601854	0.0870860206956774	0.901925707223951
		DSC3	7.2734560492241	7.97954240426532	7.02572091399165	7.3120969400567	6.58820458712194	6.88041304337528	6.44725816495694	7.12704619738808	6.52737161855704			DSC3	-0.374859996518661	-0.139725092363882	0.0616205027651685		0.00437314483428468	0.180697779216809	0.55785434054409
		DSG2	4.8477572214107	5.07487220156817	6.4252665577632	4.99494992143666	4.59204452222698	5.66711657982878	5.56368579618124	5.31647016122232	5.31820737543605			DSG2	0.000398562154895684	0.0110356338978676	0.0034756943492748		0.990090960434328	0.952204622057134	0.9922781728759
		DSG3	16.1742505992819	19.246262067243	17.4281487883392	22.2923889118424	15.8622015073633	20.3667120038649	21.0567661297209	24.5585377613413	20.9571136601668			DSG3	0.0113079646068675	0.0606393136504969	0.026807258451685		0.77637081167539	0.147038440415212	0.637845116860826
		GRHL1	8.84749572852065	9.18526069305987	11.6472345590066	12.719542805583	9.86902996938077	11.9327138608305	9.3150485882907	9.48263614627176	12.0652210356568			GRHL1	0.0308541236968604	0.00979180531027184	-0.028432260839585		0.612186284525184	0.91292935708349	0.84146592727946
		PKP1	24.3700074722868	24.724243518076	20.8520048886746	24.6452451527734	25.8422425678183	24.2564349662872	0.404734188267862	0.235397133594408	0.11584810837063			PKP1	0.0132959175071082	0.0614818264680217	0.0254047349924781		0.807929531596195	0.284691165330111	0.793709060958327
		PKP2	12.7023052583654	12.2974586827498	14.1737507342817	12.5494044587988	13.2073156317124	12.8375337929845	10.8041094797144	11.3962788077846	12.0361572578306			PKP2	-0.0038986026298883	-0.129391631506182	-0.122189692274641		0.981453254352768	0.0715993987651384	0.112106794872022
		PKP3	45.3051152573323	39.907084573037	35.4876702442528	42.5533100436609	44.0031773263312	42.4073694679737	44.2882149326739	45.6044855892063	72.9367098776973			PKP3	-0.000342865278808966	0.116471945019485	0.111111742288503		0.998809622202769	0.233432978615057	0.293681824541675
		PKP4	10.4829789337193	11.0904824309729	9.97286962746561	10.9309529706445	10.7432115743649	10.4177810856699	9.8354458320994	10.231082493679	10.0450222661445			PKP4	0.00639439555734745	-0.0884077861749093	-0.0986683108087708		0.962087670408371	0.140151549028631	0.105347033938754
		EVPL	0.679600687936233	20.9589894510923	2.49501101956115	22.0934085014024	21.3137198037913	19.9072359730267	19.0630460733048	19.6390268210185	15.0670596974302			EVPL	-0.00772049240652282	-0.0150285055642042	-0.00275481366187889		0.904658117241753	0.824102833484184	0.99226909278236
		PPL	13.9408263422287	13.1804389726382	13.8237139890768	12.7043414813674	13.6292697522983	13.3900148160957	14.2983617800867	13.6402362335726	14.4369934877868			PPL	-0.0288760058003601	0.0382894332360155	0.088318918162007		0.741658161463755	0.694317721349061	0.337229779773341
		HAS2	24.8716820577372	26.9579960529582	23.8927196571026	24.05813524839	19.0166583660208	20.5568839103497	20.0731827189808	22.4789568767874	21.9050571829106			HAS2	-0.32811294361882	-0.291175807663437	0.00839274461289644		0.0135773902161186	0.0197723834383774	0.983755872733804
		HAS3	17.4290679554704	15.514631752227	16.8851257893506	12.4847546278722	12.9892277844427	13.9874727134674	15.0889588278547	15.1679391804555	15.0037162706166			HAS3	-0.347835313079486	-0.13022084231899	0.164052233149639		1.09223494979687e-06	0.0959273979440471	0.0356447214528173
		ITGB4	10.2649746733297	5.9254345830975	10.608542730063	6.66597231908972	8.69688441658523	9.12285995953635	10.3676449803792	8.66534783575772	9.77478691508325			ITGB4	-0.0171368172738458	0.00971802768638642	0.0343260867972244		0.781048793467539	0.917752915317279	0.733572152139612
		ERBIN	5.19862414323005	6.00003637178822	5.8427942599635	5.92050363658503	5.39487410451621	5.86127080743715	6.42701340484401	6.11895578579094	5.94044148223357			ERBIN	0.0148192979035358	0.059892506310254	0.033193579264803		0.904745870322511	0.50180055427968	0.86669809204925
		LAMA1	11.2124367903357	12.2646889928822	10.5701995431846	11.3150548113552	11.690881817344	11.3454446173147	11.2691276744957	11.7648849603163	11.5924796073405			LAMA1	-0.00508489265203191	0.0245957150100622	0.0293067139958232		0.974808179914581	0.821722470608347	0.884156996666525
		LAMA2	5.70346246517106	6.06975183463037	5.24564976639902	5.64412663285457	6.13147442729122	5.75953832038008	6.53702692770671	7.05553011068636	6.95029096667375			LAMA2	0.0164866398507949	0.386463462642017	0.314805849135762		0.873085284257362	0.000293207418315243	0.00394785821401463
		LAMA4	13.0448902530608	14.4511269604114	13.2956625026558	14.5247377283266	12.2058560642671	13.9662662289552	15.6808111475942	16.6360537907684	14.313471916928			LAMA4	-0.00162649790578489	0.0316774103996589	0.0305272092804513		0.982366608432257	0.503540717644488	0.589522738259874
		LAMB1	12.7785079468142	13.3969788524841	12.9171182232251	12.3011957998388	12.6130693478272	12.4963067020139	12.3536628946897	12.7021640175544	12.8294865544376			LAMB1	-0.0565303579089226	-0.0389702512737157	0.0184377048899293		0.44671770004295	0.643742312595621	0.942609307767612
		LAMB2	19.7398148291118	18.6231201885117	18.6099439727261	18.5415339589443	19.2689363576415	18.8179616626571	18.7523973807496	18.8609052755543	19.018415224369			LAMB2	-0.0272945510920559	-0.0164624187825224	0.0148240230845503		0.788489518198363	0.88862272203529	0.968150089600863
		LAMB3	24.4788946169631	13.1626735528632	23.3038013122351	24.5054210245249	26.2855499839418	24.7220941420826	22.9249792508933	25.3350256836604	25.3522099854421			LAMB3	0.0126907587805694	0.0174750996702209	-0.00202137539930808		0.71682349090987	0.71022658710556	0.9922781728759
		LAMC1	1.93352577666931	1.29741093376325	3.17305762797102	1.36996967536485	2.08072434221373	2.64137884337677	2.3514937947368	1.49323345870969	2.36816586920114			LAMC1	0.0387859013763831	0.00827193867454831	-0.0352793461420622		0.641453609728385	0.939712589521241	0.826194383498071
		LAMC2	5.70871591519503	5.42247283831327	6.87188920517494	5.35078053166143	5.71730782389001	5.85267767540998	7.34366288087995	6.80034503330759	6.80224896522312			LAMC2	-0.00561652369778629	0.133165827787477	0.143732214385363		0.969861912790789	0.0520689025442376	0.0366957571036246
		LAMC3	4.83760639993984	2.13594078240764	5.32931285591031	3.69677471598676	5.25713390173928	5.19099526552707	4.80030333871776	3.87977918949185	5.53296461470314			LAMC3	0.0476686329249906	0.0469474645917523	-0.00936063818597465		0.537366029365644	0.593882772973763	0.983755872733804
		KRT19	79.1157300648113	68.1633166074961	76.554846587558	77.6136131146425	79.7007889343605	76.9665897218727	74.9309259123992	78.3036202318522	78.3232135458294			KRT19	0.00796501742453814	0.0131740284304546	0.000224193853043273		0.939093670423328	0.911205837653969	0.999152158135852
		FOXJ1	36.132197412216	28.6115985563832	35.4271164306492	24.6769947202246	26.7825869785868	25.1813998021411	30.7234701215358	27.4382328317106	33.5440504001917			FOXJ1	-0.394479488226925	-0.0502925972988241	0.110706491607072		0.0120674978857569	0.517913202066981	0.265280625906297
		KLF4	25.9913464435705	21.5779085393448	25.4923282872379	24.8431623307201	23.2001528464844	25.1413245822199	26.1624809757778	26.2693265889393	28.0505907653959			KLF4	-0.00304607382956522	0.0545662466004597	0.0556525829558958		0.981543646464468	0.537957709309677	0.622537470055434
		LRRC1	12.0615073664401	12.364863386259	0.305277501546579	12.5731542055187	11.9997686420781	11.3821151889568	11.2208519330231	12.3492682854332	11.4334347762029			LRRC1	-0.0077937208234438	-0.0208118480828243	-0.00990805217465375		0.953829109586366	0.856272772980628	0.983755872733804
		LDB1	25.0903639692294	23.4097911208065	23.9433168549849	24.5149258177487	25.8912316481165	24.7948543915214	25.348225875453	25.5567142239874	26.0835963317786			LDB1	0.0162641102333572	0.0758883136129601	0.0425783910317324		0.8920377320949	0.379004856503567	0.777294397593054
		WDR48	12.8587072956213	14.2824063783831	13.7957318140178	14.0491991540956	13.6712267146447	13.7052550555388	13.5304748174659	13.8726500398245	13.137788916476			WDR48	0.011492135914071	-0.00757857536243907	-0.0198090281491743		0.939093670423328	0.949509142207755	0.946153536330478
		RHOA	19.1621061358979	18.1506143858174	23.0752527717442	19.0533220087554	18.5799125421609	20.355727079073	21.2329138250481	19.9777908124754	20.2786810134692			RHOA	-0.00205982361743433	0.0187555038317112	0.0170337463668647		0.995058203468485	0.83462280897819	0.943425230230451
		COL1A2	25.0323109904347	24.5214565682842	0.219648927900365	24.3774518465044	24.063185092301	23.3551180739496	24.1186760363494	25.0554093474181	24.8023559514745			COL1A2	-0.0603767215863971	0.0283348441014805	0.106586330535854		0.44824459082984	0.831316943856878	0.187640074200265
		FGF10	14.9875156121415	15.8058662581617	12.7034221185498	7.722366588481	12.7001465515554	16.8008032061973	12.9707049002898	13.5553965223635	14.953401626439			FGF10	-0.00441906364722903	-0.00321858185750671	0.00315734132869063		0.921315066888364	0.950959508738504	0.984756295017129
	Mesenchymal markers	CDH2	15.0824630050312	16.2144697923736	15.979363671886	17.3256599646728	16.6564912301739	16.5372724268599	14.6682468563634	15.0667060534402	14.8449595778831		Mesenchymal markers	CDH2	0.0659649120528935	-0.0630730326680375	-0.164760039665398		0.389226031162313	0.426771415742533	0.011320668638326
		CDH11	13.9569990303064	15.1962115302261	13.6239991442032	14.2449430040769	13.2446964188258	13.2463945873144	13.0269262366585	12.397218041912	12.5155424651542			CDH11	-0.0577537359205968	-0.218488392074517	-0.0534914137403487		0.459340258005636	0.0323205618534618	0.668371373703054
		CD44	14.0962685244186	13.7586556557016	13.3922869825734	14.8499806114777	14.2754424278067	13.6253377839449	13.8184551657136	15.4072937033067	14.2226311361276			CD44	0.01310230125571	0.043013115485644	0.0207131702939398		0.912329861361704	0.643883511413239	0.939568871187745
		THY1	3.19654805701758	0.186164802159214	4.95291072987572	0.236716057175862	1.31845804688768	2.36337873180768	3.32130549282805	1.52892148883265	3.29406118228136			THY1	-0.0951407700471769	0.00284646874741958	0.117787180175991		0.244122841521083	0.984976110148649	0.205441737291977
		MCAM	3.23467641976629	0.415479303853136	4.86955584805295	0.75450789700167	2.23969195299663	2.77386063313491	3.98894168748037	2.84351655297965	4.02886969315009			MCAM	-0.0333542638780903	0.0791776518507295	0.170487452171042		0.704785191231186	0.371257754062744	0.0645330721572951
		ALCAM	11.3415252619207	12.8810211751076	11.948825682908	11.6049153384055	10.3579141852202	10.4064680816639	10.1669471171397	10.7895994555773	10.2417933912056			ALCAM	-0.0949561350457148	-0.169589743577636	-0.0262293590271887		0.273303645156475	0.0500541319139816	0.914147332364608
		ICAM1	12.5248973732907	6.23678846186074	12.8039852560813	0.21006322799918	3.96668346229881	2.72544077328079	3.38315074191127	0.42755482067417	3.44759176920448			ICAM1	-0.489143296024915	-0.554547321473587	-0.00768057361307396		0.00803499621605893	0.00154585921833171	0.978963315400182
		L1CAM	8.91825658251624	6.0302451429185	9.93244863326866	5.73640801257547	6.69017498924383	7.19271841560827	9.79526734834234	8.32176508945244	10.5541081814658			L1CAM	-0.128020855204851	0.089055356255978	0.312710368154199		0.178349909287952	0.318242867462523	0.000501902331370376
		NID1	8.79431175988198	8.16830625349986	9.0755267347364	6.23390778741005	7.29971556687964	7.95807375892287	9.77133496080351	9.16640934353338	10.0083486648158			NID1	-0.124642286830846	0.105181076941746	0.275469537953521		0.0883179371174276	0.139352293140362	7.85142034487228e-06
		KIT	6.18015455687299	6.64036772048537	7.78399405575629	5.3191563797328	5.06577182741372	5.7202409865053	6.42106416580326	5.40812293896432	5.66024513514054			KIT	-0.0823283577894114	-0.0722161642757956	0.0119804302013123		0.325235058979301	0.405592301241681	0.975129813251621
		TGFB1	38.1335715621873	33.8007104369708	38.2228176229352	32.7715996276076	34.7193399633811	32.5105437490912	32.7817037498744	37.3167020675684	36.8674813224224			TGFB1	-0.101822770242271	-0.0316534615739399	0.0434250786934592		0.236513721242174	0.713823409986201	0.711510584621535
		TGFB2	15.8963594730244	16.3596882760207	13.3267853824796	14.4654881134058	14.894799096884	11.0371160832821	16.3799370432499	16.8562865491129	14.5272690956471			TGFB2	-0.00843357776206127	0.0078923993365003	0.0190748338596018		0.841620344907639	0.893663555812704	0.763656609058669
		TGFBR1	9.56860953683316	10.7573417956323	9.25612612542434	10.4735284503501	9.83774408867529	9.82948239800792	9.6876441206839	10.2958126596305	9.64147880640556			TGFBR1	0.00976890517350748	0.0011458777111746	-0.00924309057138264		0.952266881837083	0.994238276865655	0.983755872733804
		TGFBR2	17.0859371362346	17.3327092973478	15.5430730752468	15.9491464861254	16.1002043284157	14.8204970686466	16.2198079159572	16.568504287033	16.7718805430579			TGFBR2	-0.111541015668821	-0.00959290269599376	0.0966619603000298		0.232346234591542	0.937890044108886	0.350840465742254
		TGFBR3	12.8162498061141	14.0760874319657	12.7475277147822	13.2563529979073	11.7787750702613	12.559436420369	11.0165717947423	10.8131095512505	11.8763531862266			TGFBR3	-0.0246561554265807	-0.184239344034593	-0.0681248449794407		0.766901128196414	0.0958319570913514	0.536368548257611
		BMP2	34.9471856805271	34.1080051368444	32.489469790376	32.4835714715218	32.2100602576287	32.0560576297831	28.3484757764717	31.9912075240789	30.3245690197867			BMP2	-0.102861855165199	-0.287274152120887	-0.0627847445493326		0.263171554453039	0.0042658587038638	0.586487410595073
		BMP7	31.8775031563865	29.8936465718717	0.0646473972989684	30.4391744766285	31.8789941646597	30.135904857585	31.7700887772389	34.3174858307364	0.0358295174952264			BMP7	-0.0041509622446856	0.208401563159896	0.225952937098973		0.976806245288832	0.0511927319242248	0.0398423381517027
		BMPR1A	17.4947169004907	19.1855675467431	16.5640119615193	17.9358209820218	16.7490613163552	16.2489547756858	16.9560409991137	18.2688771942508	16.6577024083314			BMPR1A	-0.122597454179506	-0.051401660552109	0.0538209504505036		0.124763806498829	0.557469758067922	0.704666882617777
		BMPR1B	18.5170294354776	22.2200312297064	14.5610996065287	18.9062460740952	18.8709859889601	17.1282864839914	15.1429077294513	20.4816795558185	15.5839525817198			BMPR1B	-0.00262109336586855	-0.0123494079314463	-0.00732279715591999		0.962442273137492	0.809457316456	0.964436349430092
		BMPR2	1.8061094252786	1.87342879199922	2.53006779973752	2.11659141471244	2.01334554104614	1.96165423044729	1.79092873704282	1.62559028818724	2.05411994295728			BMPR2	0.0187267806355682	-0.0227846872433831	-0.0490561008637703		0.867090645277402	0.842695917738901	0.719252131277963
		SNAI1	33.2752778283019	21.7968121783696	32.5179008392923	28.564885280104	31.895897350662	28.4284981659471	31.0870264036872	30.934723899006	31.3490626004231			SNAI1	0.00312268892581603	0.0149724273521861	0.00508345371423245		0.980565295583241	0.884173953456037	0.978963315400182
		SNAI2	33.5809226873872	43.0793188599318	40.6018423557712	42.871082884322	31.6609556042001	22.9454475897238	37.427693245843	30.6341198503107	32.7242679923024			SNAI2	-0.00974440970424953	-0.0127613815459446	0.00243502627076224		0.758631506756029	0.775608746341022	0.988921929922858
		SUMO2	40.8388407285006	44.8066739334124	3.37220537654572	46.0276570044102	42.518835284313	42.5010623847799	0.229639138826649	44.0303588916235	0.151685080909987			SUMO2	0.0242492383204599	0.0395870054815607	0.00648244637919353		0.802859307024131	0.676336958473482	0.988921929922858
		ACTA1	32.7436703697473	23.5992292164363	38.2187366748422	43.6326100623442	49.6236747556883	37.9162431326368	39.8430588208662	41.4060032035051	36.1384059042698			ACTA1	0.272042704659414	0.0658381124119873	-0.0348999466363644		0.0781922707625973	0.391469404580921	0.773718828579234
		ACTA2	6.84671150131228	81.8443728529597	10.0129782287323	80.287423863338	73.2353857022221	72.2997389564833	5.55188509471833	4.58401198333871	6.99899964510112			ACTA2	-0.035905439392664	0.0146215758809779	0.109390096199432		0.399274387367366	0.858560266976716	0.180435420285662
		ETS1	15.4718498076355	17.4279224786066	15.6434951683298	18.4025047626948	17.6733169833559	16.3718395651579	17.0791006666905	18.2928925784958	16.7496199444352			ETS1	0.0863754660156582	0.111807996285121	0.0064931116285319		0.307146943545665	0.180697779216809	0.988921929922858
		DDR2	11.1153344531532	0.75969030184963	1.46444463982754	0.225677052420687	0.661916706891631	0.559582153834734	2.17415751313819	2.06602845379906	1.81807121957092			DDR2	0.000704187539340035	0.307482839094606	0.263349664500506		0.989234724430239	0.0749562337281051	0.108810984575189
		ITGA5	0.287188277791346	32.7234912633231	3.62411068313606	33.7332445340934	32.9210945725629	1.36969248728939	2.85625952926857	34.1753738303374	3.18006946797988			ITGA5	0.00858486058924885	0.161254357630261	0.120190761248674		0.946939402810716	0.10644528207019	0.246895231432523
		ITGAV	13.3868788051955	15.2150238285111	13.3519355853427	14.6543845673524	13.3939149179233	13.4441158059017	13.390469904351	14.098963867213	13.4866430006278			ITGAV	-0.0277974561837137	-0.0308448489758836	-0.00320764256213579		0.836702222107983	0.751456517958531	0.99534221639008
		SDC1	26.4289799108783	22.8897543077256	25.5342887336733	23.7062683713995	25.7201177328244	25.8382178213799	24.8655673531857	25.631530372753	26.3078474169245			SDC1	-0.00800051634524951	0.0118014959707905	0.0204054802763833		0.956245874372057	0.91973138436835	0.942609307767612
		ENG	8.80024084162705	4.14143926367412	9.4096547985382	2.97314003901861	8.52427412586118	6.36050118877432	5.99795238029015	6.46196496423444	10.0956879303443			ENG	-0.00668478718461454	0.00456383651257054	0.0130770272688572		0.936863944228269	0.963514706784368	0.952384262468732
		TNC	1.68872364080116	0.471410095948886	2.72084483508049	14.8715866641034	15.1581009834758	14.4309337714923	0.824909900487643	15.8004981651699	0.319636909295483			TNC	-0.486294574929071	-0.298788337464825	0.126875472299083		2.16877502537855e-10	0.000149865654937368	0.15904728064242
		MMP2	23.062632556628	21.8472304296021	22.4081455781003	21.7428082146718	22.272104876814	22.7992999439597	22.2902044400328	22.4212949837278	23.5543816736118			MMP2	-0.0163894621790448	0.0114650090023803	0.0327816196747262		0.895547696387705	0.917500260014368	0.864205437511262
		MMP9	15.7275881884195	7.72310157192856	17.3276927071719	11.104189909326	13.6587681949439	11.3754071334367	29.3260685070568	29.8795905506097	33.170338951233			MMP9	-0.00894181207617713	0.882509007813312	0.94619820081333		0.921672405893077	1.60519092345925e-10	6.48410360061796e-12
		MMP14	29.9685336613459	27.0444194466885	28.0697204905345	27.1128001062535	27.6795678763302	27.8238715971344	27.7492331778397	28.1672638360389	29.1242199823941			MMP14	-0.0489127714101984	-0.0119826818294523	0.0399445214967229		0.577583177340855	0.91973138436835	0.800280005144764
		LAMA3	2.32427816253764	0.45166681050469	2.59744786004603	2.28259984655948	1.70079833351867	2.77972561370141	3.19562213441319	2.62415115602796	2.65481567070586			LAMA3	0.0237604940593583	0.100468446951607	0.0235854322995222		0.679669962444862	0.244869441295894	0.877466004730897
		LAMA5	2.95167064467674	1.22256304154265	3.18311842913726	1.04887960633613	2.02012426228397	2.09412379559923	1.95558405006032	1.32266760380303	2.48769430755664			LAMA5	-0.077553383633961	-0.0761261676499904	0.00467726825101234		0.398776486506312	0.393324846334119	0.992257035747867
		VIM	61.598527733501	65.0072471673319	3.03865673694684	66.4301759631406	64.5883073978962	59.7280902872646	51.2874205706586	56.2887451059982	51.4966841321481			VIM	0.0216779757691565	-0.432348370053124	-0.483786634785747		0.799050490864602	1.0421788520199e-12	4.42017127254831e-16
		NFATC1	4.51283217835042	3.25552404982056	6.29420475834654	1.81554045833663	4.14099197214722	3.54921210948419	5.11219542722688	4.4730674552722	5.97487472925055			NFATC1	-0.0361819627067668	0.0172523001920597	0.108812680888809		0.484087414998409	0.849217178613297	0.246895231432523
		ROCK1	11.1299424857233	12.8298655374447	10.8740496723525	12.4044493251144	11.840649354706	11.3409571810732	11.2497079281981	12.080624977303	11.3042816775251			ROCK1	0.00485502960414998	-0.010178198355888	-0.0176231772577553		0.97466270332481	0.930305123010148	0.964769585104223
		ROCK2	7.16220029282541	8.38215163772289	7.17180699944824	7.93118924077864	7.28632155557569	7.31306567248909	7.80844820228166	7.8801306230727	7.91717184498027			ROCK2	-0.00365687841225852	0.0373804517593876	0.0438735671556021		0.981543646464468	0.702808574715912	0.793709060958327
		IKBKB	3.86059004064643	1.46883469450943	4.25137024115625	0.815657749742607	2.10976628944438	2.66246962815871	3.20296520716948	1.53046988233862	2.38862443125106			IKBKB	-0.0710810135843218	-0.061741036500952	0.0119652501746467		0.39963501065678	0.488005790293329	0.975129813251621
		WWTR1	2.2957823971726	1.43747747645652	3.93129406523738	2.25890513989481	2.25182416985739	3.68883429046416	3.25767460346023	1.91152480329272	3.0694831343452			WWTR1	0.0586730154018997	0.0344176279437488	-0.0253963604214456		0.482964236769684	0.733051472153256	0.91702837277525
		BAMBI	21.4918561993957	14.5053640404761	25.5181742362503	21.2895008795989	23.2362442014428	26.0965272202823	25.1864734469337	22.4387310054221	27.1214898098032			BAMBI	0.116070562162431	0.150196815721865	0.0121493917595746		0.163267284823989	0.0547977476774071	0.975129813251621
		GLIPR2	30.5896122840865	30.9140623734399	30.0089246384765	30.1886660302153	31.3905081782602	30.1493912470263	28.3028635286813	27.5775007349478	28.985790807195			GLIPR2	-0.000904860741594601	-0.0573573972598906	-0.0510374111520234		0.995058203468485	0.523303654835697	0.691329315358125
		CRB2	13.457182822993	11.1052142513167	12.7696120594605	11.8330195873073	12.3277721247044	12.0847301591132	8.41032411711686	9.8556245956638	10.1253637631751			CRB2	-0.0225813333449094	-0.510016378961879	-0.358903414774635		0.749046754149388	0.000376560139252453	0.0148690012212905
		TIAM1	4.85212111275143	4.82880996151191	5.38975425258273	4.08195102246305	4.33701534860309	4.68019008205028	5.03705667285591	4.51858686816346	5.0983010130654			TIAM1	-0.075458392914312	-0.0140732513553895	0.0625493446557755		0.290529897311874	0.90129691147823	0.51106558817138
		TGFB1	38.1335715621873	33.8007104369708	38.2228176229352	32.7715996276076	34.7193399633811	32.5105437490912	32.7817037498744	37.3167020675684	36.8674813224224			TGFB1	-0.101822770242271	-0.0316534615739399	0.0434250786934592		0.236513721242174	0.713823409986201	0.711510584621535
		TGFB2	15.8963594730244	16.3596882760207	13.3267853824796	14.4654881134058	14.894799096884	11.0371160832821	16.3799370432499	16.8562865491129	14.5272690956471			TGFB2	-0.00843357776206127	0.0078923993365003	0.0190748338596018		0.841620344907639	0.893663555812704	0.763656609058669
		TGFBR1	9.56860953683316	10.7573417956323	9.25612612542434	10.4735284503501	9.83774408867529	9.82948239800792	9.6876441206839	10.2958126596305	9.64147880640556			TGFBR1	0.00976890517350748	0.0011458777111746	-0.00924309057138264		0.952266881837083	0.994238276865655	0.983755872733804
		TGFBR2	17.0859371362346	17.3327092973478	15.5430730752468	15.9491464861254	16.1002043284157	14.8204970686466	16.2198079159572	16.568504287033	16.7718805430579			TGFBR2	-0.111541015668821	-0.00959290269599376	0.0966619603000298		0.232346234591542	0.937890044108886	0.350840465742254
		TGFBR3	12.8162498061141	14.0760874319657	12.7475277147822	13.2563529979073	11.7787750702613	12.559436420369	11.0165717947423	10.8131095512505	11.8763531862266			TGFBR3	-0.0246561554265807	-0.184239344034593	-0.0681248449794407		0.766901128196414	0.0958319570913514	0.536368548257611
		BMP2	34.9471856805271	34.1080051368444	32.489469790376	32.4835714715218	32.2100602576287	32.0560576297831	28.3484757764717	31.9912075240789	30.3245690197867			BMP2	-0.102861855165199	-0.287274152120887	-0.0627847445493326		0.263171554453039	0.0042658587038638	0.586487410595073
		BMP7	31.8775031563865	29.8936465718717	0.0646473972989684	30.4391744766285	31.8789941646597	30.135904857585	31.7700887772389	34.3174858307364	0.0358295174952264			BMP7	-0.0041509622446856	0.208401563159896	0.225952937098973		0.976806245288832	0.0511927319242248	0.0398423381517027
		BMPR1A	17.4947169004907	19.1855675467431	16.5640119615193	17.9358209820218	16.7490613163552	16.2489547756858	16.9560409991137	18.2688771942508	16.6577024083314			BMPR1A	-0.122597454179506	-0.051401660552109	0.0538209504505036		0.124763806498829	0.557469758067922	0.704666882617777
		BMPR1B	18.5170294354776	22.2200312297064	14.5610996065287	18.9062460740952	18.8709859889601	17.1282864839914	15.1429077294513	20.4816795558185	15.5839525817198			BMPR1B	-0.00262109336586855	-0.0123494079314463	-0.00732279715591999		0.962442273137492	0.809457316456	0.964436349430092
		SMAD4	11.6287863619762	12.7556196504903	11.0893695834198	12.5421574806989	11.8297340620768	11.7119941194677	11.4349890610416	12.0511775435122	11.4228255459982			SMAD4	0.00400912245607199	-0.0270637271865762	-0.0410447583225952		0.980577041747889	0.791908590053898	0.869169178768208
		LEF1	27.1463760224876	27.2472355026876	25.3954713651723	24.6418297851695	22.3585905738993	25.029610500261	24.9565331133936	27.0281836046121	26.8062190163155			LEF1	-0.0107906691943607	-0.00258290952317631	0.0125778063513267		0.797752531939087	0.970578973923093	0.916061710997682
		ZNF703	40.9141290317812	40.7395936960719	5.63301024570021	39.7210813025977	0.408598736997626	39.0678829447234	37.1524967756306	40.9164719950509	40.4781884927637			ZNF703	-0.00694547690402742	-0.0180731840985373	-0.00628766083109125		0.915645432975885	0.778895273978883	0.980312371307904
		FERMT2	33.2471395012432	36.8787134791678	0.260652479483637	35.8712347201766	33.0459551513327	33.1180133548753	32.7487396545394	35.0572357157177	32.2932568767236			FERMT2	-0.0309763442942824	-0.0426079520671333	-0.00311538478643121		0.742397868317846	0.646226239446257	0.995850747919276
		SDCBP	20.2969009927771	22.7141744723966	19.7509306010381	20.852535076124	19.4609738170012	20.2249197572005	20.1100725458192	21.499952569248	19.9805388502123			SDCBP	-0.0333184677996649	-0.0169600891779484	0.0204896705137688		0.720313778561823	0.883844542888126	0.942609307767612
		COL1A1	1.72569051354381	24.232092990043	3.21501606999986	24.5299857295475	0.0581724920637071	0.646864658395046	1.23248792004137	25.1180235399622	1.94536818867652			COL1A1	-0.033955553454307	0.010795902123775	0.068459745036517		0.645590420794576	0.924143459008144	0.563077539621861
		WNT5A	2.06769824437887	0.988405907310197	2.6197283874728	0.999983076806018	1.40946756691655	1.66575221279119	1.87195618809223	1.51473273400169	1.37014255680747			WNT5A	-0.0181372732483178	-0.0249824545633824	0.00583578798679201		0.719847632789711	0.759956207544593	0.984756295017129
		WNT2B	9.55280378462606	9.88395630491673	9.13076457982597	9.26800509900761	9.8053914343557	9.3666213853408	8.69622714381022	7.24770328973379	8.21557695946371			WNT2B	-0.00360305035728164	-0.041439900179987	-0.0292253600129944		0.957218395337374	0.370377850312693	0.627153717723197
		IRS2	6.03150102658502	4.57553050460505	6.32201824656015	4.06829908437521	5.17918319460655	5.11232915721547	4.39093437308348	4.0162963536499	5.41118114151515			IRS2	-0.0620778630991568	-0.145367911333646	-0.0294176942805518		0.454700665400869	0.110173554425604	0.888176539061483
		PDGFA	8.80882802234764	4.9113376463402	12.396967953856	2.95012150500747	5.1940733706724	4.71359284179774	11.1857326544871	7.58769848631602	12.3940880488263			PDGFA	-0.275810462483987	0.0677875768937616	0.445194672227644		0.0163827610982682	0.450371031355845	1.81179840994715e-05
		VEGFA	12.7761636766676	12.101424697005	12.8202914849676	8.63941549009347	9.03527559837192	10.299291419253	13.184490073275	11.7632090051363	12.9989838706651			VEGFA	-0.218874959119201	0.0138119826421424	0.245142965244953		0.00160216684605315	0.906516758616695	0.000199517179840207
		STAT1	16.4680109485677	17.4413767458229	16.2481065273324	17.6801730703033	16.6855569853149	16.7462461234976	16.678195143238	16.9813101352649	16.5126273992297			STAT1	0.0193516859188446	0.00713237803255295	-0.0147795596271952		0.869319678297134	0.949332192037322	0.965715983127388
		LRP5	10.5356771891122	7.06228108925903	10.938114995917	7.47700501704441	9.07088959295645	9.51951662028368	9.54829171604479	9.23157962432396	10.7498810786249			LRP5	-0.0278252280077998	0.00720038515935963	0.0469700143785308		0.70741055656687	0.948866829696002	0.703761288388335
		FGFR2	12.9508187300214	13.4950849743598	12.0215737602585	13.1333660692589	13.2480914646401	12.6738842085974	12.5260938493862	13.2056504928314	12.3992587071792			FGFR2	-0.00147065147913225	-0.0206222324737055	-0.0203967734779615		0.997835034089548	0.842241678478855	0.936043182302069
		SMO	24.3875630014646	23.0515302401745	23.0631466064311	23.9998225334505	24.857588861291	23.9532965671999	22.0859256654209	23.4907806098866	23.274391508117			SMO	0.0113493598442672	-0.0465349019574371	-0.0650144185366565		0.931660771227353	0.611455716068681	0.568159336840538
		SOX9	22.2199404265595	19.3165949262787	22.648667185108	22.9292597730763	23.6405799790039	22.9191516330913	21.5019013363153	20.724861595847	21.8738414375808			SOX9	0.0282351927678564	-0.00815484758635835	-0.0476506264697081		0.720785025801335	0.943651270749033	0.705843518989729

## Sheet: Fig 1f
		GEL 1							loading:	GPC4sh2-c3 / GPC4sh5-c10 / CTRLsh / WT /molecular marker
				GEL 2					GPC4sh2-c3 / GPC4sh5-c10 / CTRLsh / WT /molecular marker
		ACTIN in Figure																ECAD in Figure
																				NCAD in Figure
	ZO1 in Figure

## Sheet: Fig1i
ZO1 apical surface per cell					immunocytochemistry
WT	CTRLsh	GPC4sh5-c10	GPC4sh2-c3
4	4.23	3	3.75
5	5.08	3	5.08
8	7.26	4	5.44
9	11.86	4	6.29
9	12.1	4	6.53
10	12.34	4	6.65
10	12.7	4	6.65				Summary	P-value
10	15.73	5	7.26		WT versus CTRLsh		ns	0.9829
12	15.97	5	7.26		WT versus GPC4sh2-c3		***	<0.0001
12	16.94	5	7.74		WT versus GPC4sh5-c10		***	<0.0001
12	17.54	5	7.99
12	17.66	5	8.23
3.51	18.15	2.78	3.75
5.2	18.63	3.27	5.08
8.47	19.36	3.75	5.44
8.59	19.96	3.75	6.29
8.71	20.45	3.87	6.53
9.56	20.57	3.87	6.65
10.04	20.69	4.48	6.65
10.28	21.54	4.6	7.26
11.61	21.9	4.6	7.26
11.74	22.38	4.67	7.74
11.97	22.75	4.79	7.99
12.09	23.47	4.79	8.23
12.1	24.2	4.84	8.59
12.46	24.8	4.96	8.71
12.93	25.53	5.08	8.71
13.31	25.89	5.2	8.71
13.91	26.01	5.2	9.07
14.12	26.13	5.2	9.07
15.24	26.62	5.2	9.44
15.73	26.62	5.32	9.56
16.58	26.62	5.32	9.68
16.94	27.1	5.44	9.68
18.15	27.95	5.57	9.8
18.43	28.07	5.75	9.92
18.63	28.31	5.81	9.92
18.67	28.92	5.86	10.16
18.99	30	5.93	10.28
19.12	30.25	6.05	10.65
19.15	30.49	6.29	10.77
19.36	30.73	6.29	10.77
19.48	30.97	6.29	10.77
19.6	31.46	6.41	11.01
19.96	31.7	6.65	11.01
19.96	31.7	6.7	11.25
20.33	33.15	6.78	11.37
20.58	33.39	6.9	11.37
21.17	33.63	6.94	11.61
21.42	33.88	7.14	11.61
21.78	34.24	7.26	11.61
21.78	34.48	7.38	11.98
22.75	34.84	7.5	12.1
22.75	35.33	7.5	12.1
23.22	35.45	7.5	12.1
23.46	35.69	7.5	12.22
23.59	35.93	7.54	12.34
24.8	36.9	7.62	12.46
25.49	39.08	7.62	12.46
25.53	39.56	7.66	12.58
25.65	39.68	7.66	12.58
25.97	40.29	7.74	12.7
26.57	40.65	7.99	12.7
26.74	40.65	8.14	12.7
27.77	40.89	8.14	12.95
28.24	41.01	8.47	13.07
28.31	41.38	8.47	13.31
28.48	41.5	8.47	13.55
28.48	42.71	8.83	13.91
28.48	42.95	8.86	13.91
29.56	44.64	8.95	13.91
29.88	45.25	9.1	13.91
30	45.49	9.1	14.16
30.73	46.22	9.22	14.16
31.36	47.43	9.22	14.16
31.48	48.15	9.32	14.28
32.06	49.72	9.32	14.28
32.43	50.33	9.32	14.52
33.75	50.57	9.34	14.64
34	51.06	9.44	14.88
34.11	51.3	9.44	15
34.96	52.26	9.57	15
35.09	53.23	9.57	15.12
35.09	53.47	9.57	15.12
35.9	53.6	9.68	15.24
37.82	55.17	9.93	15.24
37.87	55.65	10.16	15.24
38.96	56.02	10.41	15.49
39.61	56.38	10.41	15.49
39.85	57.1	10.41	15.68
40.17	57.47	10.41	15.73
42.37	58.31	10.41	15.85
42.47	59.64	10.77	15.97
42.71	59.77	10.89	16.09
43.55	59.89	10.89	16.09
43.56	60.01	11.01	16.21
44.4	60.37	11.25	16.21
45.24	61.1	11.25	16.45
45.25	62.06	11.37	16.58
46.67	62.55	11.49	16.7
47.67	64	11.49	16.82
48.51	64	11.61	16.94
48.59	64.24	11.61	16.94
48.59	66.42	11.73	16.94
49.6	66.54	11.86	16.94
49.72	66.66	11.86	17.06
49.91	67.27	11.97	17.06
50.81	67.39	11.98	17.06
52.87	67.75	12.1	17.06
52.99	68.11	12.21	17.18
53.26	69.08	12.33	17.18
53.38	69.2	12.34	17.3
53.84	69.44	12.34	17.54
54.09	69.81	12.34	17.54
54.32	70.05	12.57	17.54
54.57	70.05	12.58	17.66
55.29	70.17	12.69	18.03
55.65	70.29	12.69	18.19
56.02	70.65	12.69	18.27
56.5	70.9	12.81	18.39
56.85	71.38	12.81	18.51
59.52	71.62	12.93	18.51
60.37	71.86	13.05	18.63
61.46	72.59	13.07	18.63
61.82	72.71	13.17	18.87
61.94	73.44	13.17	18.99
61.94	73.8	13.19	19.12
62.11	73.92	13.28	19.12
63.43	74.4	13.31	19.12
63.91	74.53	13.31	19.12
64.27	74.65	13.52	19.36
65.82	75.25	13.55	19.36
65.82	75.74	13.64	19.6
65.94	75.86	13.64	19.6
66.66	75.98	13.67	19.72
66.66	76.22	13.79	19.72
66.66	76.34	13.91	19.72
67.27	77.31	14	19.84
67.38	77.31	14.03	19.96
67.39	77.31	14.16	20.08
67.75	77.91	14.16	20.08
67.86	79	14.36	20.33
67.86	79.24	14.36	20.45
67.99	79.24	14.36	20.45
68.34	79.24	14.52	20.57
69.08	79.61	14.72	20.57
69.44	79.73	14.84	20.69
69.77	79.85	14.84	20.69
70.01	80.82	14.88	20.69
70.05	81.18	15.08	20.93
70.9	81.3	15.12	20.93
71.09	81.3	15.32	21.05
71.69	82.75	15.37	21.17
72.05	82.99	15.44	21.17
72.17	83.12	15.49	21.29
72.47	83.48	15.49	21.29
72.71	84.33	15.68	21.29
73.07	84.81	15.73	21.41
73.12	85.05	15.97	21.41
73.19	85.66	16.04	21.54
73.19	85.9	16.09	21.66
74.44	85.9	16.16	21.78
75.37	86.02	16.58	21.78
75.64	86.02	16.76	21.9
75.86	86.02	16.82	22.02
75.98	86.14	16.94	22.14
76.47	86.26	17.06	22.14
77.91	86.75	17.11	22.38
78.76	87.59	17.18	22.38
79.59	87.71	17.23	22.38
80.94	87.83	17.23	22.5
81.06	88.08	17.23	22.5
81.66	88.44	17.23	22.5
81.86	89.04	17.3	22.62
82.03	89.29	17.3	22.62
82.1	89.29	17.42	22.62
82.34	89.89	17.42	22.75
82.34	90.25	17.47	22.75
83.18	90.74	17.66	22.75
83.65	91.46	17.91	22.87
84.2	91.46	18.19	22.87
84.49	91.46	18.19	22.99
85.05	91.95	18.19	22.99
85.17	92.07	18.63	23.23
85.57	92.19	18.67	23.23
86.02	92.43	18.67	23.35
87.23	92.43	18.75	23.35
88.08	92.55	18.79	23.47
89.41	92.92	18.79	23.59
89.76	93.88	18.99	23.59
90.37	94.61	19.03	23.83
90.74	94.73	19.39	23.83
90.96	95.46	19.51	23.96
91.31	96.54	19.6	23.96
91.79	96.67	19.75	23.96
91.83	96.91	19.75	23.96
92.55	97.27	19.87	24.08
92.79	97.39	19.87	24.08
93.47	97.88	19.87	24.2
93.52	98.84	19.96	24.2
93.76	99.21	20.08	24.32
94.25	99.21	20.11	24.44
94.55	99.33	20.35	24.44
94.61	100.54	20.45	24.68
95.26	100.78	20.57	24.8
95.86	100.78	20.82	24.8
96.06	100.9	20.82	24.8
96.42	101.02	20.93	24.92
97.75	101.14	20.93	24.92
99.57	101.63	20.94	25.04
100.05	101.99	21.41	25.41
100.17	102.11	21.41	25.53
100.42	102.35	21.42	25.53
101.37	102.71	21.42	25.53
101.38	102.71	21.54	25.65
101.5	102.96	21.78	25.77
102.2	103.2	21.78	26.01
102.59	104.29	22.02	26.25
103.04	104.53	22.14	26.5
103.32	105.01	22.26	26.86
103.4	105.38	22.26	27.1
104.05	105.5	22.5	27.17
104.84	106.1	22.5	27.22
104.84	106.22	22.62	27.34
105.5	106.71	22.62	27.46
105.62	107.43	22.75	27.71
105.8	107.92	22.75	27.83
106.83	108.16	22.75	27.83
107.07	108.16	22.86	28.07
107.43	108.4	22.99	28.31
107.47	109.49	23.11	28.36
107.68	109.61	23.22	28.43
108.07	110.7	23.22	28.55
108.28	110.82	23.34	28.67
108.4	111.79	23.46	28.67
108.64	112.39	23.46	28.96
108.79	112.76	23.47	29.04
109.15	112.88	23.71	29.04
109.15	112.88	23.82	29.04
109.51	113.48	23.83	29.16
109.74	113.48	23.94	29.28
109.74	114.21	23.96	29.4
110.1	114.21	24.41	29.64
110.7	114.45	24.41	29.88
110.94	114.57	24.56	29.88
110.94	115.3	24.65	29.92
111.06	115.66	24.65	30.25
111.18	115.78	24.65	30.37
111.42	116.63	24.77	30.49
111.79	116.63	24.8	30.49
111.79	117.47	24.89	30.49
112.15	117.47	24.92	30.49
112.51	117.84	25.04	30.73
113	118.2	25.04	30.97
113.12	118.32	25.16	30.97
113.22	118.56	25.25	30.97
113.22	119.05	25.29	31.09
113.45	119.29	25.29	31.21
113.69	119.77	25.29	31.21
113.72	120.02	25.37	31.33
113.81	120.5	26.09	31.46
113.85	120.86	26.13	31.82
113.97	120.98	26.57	31.82
114.41	120.98	26.57	31.82
114.45	121.1	26.57	31.82
115.05	121.23	26.81	31.82
115.37	121.83	26.98	31.94
115.66	121.83	27.05	31.94
115.73	121.95	27.1	32.18
115.78	122.07	27.1	32.79
116.26	122.07	27.17	33.03
116.33	122.19	27.17	33.27
116.39	122.43	27.41	33.39
116.39	122.8	27.41	33.39
116.63	123.28	27.41	33.63
116.63	123.89	27.53	34.12
117.04	124.37	27.58	34.24
117.88	124.49	27.77	34.6
118.08	124.61	27.83	34.72
118.12	124.73	27.95	34.84
118.48	125.34	28.07	35.09
119.05	125.58	28.12	35.33
119.41	125.82	28.31	35.33
119.77	125.94	28.31	35.45
119.89	125.94	28.36	35.45
119.89	126.43	28.36	35.57
119.92	126.91	28.67	35.57
120.04	126.91	28.67	35.81
120.62	127.03	28.79	35.81
120.98	127.27	28.96	35.81
121.47	127.27	29.04	35.93
121.95	127.52	29.08	36.05
123.87	127.52	29.16	36.17
123.99	127.64	29.4	36.3
124.23	128	29.4	36.42
124.35	128.12	29.44	36.42
124.49	128.48	29.52	36.66
125.06	128.85	29.76	36.66
125.18	129.21	29.8	36.78
125.18	129.69	29.88	36.78
125.54	129.69	29.88	37.14
125.54	130.3	29.92	37.14
125.7	130.3	30	37.14
125.82	130.42	30	37.38
126.19	130.42	30.04	37.38
126.67	130.54	30.13	37.38
126.67	130.54	30.37	37.51
126.79	130.66	30.37	37.75
127.03	131.02	30.4	37.99
127.1	131.02	30.49	38.23
127.15	131.39	30.61	38.59
127.7	131.63	30.85	38.59
127.82	131.87	31.09	38.71
127.94	131.87	31.21	38.71
128.06	131.99	31.33	39.32
128.12	132.84	31.33	39.68
128.48	133.57	31.48	39.8
128.85	133.57	31.94	40.05
129.01	133.81	32.18	40.17
129.85	134.53	32.18	40.53
130.09	134.53	32.42	40.53
130.42	135.5	32.55	40.65
130.66	135.62	32.67	40.89
130.66	135.62	32.67	41.13
130.78	135.74	32.79	41.26
130.81	135.86	33.03	41.38
131.17	136.11	33.39	41.38
131.51	136.47	33.51	41.38
131.51	136.95	33.88	41.5
131.75	137.07	34.11	41.74
131.75	137.07	34.12	42.34
131.75	137.32	34.23	42.47
132.72	137.44	34.36	42.71
132.84	137.68	34.84	43.07
132.84	137.92	34.84	43.19
133.08	138.04	34.96	43.68
133.56	138.16	34.96	43.8
133.81	139.25	35.07	44.64
134.17	139.25	35.42	44.64
134.28	139.37	35.57	44.76
134.4	139.49	35.9	44.89
134.52	140.34	35.93	45.01
134.52	140.58	36.02	45.25
134.9	141.07	36.38	45.37
135	141.91	36.38	45.49
135.02	141.91	36.38	45.61
135.12	142.28	36.38	45.73
135.12	142.28	36.42	45.73
135.38	142.52	36.66	46.09
135.59	142.64	36.86	46.34
135.95	142.76	36.98	46.7
135.95	142.88	37.34	46.94
136.19	143	37.51	46.94
136.31	143	37.51	47.3
136.35	143.24	37.63	47.43
138.23	143.36	37.7	47.79
138.59	143.49	37.82	47.79
138.65	143.61	37.87	48.03
139.13	143.61	38.3	48.64
139.19	143.73	38.59	48.76
139.66	143.73	38.59	49
139.86	144.09	38.66	49.36
140.02	144.82	38.78	49.48
140.26	144.94	38.9	50.57
140.26	145.06	39.61	50.57
140.5	145.78	40.33	50.69
140.95	146.03	40.41	50.81
140.98	146.27	40.77	51.18
141.31	146.63	41.01	51.54
141.67	146.75	41.29	52.14
141.7	146.87	41.41	52.14
141.94	146.87	41.77	52.39
142.06	147.12	42.1	52.39
142.16	147.24	42.13	52.87
143.25	147.36	42.47	52.99
143.36	147.36	42.47	53.11
143.49	147.36	42.47	53.23
143.61	147.48	42.59	53.47
144.45	147.48	42.71	53.5
144.45	147.84	42.73	53.72
144.82	147.96	42.84	53.84
145.66	148.33	43.2	54.81
145.66	148.33	43.8	54.93
145.78	148.93	44.04	54.93
146.13	149.05	44.04	55.17
146.39	149.41	44.16	55.17
147.08	149.41	44.16	56.26
147.92	149.41	44.52	56.74
148.33	150.02	44.52	56.85
148.33	150.02	44.64	57.23
148.57	150.14	45.12	57.35
148.69	150.5	47.03	57.59
148.69	150.74	47.15	57.71
148.76	151.47	47.51	58.07
149.48	152.68	47.55	58.07
149.72	152.8	47.91	58.56
149.9	153.16	48.27	58.68
150.26	153.16	48.39	58.68
150.38	153.29	48.64	59.64
150.38	153.53	48.83	60.25
150.5	153.77	48.83	60.49
150.55	153.89	48.83	60.68
151.39	154.01	48.88	61.22
151.47	154.13	49.12	61.46
152.08	154.25	49.43	61.7
152.56	154.37	49.55	61.82
152.71	154.37	50.09	61.94
152.8	154.74	50.69	62.06
153.04	155.34	50.81	62.19
153.04	155.71	50.81	62.19
153.07	155.95	50.98	62.31
153.53	156.19	51.06	62.91
153.65	157.04	52.06	62.91
153.67	157.04	52.14	63.64
153.79	157.16	52.9	64.12
154.37	157.28	53.5	64.12
154.5	157.52	54.2	64.24
154.98	157.64	54.2	65.45
155.22	157.64	54.56	65.69
155.94	157.76	54.93	66.78
155.94	158.12	55.17	67.02
155.95	158.25	55.41	67.27
156.3	158.37	55.77	67.39
156.55	158.49	55.89	67.51
157.16	158.73	56.25	67.51
157.28	158.85	56.26	68.11
157.38	158.97	56.85	68.36
157.4	158.97	56.98	69.08
157.5	159.58	57.8	69.69
157.52	159.7	58.56	69.69
157.88	159.82	58.92	70.78
158.12	159.94	59.16	71.26
158.12	160.42	59.28	72.59
158.45	160.67	59.28	73.07
158.81	160.79	59.52	73.19
158.81	160.91	59.84	73.44
158.85	160.91	60.61	73.44
159.09	161.15	60.68	74.04
159.94	161.27	60.85	74.16
160.42	161.51	61.7	74.4
161.09	161.51	61.99	74.4
161.33	161.63	62.06	74.65
161.63	162.12	62.23	74.8
161.92	162.48	62.95	76.34
162.48	162.84	63.15	76.58
162.96	162.96	63.31	76.95
163	163.45	63.52	77.55
163.21	163.57	63.88	77.55
163.69	163.57	63.88	78.28
163.81	163.81	64	78.52
164.05	164.42	65.33	78.88
164.05	164.42	65.82	79.37
164.42	164.54	65.94	79.37
164.44	164.54	65.94	79.61
165.16	165.5	66.06	79.97
165.38	165.75	66.9	79.97
165.38	165.75	67.02	80.82
165.75	166.11	67.15	80.94
165.87	166.11	67.27	81.18
165.99	166.23	67.63	81.3
166.11	166.23	67.74	81.91
166.11	166.23	67.99	82.15
166.23	166.47	68.48	82.39
166.83	166.59	68.6	82.39
167.2	166.71	69.32	82.51
167.2	166.71	71.33	83.96
167.32	166.84	71.33	84.01
167.55	166.96	71.38	84.08
167.56	168.17	71.81	84.93
167.68	168.17	72.23	85.17
167.8	168.77	72.95	86.26
167.8	169.13	73.24	86.38
167.92	169.26	73.6	86.87
168.05	169.5	73.8	87.35
168.17	169.74	73.96	87.47
168.17	169.86	74.28	87.71
168.41	170.71	74.8	87.83
168.53	171.19	75.01	88.32
168.77	171.55	76	89.41
168.87	171.55	76	89.77
169.13	172.04	76.22	89.77
169.46	172.28	76.22	90.01
169.62	172.4	76.35	90.01
169.7	172.64	76.58	90.13
170.18	172.76	76.83	90.37
170.22	172.76	77.43	90.5
170.59	172.88	78.39	90.5
171.07	172.88	78.4	91.71
171.07	173.01	78.63	92.43
171.14	173.01	78.64	92.43
171.55	173.37	79.11	92.92
171.8	173.49	79.12	93.28
172.28	173.85	79.47	93.4
172.34	174.22	79.85	93.64
172.64	174.34	80.54	93.76
172.76	174.58	80.82	94.73
172.81	174.58	80.94	95.46
173.05	174.58	81.02	96.1
173.13	174.7	81.06	96.3
173.53	174.7	81.66	96.42
173.77	175.06	81.74	96.91
173.85	175.06	81.74	97.15
174.22	175.06	81.78	97.51
174.25	175.18	82.03	98.36
175.3	175.67	82.27	98.96
176.03	175.79	82.34	98.96
176.39	175.79	82.39	99.69
176.39	175.91	82.7	100.17
176.64	176.27	83.18	100.54
176.76	176.76	83.42	100.78
177.48	177.72	83.65	101.02
178.57	178.09	84.01	101.14
178.81	178.09	84.49	101.5
179.54	178.09	84.49	101.63
179.76	178.09	84.57	101.63
179.76	179.18	84.73	101.87
179.78	179.18	84.85	102.47
179.9	179.18	85.29	102.56
180.26	179.78	85.78	102.59
180.59	179.78	86.05	102.59
180.59	181.11	86.17	102.59
180.87	181.6	86.41	103.08
181.07	181.96	87.01	103.08
181.23	182.44	87.23	104.29
181.43	182.44	88.08	104.77
181.84	182.68	88.68	105.01
181.96	182.68	89.4	105.62
182.08	182.93	89.52	105.98
182.2	183.29	89.65	105.98
182.32	183.29	89.89	107.31
182.87	183.29	90.37	107.43
182.93	183.41	91.19	107.8
183.11	183.65	91.34	107.92
183.23	183.65	91.55	108.04
183.77	184.38	91.95	108.52
183.89	184.38	93.4	109.49
184.02	184.62	93.76	109.49
184.14	184.98	93.88	109.61
184.54	184.98	94.31	110.22
184.54	185.35	94.49	110.82
184.54	185.71	94.85	110.94
185.14	185.83	94.85	110.94
185.22	185.83	95.09	110.94
185.59	186.07	95.09	111.67
185.59	186.07	95.09	111.91
185.71	187.4	95.5	112.27
186.07	187.52	96.1	112.88
186.22	187.64	96.42	113.12
186.58	188.13	96.46	113.48
186.68	188.73	96.54	113.69
187.06	188.98	97.03	113.85
187.16	189.22	97.03	114.33
187.52	189.22	97.39	114.45
187.77	190.19	97.88	114.57
188.37	190.31	99.33	114.57
188.61	190.31	99.81	114.69
188.85	190.43	100.05	115.05
188.97	190.55	100.42	115.3
189.22	190.55	100.89	115.3
189.69	190.79	101.26	115.42
189.69	191.27	101.49	115.9
189.7	191.4	102.56	116.14
189.81	191.4	102.92	116.14
189.94	191.88	104.17	116.39
190.06	192.12	104.24	116.87
190.06	192.36	104.36	117.11
190.31	192.48	104.89	117.23
190.55	192.6	105.2	117.47
191.13	193.09	105.26	117.96
191.13	193.33	105.44	118.32
192.92	193.69	106.1	118.32
192.92	194.3	106.51	118.32
192.97	194.42	106.83	118.44
192.97	194.42	107.31	118.56
193.33	194.54	107.47	118.68
193.57	194.54	107.92	118.72
193.76	195.51	107.95	118.81
194.24	195.75	108.4	119.56
194.24	196.11	108.91	119.77
194.3	196.23	109.15	119.89
194.42	196.36	109.85	120.26
194.72	197.2	109.97	120.62
194.9	197.32	110.22	120.86
194.9	197.57	110.7	121.35
195.39	197.81	110.94	121.59
195.51	197.93	111.55	121.59
195.55	198.17	111.66	122.07
195.63	198.17	111.9	122.92
195.63	198.29	112.39	123.28
195.75	198.41	112.76	123.52
195.79	198.41	113.12	123.75
196.15	198.9	113.22	123.87
197.69	198.9	113.33	124.98
197.69	199.02	113.69	125.1
198.05	199.14	114.05	125.82
198.17	199.14	114.41	126.06
198.41	199.26	114.69	126.79
198.43	199.62	115.3	126.86
198.43	199.98	115.3	127.7
198.77	200.35	115.85	127.88
198.9	200.59	116.26	127.94
199.14	200.83	116.39	128.24
199.5	201.07	116.57	128.73
199.5	201.07	118.2	128.73
199.62	201.32	118.56	128.97
200.46	201.44	118.72	129.45
200.47	201.56	118.72	130.06
200.47	201.56	119.05	130.3
200.59	201.68	119.44	130.3
201.3	201.92	119.53	130.54
202.02	202.16	119.56	131.02
202.53	203.01	119.89	131.87
202.97	203.49	120.02	132.11
203.25	203.86	120.38	132.11
204.1	203.86	120.5	133.32
204.34	204.34	120.52	133.32
204.46	204.46	120.86	133.32
204.46	204.95	121.59	133.57
205.43	205.19	122.43	133.93
205.43	205.43	122.43	134.17
206.28	205.55	122.55	134.65
207.16	205.91	122.56	134.65
207.4	205.91	123.28	134.9
208.09	206.03	123.28	134.9
208.21	206.4	123.75	134.9
208.7	207.24	123.87	135.02
208.72	207.24	124.01	135.74
209.08	207.73	124.13	137.92
209.18	208.09	124.37	138.04
210.39	208.21	124.85	138.28
210.75	208.57	125.3	138.4
210.99	208.7	126.19	138.4
211.35	209.3	126.86	138.77
211.48	209.42	127.1	139.01
211.95	209.42	127.46	139.13
212.07	209.66	127.46	139.49
212.07	209.66	127.58	139.49
212.07	210.27	127.7	139.98
212.08	210.27	127.94	140.95
212.45	210.27	129.45	141.43
212.93	210.27	130.09	141.91
213.03	210.87	130.21	142.16
214.02	211.12	130.3	142.52
214.02	211.84	131.15	142.64
214.22	211.96	131.15	142.88
214.5	212.57	131.27	143.36
214.87	212.57	131.41	143.36
215.11	212.57	132.11	144.33
215.59	212.69	132.6	144.33
215.66	212.69	132.72	145.06
215.71	212.93	132.72	145.42
216.62	213.29	132.84	145.91
217.1	213.29	133.2	146.27
217.1	213.29	133.2	146.63
218.01	213.41	133.32	146.99
218.17	213.66	133.81	147.24
218.37	214.26	134.04	147.36
218.65	214.38	135.5	147.84
218.86	214.62	135.71	147.96
218.89	214.74	135.98	148.08
219.34	214.74	136.47	148.45
219.37	214.99	136.55	148.69
219.49	215.23	136.71	149.17
219.58	215.23	137.07	149.9
219.58	215.95	137.19	150.5
220.45	216.32	137.51	150.62
222	216.92	137.56	150.99
222.25	216.92	137.63	151.11
222.49	217.04	137.63	151.23
222.73	217.53	137.68	151.35
222.97	217.89	138.53	151.59
223.08	218.62	139.3	152.08
223.32	219.1	139.78	152.56
223.82	219.83	139.9	153.04
223.94	219.95	140.34	153.77
223.94	220.07	141.19	153.89
224.42	220.19	141.7	154.13
224.42	220.19	142.28	155.34
224.79	220.79	142.3	155.71
225.27	220.91	143	155.83
225.59	221.16	143.01	155.95
225.63	221.28	143.37	156.19
226	221.52	143.49	156.31
226	222	144.33	156.31
226	222.37	144.45	156.43
226.07	222.37	145.65	156.79
226.6	222.73	145.66	156.91
227.15	222.85	145.66	156.91
227.39	222.97	146.72	157.52
227.93	222.97	146.87	158
228.05	223.09	146.99	158.12
228.54	223.46	147.2	158.25
229.06	223.46	148.81	159.09
229.06	223.58	149.41	159.7
229.26	223.7	149.48	159.94
229.99	223.7	149.6	160.79
230.11	223.82	149.66	160.91
230.14	224.54	149.9	160.91
230.5	224.91	150.02	161.03
230.59	224.91	150.02	161.15
230.59	225.15	150.08	161.27
230.62	225.51	150.08	161.27
230.62	225.88	150.14	161.75
230.84	226.36	150.32	162.12
230.86	226.48	150.38	162.36
231.08	226.6	150.5	162.36
231.34	227.69	150.62	163.09
231.92	228.05	150.99	163.45
232.77	228.17	151.15	163.93
233.13	228.17	151.63	163.93
233.5	228.78	151.71	163.93
233.5	228.9	152.08	164.29
234.69	229.26	152.32	164.66
234.71	229.38	154.74	164.66
234.71	229.5	155.22	165.26
235.07	230.11	155.22	165.87
235.53	230.47	155.22	165.87
235.55	230.47	155.46	166.11
235.76	230.59	155.71	166.35
236.52	230.71	155.71	166.96
236.64	230.96	156.18	166.96
236.84	231.44	156.66	166.96
237.73	231.68	156.91	167.32
237.85	231.68	157.02	168.05
239.79	232.17	157.04	168.53
240.88	232.41	157.28	168.65
241.39	232.41	157.74	168.77
241.48	232.41	158.61	169.38
241.84	232.89	159.05	169.62
241.97	233.74	159.53	169.74
242.47	234.22	159.58	169.86
242.93	234.22	160.13	170.59
243.07	234.46	160.3	170.59
243.18	234.95	160.97	170.83
243.18	236.88	161.27	171.31
243.54	237.13	161.27	171.31
243.66	237.37	161.39	171.55
243.9	237.85	162.28	171.55
244.75	238.09	162.6	171.67
245.23	238.34	163.12	171.8
245.35	238.58	163.45	172.28
245.82	239.43	163.6	172.76
245.96	239.67	163.93	173.05
246.3	239.67	164.44	173.37
246.3	240.39	164.9	173.85
246.44	240.39	164.92	173.97
247.29	240.39	165.16	174.09
247.61	240.51	165.99	174.09
247.77	240.63	166.23	174.22
247.85	240.76	166.59	174.22
248.01	240.88	166.59	175.55
248.09	241.24	166.71	175.91
249.1	241.48	167.19	176.39
249.53	242.69	167.32	176.39
249.95	242.81	167.56	176.76
250.07	243.18	168.39	177
250.56	243.3	168.65	177.12
251.16	243.42	168.65	177.12
251.52	243.66	168.75	177.24
252.04	244.39	169.01	177.24
252.25	244.39	169.26	178.33
253	244.63	169.62	178.69
253.94	244.75	170.22	179.66
254.2	245.84	170.22	180.51
254.67	246.08	170.34	180.75
255.39	247.05	171.92	180.87
255.52	247.17	172.28	181.35
256.23	247.29	172.34	181.6
257.69	247.29	172.69	181.72
258.3	248.01	173.05	182.2
258.38	248.01	173.49	182.39
258.66	249.35	173.85	183.17
258.86	249.71	174.01	183.53
259.34	249.95	174.13	183.53
259.46	250.07	174.34	184.02
259.75	250.19	174.7	184.14
259.99	250.56	174.82	184.5
260.3	251.28	174.82	185.1
260.48	251.89	175.06	185.22
260.9	252.01	175.06	186.56
261.08	252.73	175.55	186.56
261.14	253.34	175.67	187.64
261.2	253.46	175.81	188.98
261.81	253.7	176.39	190.91
261.85	253.94	176.51	191.4
262.29	254.06	177.12	191.52
263.02	255.52	177.48	191.88
263.05	255.52	178.21	192.48
263.38	255.88	180.02	192.97
264.23	256	180.47	193.09
264.83	256.36	180.51	193.81
264.97	256.85	181.31	194.18
265.44	257.45	181.31	194.66
265.68	258.3	181.72	195.02
265.8	258.78	182.39	195.63
266.52	259.27	182.51	195.87
266.65	259.27	182.68	196.11
267.12	259.87	182.87	196.11
267.74	260.36	183.35	196.23
268.22	261.56	184.5	196.48
268.34	262.53	185.02	197.2
268.58	262.9	186.34	197.69
268.58	263.02	187.06	198.17
270.28	263.14	187.42	198.29
270.52	263.14	188.01	198.9
270.95	263.62	188.01	198.9
271	264.59	188.37	199.14
271.19	264.95	189.46	199.38
271.61	264.95	190.05	199.98
272.63	265.07	190.31	201.56
273.3	265.19	190.55	201.92
275.36	265.68	191.4	202.89
275.6	265.68	191.76	203.01
275.96	266.16	192.48	203.74
276.69	266.28	192.85	205.67
276.81	266.77	193.09	206.4
276.93	266.77	193.81	207
277.05	267.13	194.24	207.97
277.41	267.25	194.84	208.21
277.41	267.25	195.39	209.2
278.25	267.74	196.11	209.66
278.26	268.46	196.36	210.15
278.99	268.58	196.87	210.51
279.09	268.58	197.57	211.72
279.35	269.19	197.71	211.83
279.59	269.31	198.77	212.2
280.05	269.91	199.26	212.45
280.2	269.91	199.38	212.57
280.28	270.28	199.98	213.53
280.56	270.28	201.19	214.02
280.76	271.36	201.56	214.26
280.8	271.73	201.9	214.62
280.92	272.33	202.28	215.23
281.16	272.33	202.65	215.35
281.65	272.94	203.81	215.59
282.2	273.66	203.86	215.83
282.37	273.66	203.98	215.95
282.92	274.99	205.31	217.29
283.1	275.6	205.67	217.41
283.4	275.84	206.4	218.74
283.4	275.84	206.76	219.1
284.43	276.57	206.88	219.1
286.37	277.41	207.73	219.34
286.75	278.99	208.09	220.07
287.09	279.11	208.45	220.43
287.23	279.23	208.7	220.79
289.02	279.71	208.72	220.91
289.26	280.2	208.82	222.37
290.96	281.16	209.2	222.73
291.41	282.62	209.54	222.85
291.65	283.22	210.15	223.58
291.89	283.83	210.15	224.3
293.02	284.19	210.27	224.75
293.09	284.19	211.11	225.39
293.38	285.28	211.83	226.12
293.38	285.28	212.93	226.72
295.32	286	214.22	226.84
295.6	287.09	214.5	227.57
297.25	287.46	214.62	227.69
297.5	287.58	216.2	227.69
297.74	287.7	216.44	227.69
297.98	287.94	216.92	227.93
297.98	287.94	218.98	228.29
297.98	288.91	219.01	228.54
299.31	289.51	219.22	229.02
299.31	289.63	219.7	230.23
299.8	290.6	220.19	230.84
299.92	291.08	220.21	232.29
300.39	291.57	221.04	233.01
300.51	293.5	221.76	233.25
301.13	293.75	221.88	233.5
301.37	294.47	222.61	235.92
301.59	294.96	223.09	235.92
302.34	295.8	223.33	236.52
303.14	295.92	224.18	236.76
304.1	295.92	224.18	237.37
304.82	296.29	224.63	237.85
305.24	296.77	224.75	238.82
305.72	298.46	224.79	239.3
306.09	298.95	225.63	239.43
306.45	298.95	227.33	239.55
306.57	299.19	227.33	239.55
307.18	300.4	227.81	240.88
308.02	301.01	227.87	241.36
308.75	301.73	228.05	241.72
309.11	301.85	228.11	243.05
309.23	301.97	228.78	243.3
309.72	302.34	229.26	243.66
309.72	302.82	230.02	243.66
311.04	302.94	230.35	244.26
311.77	303.06	231.56	244.51
311.88	303.91	232.41	245.11
312.48	303.91	232.53	245.72
314.63	304.15	233.01	245.96
316.43	305	233.13	246.08
318.06	307.66	233.85	247.29
318.43	307.9	235.07	249.1
319.3	308.99	235.55	249.22
320.24	309.35	235.65	250.8
320.73	310.32	236	251.77
321.45	310.32	236.36	251.89
321.81	310.56	236.52	253.7
322.41	310.8	236.96	253.82
322.9	311.05	237.61	254.06
324.11	311.77	237.73	255.88
324.84	314.92	238.58	256.24
325.28	315.4	239.59	257.09
326.05	315.77	239.67	258.18
326.17	315.89	239.83	258.78
326.53	315.89	241.6	260.23
326.65	316.25	242.71	261.32
327.14	316.73	242.81	263.38
327.26	317.22	244.02	264.35
329.19	317.58	244.14	266.16
329.92	320.48	244.26	267.01
329.95	320.97	244.87	267.01
331.99	321.94	244.87	267.61
332.34	322.78	245.34	267.74
334.02	324.11	245.94	268.1
334.28	324.11	246.08	268.34
334.28	324.23	246.44	268.58
334.86	324.35	246.44	271.61
335	325.69	246.68	272.33
336.57	326.77	248.86	272.45
338.09	327.62	250.13	273.3
338.87	329.92	250.19	273.54
340.2	330.04	252.4	273.54
340.6	331.73	252.76	275.11
342.14	332.34	253.58	275.6
342.38	333.19	254.55	276.81
343.11	333.43	254.67	279.71
343.11	334.76	256.36	280.08
344.91	336.33	256.85	280.32
345.77	336.57	256.85	281.29
346.62	340.57	257.21	281.29
348.91	341.29	257.69	281.29
348.98	342.38	257.94	284.43
349.7	344.56	258.42	285.52
351.09	344.68	258.5	285.64
351.33	346.62	261.2	287.82
351.82	347.46	261.56	287.82
352.45	347.58	262.17	288.79
353.03	347.83	263.62	289.27
353.05	348.31	263.86	290.84
353.39	353.03	264.35	290.84
353.65	353.63	264.35	292.66
353.87	355.57	265.09	294.71
354.6	357.99	265.56	295.32
355.68	359.08	266.04	295.56
356.17	359.8	266.53	295.92
356.54	359.92	268.08	296.77
356.88	359.92	268.56	296.89
357.26	363.55	269.43	296.92
359.56	365.73	269.75	298.1
360.65	366.7	270.4	298.22
361.01	367.06	271.49	298.59
361.79	367.3	272.7	298.83
361.86	368.76	275.24	298.95
363.55	370.45	276.32	300.52
366.82	371.42	276.69	301.37
367.18	371.9	276.81	306.21
367.91	374.93	278.01	307.05
369.12	375.53	279.35	307.3
369.92	378.92	280.56	308.75
371.42	380.49	280.92	308.75
372.51	383.39	281.29	312.26
372.99	383.88	282.25	313.47
374.08	384.97	284.07	315.28
375.89	385.94	284.19	315.64
377.83	386.18	286.63	316.01
380.22	390.65	286.73	317.7
380.61	391.86	286.73	317.94
380.85	393.56	286.85	320.12
383.15	395.61	287.09	321.94
383.57	396.34	287.7	322.66
386.3	397.55	288.67	323.39
390.41	399.24	289.87	324.6
391.82	399.97	290.24	327.02
393.32	400.82	290.36	329.56
394.7	400.82	290.72	331.61
395.89	403.72	291.06	333.55
397.31	403.96	293.75	335
399.24	406.5	295.01	336.7
399.49	406.99	295.68	336.94
400.56	407.47	295.68	338.27
405.17	408.2	296.17	338.27
406.9	409.16	296.92	339.84
408.68	410.86	298.34	341.53
408.92	415.21	298.95	343.35
409.04	416.06	303.02	347.1
410.25	416.79	303.38	348.79
411.21	423.32	303.79	350.12
411.45	429.85	305.84	352.42
413.13	443.76	307.09	359.08
414.08	447.76	335.85	359.2
419.47	449.81	343.11	359.2
419.93	451.75	316.85	362.59
420.91	468.81	318.43	369.24
421.14	475.46	352.79	370.81
422.22	486.96	319.39	371.05
425.33		329.59	376.38
430.84		319.76	381.22
434.09		324.92	384.24
435.05		325.08	387.02
439.1		350.73	387.39
441.97		327.56	392.47
443.05		329.35	392.95
444.01		329.59	396.34
444.97		340.81	400.09
448.12		332.22	401.3
451.66		362.62	405.9
453.93		392.54	408.8
