# Supplementary material for: Epithelial disruption drives mesendoderm differentiation in human pluripotent stem cells by enabling TGF-β protein sensing
Source: Nat Commun. 2023 Jan 21;14:349. doi: 10.1038/s41467-023-35965-8 (PMC9867713; doi:10.1038/s41467-023-35965-8)
Supplement: Supplementary file 4 — Source Data [file 41467_2023_35965_MOESM4_ESM.zip › Source Data Figure 2.xlsx]

## Sheet: Fig2a
RNAseq data
	Cluster	Gene	FPKM										Cluster	Gene	Log2FC				Pvalue
			WT r1	WT r2	WT r3	shCTRL r1	shCTRL r2	shCTRL r3	shGPC4 r1	shGPC4 r2	shGPC4 r3				WT vs shCTRL	WT vs shGPC4	shCTRL vs shGPC4		WT vs shCTRL	WT vs shGPC4	shCTRL vs shGPC4
			31480845	39492230	33338766	41932575	46085319	50741836	50301861	43671251	49071011
		ABCG2	10.3363847648402	9.40227844357897	11.6298493545748	9.98912978912176	11.0456456946468	10.3425864532679	9.7466825676956	10.6397894397078	10.3463148757152			ABCG2	0.000409612712324416	-0.0116915160912416	-0.0109233193823927		0.998809622202769	0.913514403007261	0.975129813251621
		ACTR1B	12.798368534604	7.92585602847084	16.1451456245763	8.81868063251041	11.6560554487669	11.8129584111084	12.7619180139918	8.58935072175587	12.8941369195977			ACTR1B	-0.0213601737726765	-0.0230185353517454	0.00330794961530412		0.8457491407606	0.839432247270623	0.994259528926708
		ACTR2	4.00392029121456	4.04252920615955	6.78076327683374	4.56358530711105	3.88920823657227	5.21916059334391	6.20592078252388	5.19565038358308	5.61412124737999			ACTR2	0.0148886094480537	0.0588820936734012	0.0366680249616286		0.907314611415913	0.488362419964054	0.848927178159106
		ALPL	1.89677234056395	50.6526109467938	5.8824963378645	50.9006836874746	50.4066346534717	1.44388383784627	0.132830148060551	49.7343471563758	0.237992549601921			ALPL	-0.026244540771928	-0.0784809402672247	-0.0324405628724959		0.799795641638939	0.361989321216129	0.867147680603689
		CDH1	3.97181623682174	2.60919872704761	6.17399304929573	3.03603683339493	3.81783880299212	4.6015317648191	4.82710830442984	3.35761716485943	4.54342839039176			CDH1	0.00801470594524533	0.0150292661375841	0.00159260871318036		0.952266881837083	0.874371511616328	0.988073015506392
		CBX2	21.0524539908162	20.3383323967723	1.65083913094282	21.2331515726486	20.9805594210638	20.5439948895725	20.19879342745	21.3301297144479	0.61312878313128			CBX2	0.00134880011278626	0.0374339144508636	0.0343214680665253		0.994176482995026	0.702403431517373	0.861324324466548
		CD9	50.0018945880613	49.9480816894074	47.4906888364372	46.2311859368486	46.3476047918514	45.5633794686927	48.4255309692277	51.1262530891724	50.6927306995417			CD9	-0.148918759694674	0.0219740072681684	0.185998542697588		0.0122937546690252	0.83209456070714	0.000747023153566179
		TNFRSF8	14.9867772273518	9.63555841279512	15.1721003445612	9.34154278313255	11.865637694766	12.1531335880507	12.955793360165	11.9955088782144	13.9935639451805			TNFRSF8	-0.0750084220590961	-0.0100089029071048	0.0654644286671101		0.350595856558721	0.888521155620521	0.617483153164334
		CHD1	11.3420634515968	13.1090346208221	10.8357105135984	12.6317353108699	12.0848089730354	11.8587658224786	11.5083379216688	12.1857310291129	11.7851406266797			CHD1	0.0203009747881341	0.00614037880932224	-0.0185812976784561		0.852480397323527	0.962877861948441	0.951784603453869
		TDGF1	30.3750518875004	31.1851522824607	32.4494098548339	31.9437096626994	30.2505238798246	31.1941321243761	31.5706580163211	31.7753909187586	31.7362259433092			TDGF1	-0.00269170617335569	0.0141831390641689	0.0102276843758251		0.983916525224464	0.918113136321289	0.965272910512176
		DNMT3B	1.89135748871979	33.4145077081799	4.30304426119269	0.589732582202696	1.96813323286434	3.12724780928199	3.76359557269701	2.00314204615957	3.68733327149551			DNMT3B	0.0681356477337924	0.175695164737451	0.084647990905296		0.290456372569517	0.000181528140700569	0.155534623325116
		DPPA2	43.907440559358	40.2169853635151	43.5713400903705	40.3851986911005	42.2300090243207	37.0389901764741	55.1932693821998	59.1992404705456	50.5130582504948			DPPA2	-0.0217389398298107	0.374816574896907	0.484042651108745		0.788255622782377	0.00206585964839323	5.36368535936563e-05
		DPPA3	97.8536148973998	117.334975881882	0.0337593746154743	113.265601480261	122.256179874464	117.77190894973	107.541853906773	118.962283231287	119.491191125701			DPPA3	0.0153561871469642	0.0211952504275284	-0.00199857062914215		0.730319520847239	0.715323304800241	0.994259528926708
		DPPA4	22.9085292340059	24.4114149469078	22.7219317310441	24.2986493798628	21.7590316241623	22.2274201929997	25.3569567728872	25.4383679741215	24.6144603046273			DPPA4	-0.0173607296216823	0.0997240113574513	0.13492195762767		0.884414003125671	0.184020631241402	0.0646332094395489
		EPCAM	5.35594442630633	0.798769393347492	13.0465689165231	4.14392344797274	3.77810247049328	7.49377332914122	10.0208894726555	7.07030667730837	8.89381498417141			EPCAM	0.020930736852867	0.100259292084115	0.0644728022622454		0.856752802955935	0.126850497300646	0.485956314064371
		ESRRA	14.6068978632986	8.92563059690001	15.5513251812148	9.52595326848702	12.2082433865167	12.0407900951001	11.7461862327681	9.62647249280133	12.2758207342171			ESRRA	-0.0419215254264233	-0.0845812413069882	-0.012317098141101		0.590303081690219	0.354595224741136	0.973706119807946
		FGF4	11.388638531422	12.5033720235583	12.8477619982113	14.1314857352391	12.0621415164482	12.5636688940134	17.3321178630727	20.788539420485	15.567806485978			FGF4	0.0135975012758589	0.328613410035236	0.148838645592733		0.862203018968939	0.0357363953475994	0.195506464716699
		FOXD3	34.8290173293959	24.718748200552	33.185517954856	27.5358408459661	29.3770927727092	31.9724386219157	28.8079758135493	28.3661651858791	32.5030222998909			FOXD3	-0.0199297630934447	-0.0198492581175646	0.00367954736737701		0.803405322630624	0.800836625019812	0.99281923216706
		GBX2	53.7624951627186	35.1778939766852	34.6448409868769	14.819017180781	15.0590680669118	30.1758911013757	47.2611550644557	52.7415417539498	46.677868093556			GBX2	-0.0307553788047773	0.0155898845866673	1.1138873544693		0.0725429895750677	0.700888829311088	0.00321374545487076
		NR6A1	2.2557023923271	1.51383892295235	3.37667271962464	1.26692168349195	1.76476392064902	2.30665678037229	1.91034646811193	1.13583168557334	1.78852617256962			NR6A1	-0.0593149942913187	-0.155845545952006	-0.0783809039797802		0.328194931146496	0.000290217570127328	0.158391626941591
		GDF3	91.582376081487	90.5027533720172	88.5869479442544	96.4805450242253	95.1551760011904	91.8442201578229	102.52071420755	110.68497226212	101.214570133451			GDF3	0.0197737510076762	0.386357384707671	0.32275042168045		0.857662282218651	1.04406703451201e-05	0.0002873603375076
		ITGA6	0.613233110636531	25.7199137385518	2.58258103106512	0.0538016257981702	0.205775493293504	1.21076467415108	0.645455083030511	24.482845001081	0.866607264249036			ITGA6	0.0062365858951114	-0.0376196767543926	-0.0477982416777784		0.961242451097312	0.662632787778483	0.704666882617777
		ITGB4	10.2649746733297	5.9254345830975	10.608542730063	6.66597231908972	8.69688441658523	9.12285995953635	10.3676449803792	8.66534783575772	9.77478691508325			ITGB4	-0.0171368172738458	0.00971802768638642	0.0343260867972244		0.781048793467539	0.917752915317279	0.733572152139612
		ITGB1	5.74043562954051	5.38829977797653	7.92324710277335	5.12495139334181	4.80571232937547	6.0598563993486	8.18135304049546	7.32985062521122	7.689256051869			ITGB1	-0.0215571095300763	0.138853744856615	0.180845131337845		0.850804647311317	0.0379724466235061	0.00441507088080501
		KLF4	25.9913464435705	21.5779085393448	25.4923282872379	24.8431623307201	23.2001528464844	25.1413245822199	26.1624809757778	26.2693265889393	28.0505907653959			KLF4	-0.00304607382956522	0.0545662466004597	0.0556525829558958		0.981543646464468	0.537957709309677	0.622537470055434
		KLF5	2.35992657824664	44.0557900541383	4.79962343237837	41.5101727271669	39.1057381719272	37.8470495355672	1.97874894084043	3.04089287322411	4.2421661789988			KLF5	-0.0259098690895314	0.018088071474704	0.0688192428558453		0.588393775547386	0.819622918546847	0.315572934286218
		L1TD1	27.9727429404655	32.2011409021354	26.7257433694852	31.4331674694033	29.2357536273682	28.1439024284136	28.950136174641	30.8932761751054	28.4644596254495			L1TD1	0.0153980132035191	0.0173310994075354	0.00909385418447618		0.974808179914581	0.887583155896176	0.983755872733804
		LEFTY1	52.6049515412088	39.0809838461428	49.4909109907171	62.0957753940454	63.7214179672009	57.05214782162	64.5890168941339	66.7998223900347	59.7487906853469			LEFTY1	0.369985327697556	0.512749812342955	0.0352965892814686		0.00704314204742772	5.82143200916528e-05	0.805232326662745
		LEFTY2	25.8472155588899	24.1371955783005	29.737136248367	37.2205117477115	37.5197606219375	34.6465308058213	33.2940897193825	35.5482947880504	36.2977941147632			LEFTY2	0.416187333838021	0.352784584632295	-0.0172589507299429		0.000595870696475338	0.00299185005481582	0.951784603453869
		LIN28A	34.0343622720328	36.0873176589666	2.78468583337906	36.4443103654734	35.0254588142033	0.392212259382273	0.426521195873615	35.5923020268021	33.2300104263136			LIN28A	0.0213417293457813	0.0155438218655187	-0.0267360159689797		0.746800837878686	0.985025439515194	0.861384912780776
		LIN28B	1.35257849605549	1.8452835150154	3.45624713896225	1.540892695033	1.21324926143062	2.3650679706352	2.91175003596333	2.09994080998388	2.59338556131406			LIN28B	0.0019009309667239	0.0382913750725817	0.0321286688775344		0.980565295583241	0.691466257253705	0.880205913061724
		MAF	2.51128396154816	2.09251574003824	2.30107255641469	2.06064463705393	1.9299274807404	2.11955057808072	1.8537051034035	1.54300959953599	2.03716998377443			MAF	-0.0460922663276206	-0.261061388501072	-0.042155188550045		0.479084254447702	0.0457904757096749	0.719931902394975
		KIT	6.18015455687299	6.64036772048537	7.78399405575629	5.3191563797328	5.06577182741372	5.7202409865053	6.42106416580326	5.40812293896432	5.66024513514054			KIT	-0.0823283577894114	-0.0722161642757956	0.0119804302013123		0.325235058979301	0.405592301241681	0.975129813251621
		MYC	20.6947326314383	19.1932236497596	20.6060706899277	21.4413541406198	21.0924251075366	21.4724966036713	21.3556692987373	22.5932723859953	21.992167883735			MYC	0.0439695307183046	0.117440158010303	0.0486861785203171		0.657530885814598	0.139843198596159	0.773168925998002
		NANOG	13.4568479694168	13.705450029999	13.8666207775062	12.8062706801097	12.6426183913632	12.4055481231284	13.681567730647	13.3715363691718	14.3041812093696			NANOG	-0.0815925746214651	0.0110838352955488	0.105462373633334		0.254943039246686	0.926467204357366	0.134728793328285
		POU5F1	28.8563969017127	27.2395501216661	27.2958686703244	28.1826068740314	28.1376258842138	26.3800281813247	24.0823148208052	28.8854093181497	26.128126559359			POU5F1	-0.00564899354251514	-0.0446100515964772	-0.0329766746322208		0.965160962007511	0.636116308797971	0.86669809204925
		POU5F1B	66.4034415195794	60.7818123712819	64.3839501595116	66.4028657240957	69.5033815959575	71.0790178607792	71.5091126043236	73.8109130995706	71.4462121373751			POU5F1B	0.0835235577199949	0.21624766880261	0.0635526750118221		0.316964823708989	0.00649105053175126	0.569929898351125
		PODXL	20.4600327099296	21.308844898425	18.9553869113498	21.1758643088604	20.6108956348797	19.9484303927781	19.9697692812142	20.9377295540424	19.9081702059567			PODXL	-0.00570114580378156	0.00295141325681704	0.0096680911565077		0.958010469747042	0.976043675926762	0.975129813251621
		ZFP42	4.95427155238299	3.28070860540061	9.10548699532627	4.67935336994083	5.01680693908443	7.49586910025649	7.4464200662705	5.50723875345175	6.50118738170135			ZFP42	0.0450874647599405	0.0565528646517586	0.00349373089288719		0.572902441773415	0.457120980800792	0.994259528926708
		SMAD2	2.00080929018993	2.26548717482679	2.01512523770535	2.25831002466939	2.10989945279051	2.08374249145544	2.08328348749615	2.23880997817773	2.08328920588137			SMAD2	0.0177194972053127	0.0226745927101722	-0.00058265283781032		0.879406104766378	0.844871327173579	0.998658918639123
		SMAD3	16.9114542669198	16.9910353693849	15.4751694929282	17.2479024681551	16.9811119790179	15.8620628518704	16.3130487989972	17.2103182286373	16.3196873532836			SMAD3	-0.0069925355184468	0.00939269420333149	0.0171176090366099		0.960143495512703	0.940441305751525	0.955598508365001
		SOX2	15.7119632110134	10.9574578034846	18.1759021491633	12.6300874222635	13.3892248926354	15.7821432591721	15.1528390750379	13.8706136680305	16.7279297528221			SOX2	-0.012557528635451	0.0197544671035814	0.0247660231657779		0.938780251521184	0.913098391853453	0.914147332364608
		FUT1	26.4505811980893	22.5389593071471	23.2765576882113	22.6085083856037	24.4362958265747	22.442846550785	24.4848138097375	23.8218805367748	23.8356507926618			FUT1	-0.0317495573872262	-0.0127772689329689	0.0308185827905415		0.662007949096124	0.938599956198137	0.853288924060448
		FUT4	19.7334710728755	19.1545177875212	17.7418128714541	19.9135434818888	18.8270271920563	18.5409962298161	17.0699945305182	19.2921435112425	18.1199767324643			FUT4	-0.00706848010294403	-0.0572480625735074	-0.0401488015958917		0.955601749349209	0.525913318082047	0.794896669169336
		STAT3	23.5455212420138	24.0429312879441	22.1885677522267	23.1684523805543	22.8730203383239	21.9564010775519	21.8269694181625	22.9030839997987	22.18210212904			STAT3	-0.10157665531995	-0.108790793154101	0.000302076833177547		0.0795815440614271	0.0475041812988888	0.995956484167851
		SUZ12	17.3049974688745	19.5919819285215	17.1390571972111	19.1853811096886	16.9787315541733	17.4725102599528	17.7630231700469	18.7244545342948	17.8713190097946			SUZ12	0.000106354492920326	0.010090416776237	0.0142974019283013		0.980058090540973	0.936724533006955	0.969570279695132
		THAP11	38.8639251478021	30.4313255968528	38.5308555212808	31.0711219778172	36.4658016179777	37.0774008747808	32.5289155064395	34.7417615920148	38.6799058565724			THAP11	-0.0140965911939112	-0.0137495597460107	0.00413512036991783		0.90436346564851	0.902216816642882	0.992587187867299
		UTF1	23.6425644275191	121.915583628039	26.6126206812264	117.737843784133	0.612746318001673	9.11704064013837	22.0232440192032	14.3737074806887	30.1828071812897			UTF1	-0.0296409281713909	0.023766915586665	0.464287056750012		0.369120667350669	0.665658230328257	0.047486910646494
		ZIC3	24.7476252168915	26.1142546260617	22.6825183371351	24.5560545639178	23.7771404893509	23.0343363644127	23.0731448495261	24.5144837401859	22.9506296998194			ZIC3	-0.0783596590721821	-0.0862282180675782	-0.000884403147493049		0.26854002144102	0.195957829740704	0.998313119389634

## Sheet: Fig2b
		GEL 1					loading:	GPC4sh2-c3 / GPC4sh5-c10 / CTRLsh / WT /molecular marker
			GEL 2
							loading:	GPC4sh2-c3 / GPC4sh5-c10 / CTRLsh / WT /molecular marker
		GEL 3					loading:	GPC4sh2-c3 / GPC4sh5-c10 / CTRLsh / WT /molecular marker
											pAKT T308 in figure
	ACTIN in Figure					AKT in Figure										ERK in Figure
	pERKT202/Y204 in Figure					GSKEa,b in Figure					GSK3a,b pS21,pS9 in Figure
	SMAD2 in Figure					SMAD2 pS465,S467 in Figure

## Sheet: Fig2d 2e
	RT qPCR		Fold change normalized to the mean CTRLsh D0
		MES									MES
		CTRLsh			GPC4sh5-c10						CTRLsh			GPC4sh5-c10
		R1	R2	R3	R1	R2	R3				R1	R2	R3	R1	R2	R3
EOMES	d0	0.88	1.11	1.02	1.79	1.42	1.2		GSC	d0	1.22	0.56	1.47	9.01	8.1	1.33
	d1	161.69	182.28	148.9	869.93	730.68	784.81			d1	943.31	655.06	473.64	3105.03	2762.63	3317.83
	d2	66.02	96.2	110.04	682.89	512.37	405.46			d2	334.52	323.76	683.33	3473.23	2519.17	1910.21
	d3	29.71	50.64	86.3	287.42	248.22	127.65			d3	128.99	156.01	547.8	1647.09	1432.38	721.75
	d4	6.39	5.9	45.65	45.33	62.1	27.13			d4	7.78	4.04	61.93	270.2	290.79	58.91
	d5	3.42	5.22	33.48	34.1	31.69	12.39			d5	8.01	2.36	24.51	203.14	169.46	15.61
		DE									DE
		CTRLsh			GPC4sh5-c10						CTRLsh			GPC4sh5-c10
		R1	R2	R3	R1	R2	R3				R1	R2	R3	R1	R2	R3
SOX17	d0	0.8	0.98	1.27	1.65	1.34	1.03		FOXA2	d0	0.44	2.04	1.11	1.17	2.39	0.72
	d1	7.91	1.92	249.2	38.18	25.81	2987.63			d1	4.56	2.49	4.8	28.64	21.89	51.73
	d2	64.78	49.08	522.93	3183.58	2053.16	3988.72			d2	3.56	3.32	12.17	175.84	138.19	65.89
	d3	69.59	45.63	363.07	2419.83	1767.71	1918.82			d3	2.92	3.05	9.53	120.49	161.66	26.73
	d4	34.64	10.95	131.67	1238.96	2044.13	990.47			d4	1.61	0.96	3.28	93.97	90.36	35.93
	d5	43.15	5.54	219.83	1236	995.73	449.79			d5	1.15	0.64	2.65	49.07	49.76	17.6
		ME									ME
		CTRLsh			GPC4sh5-c10						CTRLsh			GPC4sh5-c10
		R1	R2	R3	R1	R2	R3				R1	R2	R3	R1	R2	R3
MESP1	d0	1.23	1.28	0.63	1.2	0.58	1.44		PDGFRa	d0	1.48	1.01	0.67	1.23	0.98	2.12
	d1	0.15	0.05	0.19	0.52	0.12	0.27			d1	6.39	6.36	5.78	6.54	6.86	8.31
	d2	14.15	8.47	9.02	102.59	115.47	95.39			d2	5.76	5.62	4.53	31.18	31.29	23.04
	d3	7.51	14.19	18.44	191.58	175.48	193.33			d3	11.32	12.13	9.94	60.6	68.37	93.51
	d4	32.84	44.98	8.16	219.85	329.54	166.96			d4	18.04	15.55	6.81	88.33	106.75	113.14
	d5	29.78	55.52	16.22	150.22	174.98	32.16			d5	19	22.89	14.75	154.01	106.89	292.68
	CTRLsh vs. GPC4sh5-c10		summary	p-value		CTRLsh vs. GPC4sh5-c10		summary	p-value
	EOMES	d0	ns	>0.9999		GSC	d0	ns	>0.9999
		d1	***	<0.0001			d1	****	<0.0001
		d2	****	<0.0001			d2	****	<0.0001
		d3	ns	0.0053			d3	**	0.0033
		d4	ns	0.9931			d4	ns	0.9782
		d5	ns	0.9999			d5	ns	0.9978
	CTRLsh vs. GPC4sh5-c10		summary	p-value		CTRLsh vs. GPC4sh5-c10		summary	p-value		CTRLsh vs. GPC4sh5-c10		summary	p-value		CTRLsh vs. GPC4sh5-c10		summary	p-value
	SOX17	d0	ns	>0.9999		FOXA2	d0	ns	>0.9999		MESP1	d0	ns	>0.9999		PDGFRa	d0	ns	>0.9999
		d1	ns	0.3832			d1	ns	0.7457			d1	ns	>0.9999			d1	ns	>0.9999
		d2	****	<0.0001			d2	***	0.0001			d2	*	0.0139			d2	ns	0.9108
		d3	**	0.0064			d3	**	0.0017			d3	****	<0.0001			d3	ns	0.074
		d4	ns	0.0716			d4	*	0.0292			d4	****	<0.0001			d4	**	0.0051
		d5	ns	0.5478			d5	ns	0.532			d5	*	0.0295			d5	****	<0.0001

## Sheet: Fig2g
		WT	CTRLsh	GPC4sh5-c10	GPC4sh2-c3		immunostaining analysis
BRA	R1	9.42	8.64	23.48	23.55
	R2	10.73	10.17	26.13	29.79
	R3	12.92	11.94	29.6	29.42
		WT	CTRLsh	GPC4sh5-c10	GPC4sh2-c3
SOX17	R1	5.03	5.63	42.23	51.23
	R2	8.06	16.54	47.98	47.01
	R3	1.9	3.8	67.52	39.82
		WT	CTRLsh	GPC4sh5-c10	GPC4sh2-c3
PDGFRA	R1	4.17	4.37	33.5	38.69
	R2	7.9	3.38	44.08	29
	R3	3.95	2.63	32.58	54.31
	BRACH		Summary	P-value
	WT versus CTRLsh		ns	0.8084
	WT versus GPC4sh5-c10		****	<0.0001
	WT versus GPC4sh2-c3		****	<0.0001
	SOX17		Summary	P-value
	WT versus CTRLsh		ns	0.8084
	WT versus GPC4sh5-c10		****	<0.0001
	WT versus GPC4sh2-c3		****	<0.0001
	PDGFRa		Summary	P-value
	WT versus CTRLsh		ns	0.8084
	WT versus GPC4sh5-c10		****	<0.0001
	WT versus GPC4sh2-c3		****	<0.0001
