# Supplementary material for: Epithelial disruption drives mesendoderm differentiation in human pluripotent stem cells by enabling TGF-β protein sensing
Source: Nat Commun. 2023 Jan 21;14:349. doi: 10.1038/s41467-023-35965-8 (PMC9867713; doi:10.1038/s41467-023-35965-8)
Supplement: Supplementary file 4 — Source Data [file 41467_2023_35965_MOESM4_ESM.zip › Source Data Figure 3.xlsx]

## Sheet: Fig 3a
RT qPCR		Fold change normalized to the mean CTRLsh D0
		DE						ME
		CTRLsh			GPC4sh5-c10			CTRLsh			GPC4sh5-c10
		R1	R2	R3	R1	R2	R3	R1	R2	R3	R1	R2	R3
ECAD	d0	0.83	1.01	1.59	1.2	1.37	1.41	0.89	0.9	1	1	0.6	0.89
	d1	1.47	1.86	2.23	1.92	2.14	2.28	2.24	1.43	1.72	1.99	1.29	1.74
	d2	1.67	2.09	1.85	2	2.39	3.81	2.58	1.82	1.24	2.62	1.5	1.66
	d3	1.6	2.16	2.45	1.94	2.16	2.98	1.61	1.69	1.34	1.71	0.86	1.36
	d4	1.97	2.05	3.56	2	2.03	2.19	1.62	1.32	1.31	1.4	0.75	1
	d5	1.52	1.95	2.6	1.81	1.8	1.99	2.47	1.59	2	1.94	1.2	1.13
		DE						ME
		CTRLsh			GPC4sh5-c10			CTRLsh			GPC4sh5-c10
		R1	R2	R3	R1	R2	R3	R1	R2	R3	R1	R2	R3
NCAD	d0	0.89	0.91	1.1	1	0.92	0.8	0.81	1	1.06	0.72	0.75	1.18
	d1	2.4	2.1	1.45	2.29	2.4	2.16	1.71	1.8	1.23	2.14	2.48	1.75
	d2	3.18	1.9	3.7	4	3.57	1.95	0.81	1.77	0.8	2.56	2.14	1.58
	d3	2.2	1.75	2.63	5.55	4.24	2.72	1.44	2.33	1.75	4.44	4.14	3.84
	d4	1.82	1.98	2.98	3.87	5.09	4.56	3.5	2.13	3.24	6.3	4.52	7.25
	d5	2.7	3	3.34	3.4	3.26	4.78	3.46	3.46	4.36	5.77	7.76	8.22
		DE						ME
		CTRLsh			GPC4sh5-c10			CTRLsh			GPC4sh5-c10
		R1	R2	R3	R1	R2	R3	R1	R2	R3	R1	R2	R3
SNAIL1	d0	1	0.42	2.56	3.6	3.51	2.56	1.43	1	0.87	1.32	1	1.72
	d1	0.84	0.27	1.79	5.05	5.3	1.88	0.61	0.56	0.19	0.78	0.81	0.82
	d2	1.94	0.33	2.32	9	6.94	2.86	0.71	0.4	0.68	1.97	1.21	2.91
	d3	1.71	0.16	2.09	5.8	5.77	2.07	0.89	0.72	0.65	3.84	2.88	3.14
	d4	2.38	0.09	1.69	5.15	5.37	2.79	0.63	1.1	0.79	3.4	2.17	3.78
	d5	2.22	0.07	1.82	7.52	8.49	3.31	0.85	1.04	1.16	2.81	1.77	2
		DE						ME
		CTRLsh			GPC4sh5-c10			CTRLsh			GPC4sh5-c10
		R1	R2	R3	R1	R2	R3	R1	R2	R3	R1	R2	R3
SNAIL2	d0	0.86	1.1	0.87	1	0.85	0.52	0.82	1	1.03	0.89	0.66	1.25
	d1	0.77	0.71	0.89	1.95	1.61	2.89	2.16	1.51	1.53	2.56	2.13	2.55
	d2	1.28	0.88	0.62	2	1.94	2.14	2.92	3.13	2.11	15.13	10.96	9.92
	d3	0.49	0.42	0.36	1.25	0.97	0.66	3.76	4.41	4.42	29.16	21.49	28.63
	d4	0.12	0.24	1.24	1.24	1.49	0.29	7.98	2.71	0.96	63	62.71	54.56
	d5	0.32	0.17	1.82	1.03	0.94	0.58	29.31	17.91	13.45	76.16	63.17	58.38
		DE						ME
		CTRLsh			GPC4sh5-c10			CTRLsh			GPC4sh5-c10
		R1	R2	R3	R1	R2	R3	R1	R2	R3	R1	R2	R3
TWIST1	d0	1	1.24	0.7	0.7	0.54	0.75	0.96	0.76	1.14	0.69	0.42	0.45
	d1	1.21	1.73	0.76	2.45	3.35	1.88	2.29	0.63	0.96	2.82	2.44	1.55
	d2	2.08	2.26	7.63	6	6.86	5.95	2.58	1.53	1.56	15.57	10.72	13.03
	d3	1.9	1.44	8.52	17.93	18.15	11.95	17.14	8.11	8.09	69.8	50.5	63.82
	d4	2.23	2.63	9.05	29.04	27.59	51.79	19.81	19.66	14.7	106.66	70.07	81.01
	d5	5.51	4.33	6.53	18.26	20.37	54.51	17.48	13.24	11.63	123.73	65.21	119.9
		DE						ME
		CTRLsh			GPC4sh5-c10			CTRLsh			GPC4sh5-c10
		R1	R2	R3	R1	R2	R3	R1	R2	R3	R1	R2	R3
VIMENTIN	d0	1.24	0.61	1	1.22	0.59	0.72	1.54	1.67	1.6	1.41	1.36	1.47
	d1	0.7	0.57	0.46	1.46	1.9	1.4	0.75	0.61	0.75	0.8	0.75	0.49
	d2	1.37	0.79	2.15	4.71	2.66	2.46	1.46	1.02	1.21	1.3	1.15	0.89
	d3	1.16	1.19	0.88	2.63	2.09	2.3	1.76	2.17	2.17	3.22	3.35	3.29
	d4	1.1	1.52	2.3	3.47	2.72	4.69	2.11	1.74	2.05	7.78	7.16	8.02
	d5	0.91	0.98	2.11	2.67	4.43	5.18	4.21	2.6	2.63	14.24	10.79	15.77
	CTRLsh vs. GPC4sh5-c10		summary	p-value		CTRLsh vs. GPC4sh5-c10		summary	p-value		CTRLsh vs. GPC4sh5-c10		summary	p-value		CTRLsh vs. GPC4sh5-c10		summary	p-value		CTRLsh vs. GPC4sh5-c10		summary	p-value		CTRLsh vs. GPC4sh5-c10		summary	p-value
	ECAD	d0	ns	0.9999		NCAD	d0	ns	>0.9999		SNAIL1	d0	ns	0.7051		SNAIL2	d0	ns	0.9989		TWIST1	d0	ns	>0.9999		VIMENTIN	d0	ns	>0.9999
	top	d1	ns	>0.9999		top	d1	ns	0.9965		top	d1	ns	0.1897		top	d1	**	0.0064		top	d1	ns	>0,9999		top	d1	ns	0.4332
		d2	ns	>0.9999			d2	ns	0.9988			d2	*	0.0135			d2	*	0.036			d2	ns	0.9994			d2	*	0.022
		d3	ns	0.3477			d3	*	0.014			d3	ns	0.1606			d3	ns	0.6366			d3	ns	0.2958			d3	ns	0.2028
		d4	****	<0.0001			d4	**	0.0044			d4	ns	0.2062			d4	ns	0.753			d4	***	0.0001			d4	*	0.0118
		d5	****	<0.0001			d5	ns	0.6989			d5	**	0.0075			d5	ns	>0.9999			d5	**	0.0017			d5	***	0.0004
	CTRLsh vs. GPC4sh5-c10		summary	p-value		CTRLsh vs. GPC4sh5-c10		summary	p-value		CTRLsh vs. GPC4sh5-c10		summary	p-value		CTRLsh vs. GPC4sh5-c10		summary	p-value		CTRLsh vs. GPC4sh5-c10		summary	p-value		CTRLsh vs. GPC4sh5-c10		summary	p-value
	ECAD	d0	ns	0.9998		NCAD	d0	ns	>0.9999		SNAIL1	d0	ns	0.985		SNAIL2	d0	ns	>0.9999		TWIST1	d0	ns	>0.9999		VIMENTIN	d0	ns	0.9999
	bottom	d1	ns	0.9994		bottom	d1	ns	0.9163		bottom	d1	ns	0.9208		bottom	d1	ns	>0.9999		bottom	d1	ns	>0.9999		bottom	d1	ns	>0.9999
		d2	ns	>0.9999			d2	ns	0.4511			d2	**	0.0036			d2	ns	0.0745			d2	ns	0.8105			d2	ns	>0.9999
		d3	ns	0.9789			d3	**	0.0023			d3	****	<0.0001			d3	****	<0.0001			d3	****	<0.0001			d3	ns	0.3477
		d4	ns	0.8503			d4	****	<0.0001			d4	****	<0.0001			d4	****	<0.0001			d4	****	<0.0001			d4	****	<0.0001
		d5	ns	0.3912			d5	****	<0.0001			d5	*	0.0207			d5	****	<0.0001			d5	****	<0.0001			d5	****	<0,0001
