# Supplementary material for: Epithelial disruption drives mesendoderm differentiation in human pluripotent stem cells by enabling TGF-β protein sensing
Source: Nat Commun. 2023 Jan 21;14:349. doi: 10.1038/s41467-023-35965-8 (PMC9867713; doi:10.1038/s41467-023-35965-8)
Supplement: Supplementary file 4 — Source Data [file 41467_2023_35965_MOESM4_ESM.zip › Source Data Figure 4.xlsx]

## Sheet: fig4b
position	Relative intensity					immunostaining analysis
x	BRACH CTRLsh	BRACH GPC4sh	SOX2 CTRLsh	SOX2 GPC4sh
12.0690	0.0654	0.4883	0.9209	0.4557
24.1379	0.0679	0.4341	0.9269	0.4172
36.2069	0.0715	0.4186	0.9474	0.4302
48.2759	0.0795	0.4838	0.9207	0.4266
60.3448	0.1000	0.5052	0.8915	0.4349
72.4138	0.1170	0.5050	0.9225	0.4303
84.4828	0.1551	0.5819	0.9171	0.4245
96.5517	0.1635	0.6008	0.8896	0.4094
108.6207	0.1824	0.6379	0.8716	0.4046
120.6897	0.2490	0.7668	0.8372	0.3911
132.7586	0.2837	0.7983	0.8076	0.3573
144.8276	0.3862	0.9023	0.7375	0.3308
156.8966	0.4084	1.0062	0.6866	0.3072
168.9655	0.4954	1.0589	0.6388	0.2886
181.0345	0.6165	1.1736	0.6005	0.2706
193.1034	0.8094	1.2174	0.5761	0.2191
205.1724	0.8633	1.2889	0.5304	0.1657
217.2414	0.9515	1.2715	0.4986	0.1349
229.3103	0.9154	1.3436	0.4584	0.1104
241.3793	0.9027	1.3741	0.4203	0.0884
253.4483	0.8900	1.3852	0.3796	0.0733
265.5172	0.8579	1.3183	0.3353	0.0615
277.5862	0.7182	1.1823	0.2944	0.0522
289.6552	0.6103	1.1016	0.2627	0.0414
301.7241	0.4258	1.0725	0.2203	0.0333
313.7931	0.2919	1.0895	0.1724	0.0295
325.8621	0.2354	1.2224	0.1050	0.0322
337.9310	0.1998	0.9771	0.0859	0.0288
350.0000	0.0982	0.4622	0.0436	0.0151

## Sheet: fig4c
position	Relative intensity					immunostaining analysis
x	SOX17 CTRLsh	SOX17 GPC4sh	SOX2 CTRLsh	SOX2 GPC4sh
12.0690	0.0000	0.0009	0.9583	0.4693
24.1379	0.0017	0.0356	0.9401	0.4714
36.2069	0.0052	0.0282	0.9695	0.4760
48.2759	0.0043	0.0416	0.9431	0.4774
60.3448	0.0048	0.0591	0.9915	0.4796
72.4138	0.0180	0.0534	0.9629	0.4697
84.4828	0.0257	0.0684	0.9551	0.4530
96.5517	0.0407	0.0552	0.9298	0.4287
108.6207	0.0349	0.0685	0.9255	0.4143
120.6897	0.0619	0.0814	0.8779	0.4090
132.7586	0.0675	0.1354	0.8308	0.3790
144.8276	0.0743	0.1698	0.7740	0.3526
156.8966	0.0844	0.2199	0.7087	0.3323
168.9655	0.1083	0.2800	0.6303	0.2931
181.0345	0.1494	0.3622	0.5859	0.2413
193.1034	0.1667	0.4037	0.5437	0.1985
205.1724	0.2595	0.5034	0.4898	0.1484
217.2414	0.3823	0.5860	0.4352	0.1232
229.3103	0.5307	0.6522	0.3947	0.0988
241.3793	0.7592	0.6114	0.3504	0.0789
253.4483	0.8954	0.6506	0.2988	0.0698
265.5172	1.0022	0.6469	0.2469	0.0562
277.5862	1.0145	0.6684	0.1880	0.0477
289.6552	0.9609	0.6285	0.1355	0.0439
301.7241	0.5710	0.7214	0.0994	0.0343
313.7931	0.3368	0.6841	0.0700	0.0353
325.8621	0.1969	0.6434	0.0676	0.0344
337.9310	0.1360	0.4291	0.0567	0.0286
350.0000	0.0626	0.1778	0.0325	0.0138
	K>>	K>>		K>>
