# Supplementary material for: Epithelial disruption drives mesendoderm differentiation in human pluripotent stem cells by enabling TGF-β protein sensing
Source: Nat Commun. 2023 Jan 21;14:349. doi: 10.1038/s41467-023-35965-8 (PMC9867713; doi:10.1038/s41467-023-35965-8)
Supplement: Supplementary file 4 — Source Data [file 41467_2023_35965_MOESM4_ESM.zip › Source Data Figure 5.xlsx]

## Sheet: Fig5d
RT qPCR		Fold change normalized to the mean CTRLsh
		CTRLsh	GPC4sh5-c10	CTRLsh + LPA	GPC4sh5-c10 + LPA	CTRLsh + Blebbi	GPC4sh5-c10 + Blebbi
MIXL1	R1	1.1	6	0.6	0.6	4.4	3.5
	R2	0.9	4.8	0.6	0.6	3.4	3.9
	R3	1	5.6	0.7	0.7	3.7	4.6
		CTRLsh	GPC4sh5-c10	CTRLsh + LPA	GPC4sh5-c10 + LPA	CTRLsh + Blebbi	GPC4sh5-c10 + Blebbi
GSC	R1	1.3	2.1	1.1	0.4	2	3.1
	R2	0.8	1.8	0.8	0.3	3	2
	R3	0.9	2.4	1	0.4	2.9	2.1
		MIXL1	Summary	P Value		GSC	Summary	P Value
		CTRLsh vs. GPC4sh5-c10	****	<0.0001		CTRLsh vs. GPC4sh5-c10	*	0.0256
		CTRLsh vs. CTRLsh + LPA	ns	0.6646		CTRLsh vs. CTRLsh + LPA	ns	0.9999
		CTRLsh vs. GPC4sh5-c10 + LPA	ns	0.6646		CTRLsh vs. GPC4sh5-c10 + LPA	ns	0.25
		CTRLsh vs. shCTRL + Blebbi	****	<0.0001		CTRLsh vs. shCTRL + Blebbi	**	0.002
		CTRLsh vs. GPC4sh5-c10+ Blebbi	****	<0.0001		CTRLsh vs. GPC4sh5-c10+ Blebbi	**	0.0059

## Sheet: Fig5f
immunostaining analysis
		BRACH positive cell (%)
		GPC4sh5-c10			GPC4sh2-c3
		R1	R2	R3	R1	R2
Distrub Area	0	56	42	48	36	62
30µm	30	40	36	38	23	55
60µm	60	24	23	26	14	40
90µm	90	12	10	9	9	18
> to 90µm	100	0	15	15	9	0
