# Supplementary material for: Epithelial disruption drives mesendoderm differentiation in human pluripotent stem cells by enabling TGF-β protein sensing
Source: Nat Commun. 2023 Jan 21;14:349. doi: 10.1038/s41467-023-35965-8 (PMC9867713; doi:10.1038/s41467-023-35965-8)
Supplement: Supplementary file 4 — Source Data [file 41467_2023_35965_MOESM4_ESM.zip › Source Data Figure 6.xlsx]

## Sheet: Fig6b
immunostaining analysis
		WT	CTRLsh	GPC4sh5-c10	GPC4sh2-c3	CTRLsh + LPA	GPC4sh5-c10 + LPA	CTRLsh + Blebbi	GPC4sh2-c3 + Blebbi
pSMAD1/5 %	R1	17	18	48	44	19	7	23	42
	R2	10	12	53	65	15	11	30	40
	R3	6	6	50	40	10	7	38	39
		MIXL1	Summary	P Value
		WT vs. CTRLsh	ns	0.9997
		WT vs. GPC4sh5-c10	****	<0.0001
		WT vs. GPC4sh2-c3	****	<0.0001
		WT vs. CTRLsh +LPA	ns	0.9667
		WT vs. GPC4sh5-c10 +LPA	ns	0.9942
		WT vs. CTRLsh +Blebbi	*	0.0120
		WT vs. GPC4sh5-c10 +Blebbi	***	0.0003

## Sheet: Fig6c
immunostaining analysis
			GPC4sh5-c10			GPC4sh2-c3
			R1	R2	R3	R1	R2	R3
pSMAD1/5 %	Distrub Area	0	87	93	97	94	94	96
	30µm	30	69	87	86	81	85	80
	60µm	60	35	52	50	39	58	37
	90µm	90	27	26	26	24	49	18
	> to 90µm	100	23	21	14	20	43	13

## Sheet: Fig6f
250nm slices	GPC4sh5-c10			CTRLsh				immunostaining analysis
	peak mean intensity frame		distance [nm]	peak mean intensity frame		distance [nm]
image	BMPR1A	ZO-1		BMPR1A	ZO-1
1	19	22	750	15	20	1250
2	18	20	500	10	19	2250
3	22	24	500	11	20	2250
4	13	15	500	11	21	2500
5	20	22	500	12	17	1250
6	15	25	2500	15	19	1000
7	21	23	500	18	21	750
8	24	27	750	14	20	1500
9	26	28	500	1	16	3750
10	12	22	2500	13	20	1750
median			500			1625

## Sheet: Fig6g
RT qPCR
		CTRLsh	GPC4sh5-c10				CTRLsh	GPC4sh5-c10
BMPR1A	R1	0.91	0.97		BMP4	R1	0.92	0.73
	R2	1.24	0.9			R2	0.49	0.47
	R3	1.22	1.11			R3	0.84	1.04
	R4	1.33	1.31			R4	0.98	0.93
	R5	1.31	1.22			R5	1.25	1.64
	R6	1.4	1.36			R6	1.48	1.56
	R7	0.57	0.7			R7	0.86	0.72
	R8	0.52	0.65			R8	1.71	1.9
Fold change normalized to the mean CTRLsh

## Sheet: Fig6h
		BMPR1A
								loading:	molecular marker / WT / CTRLsh / GPC4sh5-c10 / GPC4sh2-c3
