# Supplementary material for: Epithelial disruption drives mesendoderm differentiation in human pluripotent stem cells by enabling TGF-β protein sensing
Source: Nat Commun. 2023 Jan 21;14:349. doi: 10.1038/s41467-023-35965-8 (PMC9867713; doi:10.1038/s41467-023-35965-8)
Supplement: Supplementary file 4 — Source Data [file 41467_2023_35965_MOESM4_ESM.zip › Source Data Figure 7.xlsx]

## Sheet: Fig7b
immunostaining analysis
		WT	CTRlsh	GPC4sh5-c10	GPC4sh2-c3
LEF1 (%)	R1	52	61	79	82
	R2	69	76	78	77
	R3	48	34	50	61
			summary	p-value
	WT vs. CTRlsh		ns	>0,9999
	WT vs. GPC4sh5-c10		ns	0.6457
	WT vs. GPC4sh2-c3		ns	0.4441

## Sheet: Fig7c
immunostaining analysis
			GPC4sh5-c10			GPC4sh2-c3				Is slope significantly non-zero?	GPC4sh5-c10	GPC4sh2-c3
			R1	R2	R3	R1	R2	R3		F	0.6444	0.4043
LEF1%	Distrub Area	0	78	80	50	82	79	63		DFn, DFd	1, 13	1, 13
	30µm	30	83	80	52	84	79	63		P value	0.4365	0.5359
	60µm	60	81	79	50	84	78	55		Deviation from zero?	Not Significant	Not Significant
	90µm	90	76	75	59	80	77	51
	> to 90µm	100	66	72	31	81	84	45		Equation	Y = -0,08776*X + 72,38	Y = -0,05973*X + 75,68

## Sheet: Fig7e
immunostaining analysis
		CTRLsh			GPC4sh5-c10
		R1	R2	R3	R1	R2	R3
LEF1%	0 ng	5	5	8.3	3	0	2.5
	5 ng	12	28	25.6	16	41	20.4
	10 ng	27	36	40.2	24	42	22.2
	25 ng	64	72	58.4	42	76	34.3
	50 ng	68	92	70.2	67	78	75.5
	CTRLsh vs. GPC4sh5-c10		summary	p-value
		0 ng	ns	0.9935
		5 ng	ns	0.9955
		10 ng	ns	0.9866
		25 ng	ns	0.4962
		50 ng	ns	0.9982

## Sheet: Fig7f
immunostaining analysis
	GPC4sh5-c10 WNT3a dose dependant stimulation
	0ng orga			0ng disturb			5ng orga			5ng disturb			10ng orga			10ng disturb			25ng orga			25ng disturb			50ng orga			50ng disturb
LEF1 Nuclear intensity per cell	1.09054	1.11989	0.944361	1.18378	0.917962	0.884891	1.41021	1.06992	1.02199	0.918243	1.18086	1.04581	1.15837	1.03255	1.41596	0.993748	1.09861	1.29402	1.02279	0.75067	1.30002	1.14151	1.66016	2.75096	1.25936	1.14408	1.61403	1.20522	0.881126	1.66983
	0.907796	1.14209	1.14876	1.18346	1.02493	0.821423	0.842026	1.29094	2.06413	0.796201	1.08477	1.40163	0.967788	1.19764	1.03182	0.824852	1.30424	1.30635	0.795884	1.30895	1.44811	1.0467	1.7229	2.31301	1.21844	1.20542	1.13776	1.17626	1.00327	1.29052
	0.7852	1.09201	0.903215	1.00309	0.972922	0.836748	1.17135	1.1756	1.23921	0.767946	1.07083	0.778944	1.05524	1.01635	1.42079	0.834824	1.24182	1.01033	2.60127	1.36021	1.53473	0.979897	1.24949	2.44911	1.52244	1.17539	2.08746	1.36526	0.957212	1.29319
	0.863395	0.980643	0.997001	1.09387	0.858981	0.842912	1.14848	1.14708	1.58571	1.21084	1.02895	0.85274	0.998101	1.29137	1.88906	0.993273	1.25051	1.2732	1.02833	1.16386	1.53323	1.68532	1.35013	2.30152	1.58512	1.33882	1.14709	1.47408	0.826863	1.13377
	0.725287	0.960536	0.883891	0.875109	0.917373	1.00483	1.16692	1.18263	0.952357	0.881361	1.09383	1.61353	0.942778	1.30005	1.14126	1.13502	1.29946	1.10578	1.43593	1.88563	1.64534	1.26933	1.28198	2.40313	3.12204	1.62831	1.343	1.89252	0.851046	1.1964
	1.00127	1.04751	1.01466	0.962485	0.840054	0.825087	0.929323	1.17206	1.78994	1.00412	1.47453	2.02749	1.1924	1.52944	1.23622	1.10447	1.46075	1.56272	1.22873	1.15903	1.17075	1.37293	1.27678	1.50658	1.21353	1.14708	2.0748	1.31793	0.885308	1.05814
	1.11152	0.989651	0.867233	1.01385	0.902574	0.917041	1.10629	1.55743	2.02332	0.903997	1.05855	1.16908	1.57119	1.1881	1.09629	0.955837	1.28686	1.26403	1.15505	1.11169	1.29452	1.39921	1.08493	1.88073	1.24614	1.37126	1.83242	1.41622	0.852064	1.05264
	1.05453	1.22408	1.00833	1.00332	0.902306	0.936532	1.14009	1.3155	1.40563	0.870598	1.13925	0.955189	1.00989	1.14617	1.29102	1.69387	1.22075	1.57821	1.06395	1.32981	2.29885	1.10455	1.27083	2.43145	1.62731	1.45378	5.65834	1.53391	0.94059	1.37665
	0.682944	1.27239	1.09945	0.95465	0.832064	0.890888	1.04108	1.3089	1.01716	0.8148	1.08483	1.51091	1.03324	1.21705	1.39697	0.982351	1.11796	1.45161	0.85738	1.3556	1.33267	1.06973	1.46263	3.61869	1.81535	1.27845	4.83741	2.05382	0.894102	1.09179
	0.972141	1.18965	0.935032	0.912782	0.784772	0.9995	0.855877	1.27925	1.12927	1.20324	0.908633	1.11644	1.00317	1.40032	1.81792	1.17531	1.59496	2.07646	1.72434	1.01008	1.58654	0.98797	1.1696	3.60003	1.39042	2.78981	3.58787	1.40791	0.955764	1.29385
	0.870598	1.34048	1.02166	1.00625	0.980214	0.976512	0.975465	1.36992	1.66167	0.922279	1.06949	0.865234	0.78053	1.08349	1.16608	0.816146	1.02193	1.55156	1.82928	1.07432	1.03681	0.867273	1.06397	2.90555	1.99082	1.7667	1.28186	1.52845	0.825737	1.74429
	0.874871	1.10756	0.947693	0.846854	1.0422	0.964018	1.07194	1.38413	1.19424	1.02889	1.04954	1.20973	0.851761	1.02692	1.58654	1.82509	0.951743	1.9417	0.94349	1.30445	1.44928	1.08057	1.09024	2.76195	1.43245	2.03373	1.91571	1.74317	1.19121	1.67433
	0.973486	1.10247	1.01633	0.864108	0.906005	1.42629	0.989315	1.45196	0.823422	1.03799	1.06032	1.46527	0.76114	1.17834	1.45577	1.47938	1.33898	1.45644	0.874871	1.14027	1.22389	0.991373	0.93378	1.41596	1.32996	1.26209	1.7388	1.39723	1.08456	1.674
	0.768817	1.0178	0.817425	1.07574	1.06279	1.19773	1.04986	1.21206	1.43578	0.872418	0.915121	1.61702	1.19786	1.24155	1.89872	1.38932	1.83743	1.30085	1.18718	1.0074	1.12844	0.996201	1.02	2.55855	1.74246	1.67249	4.63135	1.37135	0.931582	2.10445
	1.00047	1.22654	0.989172	0.993906	1.0304	0.921706	1.02264	1.1466	1.34549	0.913178	1.24306	1.34599	0.808152	1.35008	1.37964	1.37531	1.25587	1.42779	1.06094	1.10595	1.01316	1.1393	1.18091	2.3425	1.65414	1.47619	1.45361	1.4486	0.97555	1.74396
	0.875267	1.11984	0.985007	0.835457	1.02874	1.07863	0.998892	1.01169	1.74513	1.03878	1.1689	1.44261	1.08168	1.3859	1.43728	1.22588	0.914209	1.34433	0.763672	1.05651	0.995669	1.27835	1.92134	3.35749	1.49996	1.21373	1.60653	1.26403	1.09024	1.89755
	0.943253	1.00638	0.942029	0.810922	1.06343	1.08279	1.08342	0.949598	1.17824	0.927107	1.20472	1.44195	1.08872	1.43303	1.32251	1.95758	1.40697	1.39747	0.821923	1.4118	1.02149	1.31072	1.17153	2.84808	2.37436	1.38895	1.57721	1.02509	1.35603	1.8679
	0.874001	0.905416	0.97901	0.694737	1.00869	1.02649	0.79446	1.01056	1.31518	1.16082	1.27507	1.52241	0.772062	1.31946	1.46277	1.26909	0.662466	1.47576	1.07384	1.25469	1.44744	1.02034	1.5192	2.0618	1.31959	0.801019	1.60203	1.40633	1.08547	1.59853
	0.880174	0.876515	1.04048	0.729482	1.03786	0.947526	0.874001	1.16381	1.60237	1.00712	0.973512	1.69515	1.23158	1.37598	1.42845	1.08999	1.30408	1.26603	0.971349	1.29582	1.64384	1.43087	1.78928	2.31134	2.01567	1.4334	2.29602	1.27693	1.39651	1.09462
	0.942224	0.813727	0.848076	0.74998	0.914799	0.844744	0.986545	1.09201	1.57771	1.06189	1.13903	1.94769	0.82311	1.03142	2.07396	1.0573	1.18134	1.23838	0.939454	1.43239	1.63635	1.28318	1.29233	2.04381	1.46862	2.12365	1.7378	1.48239	1.20483	1.31368
	1.04939	0.97689	0.922872	1.23997	0.895121	1.03365	0.97966	1.22429	1.83242	1.03435	1.19142	1.28602	1.46197	1.0948	2.61286	0.968975	2.03882	1.03082	0.905975	1.24316	3.38647	1.85509	1.18869	1.70548	2.67487	1.5496	1.87356	1.97863	1.88408	2.38764
	1.4368	1.14477	0.97951	1.12996	1.13185	1.11944	0.984171	1.31469	1.11894	1.24598	1.15694	1.16159	1.26878	0.912279	1.83808	1.09284	1.35169	1.74163	1.17649	1.73646	1.33517	1.13399	1.07893	1.83958	1.9051	1.82863	1.4591	1.67036	1.48493	1.77028
	1.12014	0.752761	1.0698	1.21274	1.143	0.936032	1.15172	1.22483	1.39347	1.02192	1.16879	1.49592	0.962089	1.07206	1.25421	1.24519	1.11619	1.57355	1.33344	1.75528	1.61519	1.23926	1.41458	2.57171	1.01812	2.99694	2.10528	2.24685	1.28761	2.4636
	0.917768	0.853244	0.935699	1.28033	0.985791	0.911877	1.28358	1.03662	1.1361	0.915789	1.44568	1.23821	0.812426	1.09786	1.68366	1.16312	0.881501	1.71881	1.09252	1.78107	1.29569	1.03482	1.30091	1.7293	1.84488	1.78965	2.16558	2.45746	2.19265	3.63885
	0.69078	1.09056	1.03681	1.17262	0.929062	0.840746	1.28239	1.05646	1.11178	1.01607	1.24756	1.27719	1.53732	1.15512	1.38731	0.709933	1.00257	1.29252	0.840047	1.60472	1.68183	2.05698	1.4141	1.33933	1.45319	1.69126	2.35266	2.66474	1.13609	1.62969
	1.0152	1.02863	1.07563	1.0338	1.01684	0.92737	1.20815	0.885201	1.4766	1.21607	1.13019	1.329	1.02176	1.20418	1.16075	0.468302	1.13534	1.13943	1.04543	1.58134	1.34116	2.22707	1.75217	3.56239	1.82208	1.94761	1.50358	1.77721	1.10107	4.74613
	0.922517	1.01566	1.01399	0.956549	0.964397	0.97418	0.857143	1.20139	1.27919	0.995172	1.13673	1.29519	1.04606	1.1022	1.23522	0.54634	0.958016	1.33883	1.19992	1.35351	1.43262	1.91389	1.55056	3.08179	1.35932	2.33732	2.45611	1.28666	0.960697	5.99384
	1.07068	1.26306	1.19324	0.960586	0.970027	0.918041	0.839573	1.26172	1.13776	1.096	1.0992	1.43828	1.12465	0.669866	1.01999	1.10803	1.21861	1.32417	1.09972	1.3348	1.53157	1.29007	1.14772	2.22022	1.58987	2.01357	1.94719	1.89545	1.0934	4.35432
	0.920776	0.986113	0.81276	0.735101	1.0881	1.08879	0.892046	1.15662	1.35132	0.907558	1.10815	1.44728	1.00467	0.756729	0.952524	0.729086	1.37437	1.08279	0.987337	1.59657	1.60853	1.22192	1.17603	2.37481	1.64812	1.59373	2.00533	1.63569	1.46381	1.96035
	1.17776	1.0555	0.961353	0.926791	1.28686	0.925537	0.894974	1.21603	1.67	1.11793	1.24343	1.35715	0.892442	0.615871	0.956189	0.986545	1.24949	1.43995	1.05437	1.12155	1.82809	2.2903	1.31839	1.59237	1.06142	2.03469	1.59254	1.41971	1.72922	2.37381
	0.922359	0.99866	0.852241	0.701464	1.16584	0.832917	1.15584	1.00606	1.54473	1.07479	1.0407	1.06763	0.971429	1.14011	1.14243	1.17364	0.953995	1.13277	0.796755	1.07088	1.55239	2.19881	1.13153	1.57471	1.43799	3.16654	1.49925	1.50067	1.16231	1.26853
	0.854373	0.902735	0.855072	0.973724	1.0348	1.06064	1.24369	1.08102	1.42779	1.07875	1.24799	0.996169	1.01607	1.08949	0.909045	1.24559	0.932386	1.08279	1.4167	2.01453	1.79544	1.14222	2.10059	2.1401	1.35172	1.26247	1.38098	1.60024	1.74123	1.38647
	0.884606	0.959625	0.955189	1.0315	0.963378	0.847576	1.2501	1.37678	1.49025	1.14824	1.143	1.38064	1.16217	0.769115	1.21423	0.95742	1.06091	1.2627	1.11611	1.10284	4.38981	1.28374	1.68901	4.27786	1.88389	1.94981	2.19174	1.5423	1.64075	2.72081
	0.817175	0.937265	1.09029	0.897982	1.20375	1.05297	1.06981	1.17046	1.75812	1.3059	1.27501	1.23755	1.18393	0.906166	1.2039	1.21939	1.12997	1.94619	1.05176	1.02461	1.44728	1.89181	1.75201	2.97035	3.60815	1.79936	1.75779	1.02889	1.05003	1.5279
	0.994143	0.902574	0.81376	0.876929	1.12113	1.05997	1.09949	1.18783	1.37515	1.21409	0.952601	1.04348	0.994935	1.12252	1.30951	1.39826	0.983539	1.62019	0.952038	1.04493	1.999	1.54048	1.15131	2.02532	1.24258	1.43003	1.0608	0.956312	0.918391	1.63935
	0.862525	0.962842	0.878561	0.925683	1.32788	0.932034	0.847804	1.19458	1.46393	1.31017	1.11442	1.16342	0.988049	1.18981	1.13327	1.09292	0.766005	1.48992	0.984092	1.22601	1.57655	1.00784	1.4007	1.43678	1.36264	1.47314	1.40796	1.88627	1.42091	2.57938
	0.857618	1.10048	1.03015	0.662841	1.18445	1.00966	1.27796	1.12804	1.44045	1.27835	1.16236	1.34866	0.845983	0.86193	1.28486	1.51112	0.942681	1.11644	0.82034	1.29727	2.30285	1.79209	1.2792	1.58004	2.33993	2.55646	2.51108	1.49553	1.54692	1.92754
	1.12434	1.12113	1.00816	0.594064	0.736032	1.15809	0.770479	1.03544	1.73746	1.07408	1.31646	1.11411	0.993827	1.30027	1.32334	1.15782	1.35083	1.29535	1.12663	1.09528	1.82326	1.18718	1.64515	1.97884	1.96636	1.98665	1.00616	2.08104	1.43335	1.51391
	1.10803	1.24665	0.886723	0.630946	0.947292	1.11061	1.23941	1.12976	2.04065	1.04021	0.873405	1.21639	1.19478	1.37072	1.23605	1.14468	0.954102	1.39164	1.41005	2.26954	1.69732	0.401345	1.19748	2.3978	1.35441	2.10091	3.02632	1.4163	1.74349	1.24321
	0.917056	1.28032	0.970681	0.742936	0.889491	0.793437	1.17713	1.33603	1.48759	1.00689	0.94563	1.36099	0.865611	1.1548	1.10611	1.11144	0.882574	1.28119	1.09094	2.90198	1.40113	0.518876	1.52944	2.43595	2.20871	0.95748	1.32251	2.49015	1.31249	1.29619
	1.21812	1.06472	0.848742	0.786229	0.887131	1.05247	1.39264	1.20332	1.38264	0.959794	0.924236	1.7388	1.95584	1.04166	1.48626	0.832766	0.895442	1.42862	0.855006	1.60059	1.53607	1.0459	1.61882	1.77461	1.10123	1.0066	2.2004	1.81757	2.70107	1.0578
	0.980293	0.982735	0.988006	0.66577	1.24611	1.05131	1.14555	1.15282	1.69615	1.00491	1.03013	0.947193	0.82129	1.10247	1.43312	1.60364	1.23416	1.25637	1.05493	1.69893	1.26403	0.91017	1.79072	1.38931	1.45493	1.28	2.7966	1.20815	1.40123	1.7243
	0.941353	0.975925	0.9995	1.09482	0.990295	1.16608	0.921092	1.11013	1.34383	1.04282	1.25324	1.89322	1.80206	0.782198	1.1356	1.2812	0.979142	1.06114	0.883973	2.06477	2.76528	1.89822	1.5741	1.24938	1.74974	2.64354	1.09245	1.26791	1.99721	2.15142
	1.08413	1.02021	0.89955	1.02738	0.821609	0.793103	1.10146	1.12981	1.12494	1.08643	1.21292	2.61919	1.4907	1.023	0.818591	1.20253	0.876676	1.41163	1.1594	1.36912	1.55955	0.986387	1.74504	2.13826	1.34792	1.36349	2.0763	2.51563	1.87957	1.46427
	0.731302	0.99882	1.04581	0.823585	1.24316	0.951524	1.02192	1.12477	1.30568	0.927107	1.32563	1.3908	0.83799	1.18928	0.823422	1.01543	0.853834	1.341	1.11349	2.61153	1.41113	1.2615	1.65485	1.91571	1.23934	1.40863	1.84958	1.77428	1.76155	1.76662
	1.12386	1.06692	0.933367	1.08848	1.48424	0.959354	0.82778	1.24161	1.0748	1.45065	1.07743	0.902715	2.06806	1.53056	1.03148	1.16763	0.944772	1.30885	1.31286	1.78214	1.6092	1.68184	1.13078	1.85207	1.61987	1.88043	3.45427	1.74998	0.998445	1.30002
	0.811476	1.02365	0.898884	0.844796	1.46815	0.970015	1.01599	1.31748	1.57188	1.03364	1.11029	1.7926	1.05793	1.2	2.14926	1.21013	0.941072	1.23821	1.01899	1.07989	2.09978	0.926474	1.00434	2.30735	1.76035	2.09823	1.45527	1.08564	1.07421	1.7413
	0.906213	1.11539	0.891721	1.17523	0.981662	1.009	0.803245	1.24456	1.49492	1.61314	1.52241	1.58254	1.10131	0.980697	1.2049	1.34286	0.902949	1.57105	1.33241	2.01158	1.28802	1.34919	1.64263	3.2692	1.16264	1.84177	1.42146	1.57159	2.62735	1.42729
	1.01876	1.11861	0.904881	1.04282	1.01877	0.902715	1.18544	1.20826	1.76578	1.13439	1.3311	1.58954	1.0611	1.21764	1.64268	1.23957	1.39319	1.43495	1.7871	1.79791	1.58487	0.738029	1.77962	1.84958	1.55774	2.11185	1.47793	1.3537	1.3993	2.28386
	0.912465	1.0637	0.879227	1.04472	0.906971	0.980343	0.945548	1.24418	1.28036	0.871785	1.65458	2.01116	0.940641	1.37319	1.25354	0.998655	0.976997	2.49542	1.92307	1.58397	1.01866	1.15552	1.39271	1.28969	1.88041	1.04177	1.35299	1.51626	1.35673	2.42729
	0.803087	1.05507	0.876562	1.24535	1.02075	1.00683	1.05105	1.19319	1.56289	1.07076	1.46665	0.940197	1.12442	1.00649	1.30701	0.967155	0.815335	1.82209	0.856114	1.23217	1.18991	1.19873	0.779839	2.25204	1.23862	1.08788	1.27719	1.70162	0.982091	2.31134
	1.10946	1.04456	1.20157	1.04701	1.43898	0.974846	1.10534	1.04118	1.26803	1.02145	1.44391	1.77778	0.900673	1.06113	1.3913	1.45231	0.951314	1.73813	0.944123	1.18005	1.53906	1.52521	1.89989	1.8071	1.23728	1.52611	1.81876	3.13019	1.01314	1.55472
	0.957341	1.10236	0.859737	0.984646	0.879357	1.01732	0.948318	1.07968	1.54606	0.787812	1.68836	1.34483	0.936526	1.30027	2.18058	0.929086	0.753083	1.007	1.20071	0.991206	1.37731	1.05184	1.22252	1.77828	1.9651	1.64836	1.58121	1.86648	1.30735	2.43395
	1.09482	1.12418	1.22689	0.983459	1.2015	0.851074	1.08271	1.52815	1.15975	1.15592	1.27528	0.928036	1.03285	0.995228	1.16775	1.0626	0.798767	5.55872	1.42651	1.14429	2.56039	0.91112	1.15523	2.0668	1.91492	2.34552	1.01333	1.86806	0.94193	1.91571
	1.08168	1.02949	0.871398	1.19937	1.31126	0.910711	1.43949	1.21737	1.47243	0.879937	1.43871	1.51757	0.883815	0.610295	1.26787	0.917293	1.01169	1.79077	1.42572	1.19105	1.78011	1.2782	1.1845	1.56055	1.13843	2.83839	1.17058	2.42161	1.76718	4.15142
	0.991294	0.956139	0.988672	0.838306	1.25373	0.94636	1.42074	1.19828	1.70681	1.45999	1.69764	0.808596	0.90463	1.2289	1.18691	0.847487	1.26987	2.18541	1.12093	2.54155	2.00183	1.11682	1.50729	2.10495	1.68334	1.53903	3.48826	3.32212	1.0104	3.98551
	1.06355	0.807346	1.02299	0.718243	1.30611	0.921872	0.877483	1.14091	2.0648	1.43641	1.66788	1.01433	1.44369	1.62665	1.56438	1.29339	1.17673	1.30668	1.60451	1.19914	5.50658	1.85873	1.24944	4.74996	1.48089	1.38424	1.18208	1.33399	2.37614	1.33267
	0.810922	0.974745	0.837914	0.707163	1.21984	1.00816	0.91294	1.35539	1.23088	0.914602	1.65705	2.22106	1.18045	1.02606	1.30168	1.48065	0.855067	1.4088	1.05414	1.11512	1.80993	1.16082	1.91035	1.57305	1.46822	1.45485	1.50358	1.37475	2.00316	1.34783
	0.679383	1.32429	1.00483	1.17998	1.1593	0.965184	1.1298	1.76976	1.1301	1.13407	1.45319	0.904381	1.89743	1.67786	1.18641	1.53565	1.21946	2.1919	1.27717	1.2008	1.91138	1.01504	1.21416	2.12594	1.29268	1.34525	2.8041	1.76945	1.19619	1.67899
	0.984883	1.10241	1.02382	1.1742	1.28359	0.957021	0.685952	1.18155	1.50391	1.07978	1.04992	0.863402	0.971508	0.969759	1.41812	1.20206	1.10992	1.24688	1.03071	0.966005	1.76745	1.42089	1.33823	1.42262	1.28073	1.14038	1.06713	2.12734	2.39035	1.52357
	0.944598	1.08107	1.08779	0.930669	0.946756	1.00616	1.3833	1.32349	1.10445	1.14761	1.13346	1.77328	1.07922	1.35737	2.18224	0.924654	1.66997	1.23555	0.964622	1.33877	1.94619	1.35552	1.25641	2.64684	2.32885	1.92617	1.85957	1.53439	3.53201	1.52857
	0.86664	1.25802	1.04364	1.08983	1.1666	1.21856	0.889513	1.07893	0.81909	1.09379	1.09995	1.62852	0.908587	1.25743	1.29935	1.11998	1.07115	0.910545	0.884211	1.39566	1.44928	2.23846	1.14574	2.57238	1.27392	1.69485	1.50275	1.84424	2.46547	2.76445
	0.949743	0.882842	0.822089	1.19438	1.16531	0.916209	1.14515	1.34252	1.00433	1.30004	1.40241	1.51374	0.86664	1.17818	1.94186	1.16803	1.14021	1.16292	2.04036	1.74488	1.59204	1.37262	1.35142	5.40546	3.39921	2.40107	1.62036	1.74642	2.56938	1.36682
	0.762169	0.954263	0.713976	1.10439	1.35105	1.30135	0.879778	0.749651	1.5404	1.15782	1.78032	1.81876	1.13043	1.19035	1.62502	1.25152	1.21651	1.17858	1.04583	1.12601	1.5992	1.41092	2.00349	2.20606	2.36874	1.68595	1.3998	2.32315	1.37008	1.5309
	0.875505	0.994584	1.22222	0.910645	1.22204	1.20706	0.926157	1.11668	1.49925	1.31801	1.47501	1.5409	1.27875	1.23877	1.41879	1.04796	1.39335	1.40946	0.990661	0.99689	2.64784	1.13771	1.91689	1.6575	1.33265	1.67137	1.04298	1.7856	1.97952	1.19324
	0.943886	1.09453	1.1306	0.703047	1.18938	1.16292	0.777523	1.29598	1.55472	0.982588	1.34552	0.82742	0.834824	1.06048	1.17724	1.30685	1.05094	2.18074	0.868381	1.38906	2.5259	1.32703	1.03115	1.42845	1.42002	1.36284	1.69365	1.71896	0.927292	2.64384
	0.872022	1.19432	1.1994	0.909537	1.15142	0.747793	1.04677	1.06531	1.09662	0.985754	1.24601	0.751124	0.899802	1.11158	1.65784	1.27091	1.07389	1.81226	1.01702	1.57716	1.19507	1.3909	1.06713	2.82009	1.35014	2.4319	1.8076	2.82327	1.35678	3.26304
	0.879145	1.19126	0.989172	0.826355	1.46054	1.1301	1.72917	1.35013	0.952857	1.30843	1.79957	1.39514	1.03965	0.866863	1.39647	1.11183	1.15705	1.35682	1.42461	1.54692	2.61736	1.36399	1.48525	2.55356	1.31761	1.58676	2.91238	1.93011	1.01126	1.49425
	0.792244	1.15383	0.995669	1.06996	1.33716	0.915209	0.960507	1.01925	1.54373	1.17926	1.22788	1.28752	1.14761	1.13743	1.41046	1.52275	1.47914	1.56039	1.09482	2.53984	1.82625	0.570479	1.90751	3.17674	1.4592	1.76273	1.55206	1.61535	1.24584	1.34183
	1.14199	1.10928	0.876728	1.18362	1.28686	0.942196	0.830471	1.12359	1.70848	1.22232	1.4111	1.98617	0.927266	1.41088	1.47676	1.10598	1.22836	1.19207	1.60032	1.83973	1.29052	1.14713	1.29185	1.95202	1.2478	1.07239	1.38681	2.29806	1.39223	2.83841
	0.942461	1.07367	0.955689	1.46063	1.12767	0.96735	1.01686	1.0134	1.79477	0.935497	1.16858	0.97418	1.09078	1.80038	1.75329	1.14935	0.686917	1.29052	1.35853	1.13839	2.76712	1.00404	1.4415	2.11827	1.11144	1.25169	1.65367	1.78552	1.37995	1.58571
	0.967313	0.986863	0.953523	1.05065	1.27271	1.17408	0.772299	1.00568	1.64734	0.805857	1.64563	2.32767	1.53344	1.34354	1.43495	1.05896	2.18627	1.2049	1.25374	1.40954	2.17908	1.11531	1.68038	1.98168	2.70542	1.00901	1.71264	1.87827	1.97893	1.84674
	0.977444	0.921984	0.820756	1.35718	1.19641	1.03082	1.01116	1.17491	0.958687	0.727028	1.13126	1.69115	1.09956	0.799893	4.08129	1.08935	1.17748	1.37215	0.823664	1.15807	1.58254	1.75552	1.02193	3.18591	1.4023	1.43083	1.2004	2.01084	1.9215	2.7298
	0.898457	0.883861	0.856738	1.24654	1.08225	1.12311	0.874001	1.13544	1.00333	0.936051	1.8029	2.18874	0.929323	1.1141	1.68166	1.61535	1.22038	1.52874	1.11144	1.21576	2.54123	1.19683	0.902788	2.34166	1.26537	1.42161	2.81643	1.76351	1.58509	1.75845
	0.865849	1.01764	0.923538	0.731698	1.37239	1.13926	0.943807	1.19233	1.03182	1.45279	1.21984	1.59853	0.886664	1.16086	1.24804	1.15964	0.847989	0.989838	0.876771	1.13099	2.21356	1.55805	1.73458	1.64951	1.74381	1.12858	1.46377	1.37546	1.85753	2.28702
	1.02548	0.98134	0.991171	1.06617	1.23255	0.712644	0.916264	1.15764	1.50591	0.937871	1.37206	1.56638	0.83522	1.07442	1.68966	1.08089	0.857909	1.4611	0.961615	1.12976	1.14809	1.30012	1.46826	2.32017	1.86529	1.59276	1.41079	1.67875	1.29131	3.36898
	1.19248	0.743861	0.865734	1.296	1.42552	0.932867	1.36169	1.1771	1.61036	1.14737	1.51534	1.69365	1.45168	1.08338	1.37081	1.12798	0.818391	1.68099	1.21045	1.33861	1.34966	1.93827	1.79029	1.7368	1.548	1.2392	2.04281	1.30178	2.20542	1.07296
	0.811239	0.840858	0.950691	0.992798	1.45046	1.14893	1.09046	1.25362	1.70631	1.0349	1.48579	1.98018	1.09743	1.12804	1.32251	0.833162	0.895925	1.657	0.836486	2.3919	2.80743	0.911911	1.95598	1.62602	1.8095	1.55743	1.53623	1.17855	2.09946	3.60353
	0.676533	0.879142	0.990505	0.781955	1.2955	0.955022	0.975544	1.1704	1.0085	1.18591	1.75566	1.87606	1.53368	1.13099	1.63168	1.01757	0.857909	1.09395	1.10416	1.05598	5.78128	1.32924	1.31282	2.21206	1.22802	1.67158	1.51591	1.46205	1.02123	1.5279
	1.21844	1.03351	0.862236	1.2125	1.41062	1.17874	1.24345	1.08086	1.47343	1.08619	1.483	2.15959	1.24234	0.834102	1.17141	1.16921	0.734638	1.21872	1.25453	2.37137	2.45544	1.06213	1.5519	7.24371	1.54333	2.10697	1.25654	1.87313	0.957855	2.8729
	1.00602	0.99866	0.975679	1.04211	0.868257	0.798434	0.928848	1.12311	1.33267	1.07242	1.41255	1.25237	1.30139	1.05416	1.994	1.4163	0.755121	1.49525	1.95702	1.3941	1.57438	1.45018	1.29603	2.38881	1.32719	1.68842	1.70182	1.37665	2.09598	1.83058
	0.983854	1.10563	1.00983	0.927424	1.36654	1.14226	1.04915	1.19035	1.38198	0.952988	1.37399	1.4028	1.033	1.33378	1.34649	0.996913	1.52086	2.06763	1.52529	1.14295	1.8036	1.8755	1.36365	1.73363	1.90352	1.70643	3.75945	3.82588	2.41046	2.03032
	0.983934	0.951206	1.01133	0.824693	1.25324	0.777445	0.912149	1.10279	1.07446	0.87503	1.41196	1.57538	1.83886	1.47239	1.74779	1.23751	1.27324	1.26104	1.11872	1.46054	0.947026	1.00973	1.25534	1.42445	1.81195	1.87909	1.45061	1.87582	2.37164	1.58687
	0.976098	0.792118	0.841912	0.655006	1.19383	1.01583	1.13645	1.39962	1.6092	0.909695	1.24563	1.50225	1.54499	1.08622	1.42179	1.1852	1.34279	1.53906	1.00981	1.17458	1.47776	1.68579	2.03598	1.1934	1.56953	2.18853	4.03232	1.76581	1.24836	1.68149
	1.16557	0.832708	0.844245	1.30321	0.718499	0.830585	0.925287	1.05507	1.329	1.1571	1.1645	2.22672	0.815117	1.05823	1.02932	1.72062	1.33099	1.56122	1.71808	0.986059	1.30485	0.966363	1.94434	2.86224	1.64867	0.922895	1.46993	2.21994	1.60676	1.5299
	1.2558	0.850885	0.983342	0.889038	0.408686	0.946027	0.950693	1.13271	1.09945	1.13122	1.3466	1.8569	0.972457	1.00064	1.38931	1.58006	1.2644	2.01916	0.82873	1.17051	1.76212	1.0243	1.91357	1.77694	1.30795	0.862145	1.00333	2.33748	1.50231	3.34416
	0.883973	0.90311	0.938864	0.825801	0.576729	1.08796	0.912624	1.30005	1.43212	1.27693	1.38472	1.64368	0.933835	1.1356	1.35999	0.526395	0.959786	2.22905	1.20079	1.29416	2.34983	0.888326	1.46842	2.30185	2.14935	0.969598	1.36665	1.23934	1.24123	3.95919
	0.759082	0.95882	0.913543	0.566759	1.1682	0.945527	0.846221	1.13576	1.34616	0.916581	1.52177	1.54423	0.870598	1.05898	1.00616	1.54555	1.11029	1.8056	1.1799	2.25668	1.88389	1.05904	1.87823	1.45677	2.34737	1.46606	1.24188	2.74895	1.27035	1.57904
	0.801741	1.03126	1.20007	0.88152	1.24724	0.900217	0.870598	1.34536	1.35649	1.16415	1.53807	2.08629	1.18085	0.932869	1.84658	0.951009	0.892172	1.3345	0.728136	1.05255	4.05097	0.913019	2.30938	3.12261	1.126	1.26338	2.10045	1.48793	1.37775	2.12394
	0.989315	1.20316	0.909878	1.00799	0.619732	0.949192	1.24836	0.857909	1.34749	1.19311	1.45249	1.70448	1.79581	1.36895	1.82559	0.911674	1.11056	1.8021	1.17372	1.3282	1.39514	1.58465	3.35775	3.20673	1.2315	1.07115	1.98517	1.31983	2.69598	1.65784
	0.847408	1.01003	1.15092	1.16296	0.513834	1.01816	0.917689	1.28107	1.39863	1.00253	1.16123	1.62202	0.607994	1.12804	1.46094	0.882469	0.972279	0.930035	1.6429	1.8289	2.20323	1.59478	1.40123	1.22056	1.17269	1.42402	1.68166	2.68682	2.19839	2.89955
	1.13898	1.18263	0.99317	0.766917	1.2644	0.868399	0.869252	1.01673	1.44928	1.0892	1.39534	1.64418	0.968817	1.14525	1.31401	1.08437	1.19936	1.85507	0.938029	1.31571	2.44878	1.64203	1.50424	2.70398	1.16581	1.26826	1.68349	1.36296	1.7792	1.85574
	0.938267	1.01142	0.958354	0.748476	0.427185	0.830585	1.1127	1.35367	1.07146	1.01171	1.29759	0.9995	1.20847	1.06263	1.30518	0.879145	0.935925	1.39514	2.12014	1.0837	2.18124	1.47709	1.46166	2.13743	0.972457	1.78434	2.30618	2.22446	1.82113	1.46377
	0.936051	0.893673	0.931867	1.19121	1.13871	0.894053	0.878433	1.03217	1.04648	1.33716	1.33512	1.29419	0.906688	1.13357	1.11294	0.516423	0.746434	1.30735	1.1055	1.59807	2.12594	1.44393	1.70944	3.0035	1.59161	1.98633	1.58088	3.79897	1.00225	1.9392
	0.753146	0.864611	0.882226	1.05247	0.583271	1.10695	0.723229	1.04584	1.34533	1.21575	1.4392	0.928536	0.990977	1.02252	1.24138	1.02121	1.11694	1.996	1.29268	1.15105	2.36149	1.3909	1.3955	1.83691	1.93843	1.36729	1.2742	5.39747	1.47737	3.25954
	0.710724	0.884075	0.937031	1.33043	1.22509	0.797101	0.824693	1.17265	0.988672	1.05239	1.83056	1.53906	1.39889	1.15335	1.30701	1.33779	1.04912	1.69282	0.793985	1.28954	1.77778	1.09355	1.56263	1.4721	1.49236	3.08311	1.58254	1.86949	1.48584	1.66833
	0.9685	1.01517	1.06014	0.718085	0.698445	0.932201	1.08168	1.14145	1.64451	1.01496	1.47271	1.43345	0.511199	1.10987	1.0738	0.986704	1.07239	1.27636	1.66316	1.53464	1.71181	0.7074	1.497	3.69015	1.45611	1.06515	1.75162	2.09672	1.21984	2.35899
	0.892125	1.08815	0.817758	0.686268	1.38102	0.829252	0.83981	1.04466	1.04664	0.826751	1.42649	2.21523	1.25026	0.927078	2.05447	1.53114	1.08139	2.05297	0.949743	1.09512	1.77545	1.4759	1.27394	2.23422	1.7313	0.865952	1.44661	1.21053	1.5556	1.91571
	0.690305	0.985952	0.959354	0.963039	1.3008	0.814926	0.998813	1.13732	1.20906	1.09584	1.49737	2.12394	0.965968	1.05067	1.40297	1.00214	1.24408	2.13593	0.933201	1.42676	2.39047	2.12085	1.40177	1.991	1.852	1.42627	1.05897	2.94816	2.17517	4.08662
	1.15006	0.790456	0.776279	1.07725	1.22858	0.932534	1.1207	1.12493	1.56538	0.873288	1.55056	2.00416	1.12489	0.737534	1.17091	2.07218	1.05898	2.13143	0.738662	1.40316	1.93836	0.90368	1.56408	1.72264	2.14737	1.96858	1.29802	2.42327	2.14155	1.52624
	0.749268	0.729544	0.81276	0.976098	0.396247	0.788273	0.913494	1.26933	1.45427	1.00087	1.4304	2.18541	0.872734	0.641126	1.13776	1.86363	1.18928	1.64401	0.961773	1.07882	1.50158	0.968263	2.08391	1.55306	1.23031	1.09383	1.19757	2.1905	2.10408	1.12444
	1.03633	1.06343	0.930035	0.971745	1.39989	1.13227	1.08247	0.961984	3.10661	1.01496	1.29791	1.4606	0.93059	0.815818	1.46893	0.956628	0.81437	1.24088	0.964939	1.77861	1.28669	1.00008	1.5274	1.76712	1.36019	1.47989	1.37098	1.96106	1.72064	4.54323
	0.925129	1.12853	1.0035	1.30463	1.23625	1.17158	0.915789	1.12038	0.764451	0.881282	1.48633	1.56988	1.26712	1.16231	1.32184	1.11547	0.868472	2.54589	0.763356	1.41265	1.66317	1.45603	1.89185	1.72297	2.58401	1.36895	2.01199	2.02699	1.6252	1.59554
	0.85928	0.992547	1.0035	1.20562	0.651689	0.977011	0.978235	1.09995	1.05631	1.13684	1.30359	1.999	1.07479	1.13432	1.3345	0.823585	0.822681	0.902715	0.867907	1.68525	4.11411	1.32845	1.13828	1.54806	2.44187	1.81748	1.75346	1.71998	2.7681	2.66867
	0.811713	1.09223	0.958854	0.836486	0.934906	0.948526	1.03277	1.17265	1.03881	1.04677	1.53088	1.3903	0.933518	0.916568	1.27136	1.69141	1.11619	1.47676	1.10613	1.33828	2.78194	1.97301	1.93029	4.30885	2.04258	0.94681	1.51441	2.49102	2.21791	1.66317
	0.970004	0.874102	0.793437	0.828017	0.39319	1.01266	1.18449	1.25539	1.20257	1.21512	1.5504	1.48026	0.751088	0.752493	1.8076	0.832212	1.24043	5.01183	1.92703	1.32161	2.15975	1.9628	1.79566	2.41546	1.1188	1.07962	1.63518	2.51017	1.01501	1.37048
	1.11547	0.979786	0.892054	0.617491	0.404182	0.782942	0.812426	1.2674	1.20773	1.08025	1.12332	1.43345	1.57634	1.21576	1.48109	0.766284	0.914424	4.94569	0.992165	1.77984	1.48726	1.28326	2.35925	1.44095	1.20649	1.24906	1.62219	1.31983	0.895228	2.27036
	0.962564	0.891903	0.854906	0.793668	0.453995	0.866234	1.00689	1.24038	1.41496	0.883815	1.62954	1.85807	1.44337	1.27046	1.27153	1.20768	0.98622	1.75512	0.990186	1.08343	1.23355	1.91737	1.60617	3.81176	2.24131	1.28895	3.43628	1.3666	3.11335	2.22539
	0.880491	0.716729	0.991671	1.26632	1.2259	0.998168	0.850178	1.32912	1.18641	1.18536	1.44386	1.7288	1.07543	1.13475	1.36265	0.880966	1.07614	1.04298	0.903759	1.50756	1.63135	1.55164	1.74799	1.18807	1.43554	1.17962	1.25321	1.65073	2.03753	1.2059
	1.14705	0.86933	0.974346	1.29347	0.816997	0.893553	1.01915	1.42483	1.41946	1.24076	1.3667	1.64451	0.956233	1.07898	1.3963	1.09173	0.930885	2.65017	1.20649	1.18182	1.10395	0.837752	1.98059	1.62602	1.50154	1.37995	1.09629	1.69228	1.38794	2.09112
	1.09125	0.962574	0.97418	1.16795	0.67496	0.929035	1.09426	1.05635	1.1401	0.736051	1.50134	1.47493	1.11492	0.93067	1.34116	0.906767	0.778767	1.12144	1.13178	1.14408	6.70915	0.627068	1.75737	4.59187	1.26482	1.14794	1.47843	3.59509	2.17534	1.64968
	1.20791	1.10257	0.80593	1.00831	1.41378	1.03681	1.33803	1.15995	1.22939	0.932568	1.45217	1.65201	1.2888	1.08509	1.65601	1.05952	0.930563	1.35999	1.06719	1.06472	1.57071	0.333993	1.52504	2.53906	1.30083	1.62912	4.11661	3.1112	2.48558	2.00766
	0.965888	0.988365	0.895719	0.715473	0.476032	0.984008	1.07408	1.06606	1.34783	1.07226	1.24021	1.76062	1.02058	1.20976	1.31501	1.48706	1.37989	1.49575	1.16771	1.35603	1.28719	1.05841	1.85298	1.51724	1.04915	0.857158	3.25621	1.99319	1.50558	1.75995
	0.8778	0.981233	1.08579	0.845509	1.41078	1.12277	1.02548	1.07534	0.81326	1.39438	1.38777	1.84674	0.812822	1.26005	0.857571	1.14254	0.790349	1.2752	0.951642	1.57769	2.24888	1.93423	3.05893	2.16992	2.72046	0.824611	1.49075	2.75204	1.34568	2.03848
	0.961061	1.08536	1.09662	1.01599	0.300268	0.942529	1.02311	1.2948	0.929535	0.934151	1.46783	1.69149	1.24416	0.953727	1.18457	0.928136	0.865791	2.18524	0.678829	1.3007	1.6705	0.860309	1.64922	2.08229	1.77222	0.970992	1.71464	1.75877	1.63399	2.87773
	0.854531	1.19164	0.965184	1.07455	0.370295	0.830585	0.900752	1.26772	1.20673	0.956233	1.24332	1.75129	1.00095	0.940697	1.12344	1.13858	0.833351	2.17175	1.26806	1.6378	1.76478	1.38623	1.26702	1.9945	2.9423	0.948472	2.65184	1.41456	1.29201	2.16092
	0.868381	1.17378	1.1266	1.32173	1.17528	0.970681	1.12996	1.05453	1.22855	1.35259	1.08134	1.4646	0.863633	0.871528	1.65001	1.1188	0.842574	2.40163	0.766759	1.31255	1.37814	1.31057	1.31544	1.8709	2.02026	1.28263	1.07313	1.34547	1.7207	3.50341
	0.887535	1.06429	1.02765	0.717293	0.32504	1.06663	0.939691	1.2474	1.15759	0.911832	1.65989	1.62535	1.00348	1.06397	1.55422	1.36977	1.23088	1.20107	0.837436	1.26944	2.59703	1.48397	1.54247	3.2752	1.94919	1.21271	2.44011	2.19509	1.3445	2.43045
	0.886427	0.96118	0.940363	0.697744	0.340643	0.853407	0.98615	1.21952	1.25887	1.13732	1.36032	1.89688	1.13843	1.10048	1.38581	1.5112	1.20391	1.46793	1.46688	1.46617	1.79793	1.32093	1.10386	2.4098	1.75172	1.93029	2.7378	1.21116	3.16595	4.93537
	1.28128	1.0289	0.845577	1.15323	1.13035	1.01882	1.1738	1.01013	1.84991	0.988445	1.28182	1.78727	1.13439	1.39877	1.18274	1.41037	0.80681	1.4093	1.48469	1.3578	2.7398	1.07804	1.39855	3.18724	2.39391	1.49496	1.42029	1.68817	1.41866	1.87939
	0.917056	1.02424	0.862902	0.960032	1.15845	0.858238	0.918085	1.09475	1.26603	0.863158	1.50032	1.6635	0.868619	0.95378	1.23105	1.08825	0.851582	1.29319	1.58449	2.35566	1.9417	1.40324	1.54434	2.65167	1.27891	1.82118	2.16075	1.75861	1.58306	1.50425
	0.98797	0.839517	0.877561	1.08714	1.18499	0.917541	0.9704	1.22021	1.24671	1.44606	1.50466	2.31717	1.01464	0.934584	1.26453	2.30566	0.963753	0.979677	1.15813	1.5407	2.28452	1.4004	1.56408	1.70431	2.16288	1.16445	3.06513	1.53075	2.66032	1.25321
	1.03419	0.977158	0.944694	1.05247	0.392654	1.20656	1.23269	1.15282	1.7283	1.08492	1.14477	1.80943	1.54547	1.13056	1.22972	1.08658	0.819249	1.28586	1.35378	1.41651	1.45211	1.74586	1.87941	3.12827	2.07463	0.922466	1.17674	1.50376	1.55013	1.83808
	0.977523	0.955067	1.00333	1.16961	0.67941	0.85424	1.05509	1.22231	1.36932	1.27123	1.34997	3.94419	0.862366	0.64118	1.75429	0.787891	1.55641	2.29635	1.1165	1.13137	1.69515	2.39335	1.43308	2.32867	2.53265	1.26338	1.999	1.31215	2.47008	2.3355
	0.998338	0.754692	0.820756	1.01472	1.18938	0.995502	1.16383	1.21812	1.13193	0.948793	1.54424	1.60287	1.22374	1.21984	1.35566	1.19612	0.749437	1.66167	1.07535	1.10558	2.23921	1.09513	1.82858	3.53873	1.14507	1.61464	1.31218	2.88524	1.80842	4.44961
	1.01741	0.911528	0.851741	0.826197	1.26643	1.09262	1.17839	1.40209	1.19424	1.02351	1.7422	1.88539	1.06545	1.26268	1.30002	0.982034	0.990241	1.10978	0.991136	0.896408	2.8614	1.06173	1.34499	1.9337	1.45469	1.81367	2.0693	1.02889	1.4808	2.02615
	0.811001	0.8	0.957854	0.982351	1.01995	0.903382	0.892204	1.26483	1.336	1.10154	1.81131	2.27336	0.928611	1.34686	0.973513	1.08603	0.987131	1.70665	1.0349	1.41684	1.76145	1.32545	1.51121	2.69665	1.17396	1.51753	3.90288	1.4755	1.58091	1.81093
	0.991057	1.2	0.841746	1.1408	1.39871	0.895885	0.998813	0.921501	1.22339	0.988049	1.17239	1.97118	0.942936	1.04901	0.929702	1.21884	1.33244	2.01366	1.21076	1.28686	1.47759	0.972932	2.15925	2.36482	2.58868	2.21946	2.14826	1.30146	2.38606	1.92887
	0.852869	1.23458	1.00283	0.762881	0.363914	1.1291	1.16011	1.13416	1.46943	0.975386	0.992601	1.31301	1.17903	1.43399	1.24621	1.23878	0.989651	1.49758	0.824456	1.1511	1.49559	1.1093	1.46177	3.4063	2.72434	1.37265	2.01816	1.22066	1.61314	2.17425
	1.00435	0.983271	0.808263	0.701148	0.281019	0.858404	0.834824	1.17995	0.954023	1.00198	1.71925	1.0583	0.882786	1.30654	1.38531	0.504551	1.15008	1.72047	1.04211	1.25662	2.28636	1.42802	1.59845	1.25637	1.7112	1.5452	1.49342	1.75196	1.36729	3.62069
	0.985596	0.981823	1.02382	0.983854	0.360697	1.0015	1.01686	1.14928	1.17791	0.781717	1.53308	1.48342	1.159	1.1481	1.95236	1.04123	1.21276	1.13243	0.918085	1.27539	3.03415	1.09347	1.2304	5.51741	1.64139	1.75984	2.40996	1.3514	1.25507	3.20023
	0.907638	0.934531	0.969515	0.96478	0.63689	0.945027	0.925999	1.03517	1.10028	0.857776	1.21324	1.51441	0.895924	1.24268	1.20506	1.17784	0.865576	1.10162	1.08089	1.50209	1.69165	1.27163	2.17196	1.6017	1.51183	3.89598	3.31034	1.493	1.69796	1.47226
	1.06806	0.824397	1.01932	1.08168	0.522788	0.981842	0.944123	1.12831	1.18191	0.82311	1.18944	1.61769	1.53977	1.44488	1.10195	1.2892	0.984558	1.28769	1.29751	1.0992	1.55356	1.21092	1.41083	2.29485	1.96874	0.884718	1.85874	1.14404	2.07791	4.41746
	0.775782	1.13233	1.04431	1.07717	0.290617	1.11661	0.974357	1.46139	1.28319	0.940562	1.32214	2.26837	3.49988	1.08155	1.31951	1.11294	0.8637	1.25254	1.35006	1.12601	2.68166	1.26925	1.11485	1.1939	1.62248	1.00488	3.48592	1.90518	2.06751	1.67316
	1.19778	0.968365	0.733633	1.01717	1.14322	0.872564	1.43783	1.34601	1.53806	0.986387	1.02027	1.85124	0.926157	1.21078	1.51224	1.3632	0.864075	1.29619	0.910408	1.26005	2.75329	0.625643	2.84601	2.66533	2.32196	1.44461	2.01433	1.53099	1.23684	2.66733
	0.853977	0.828097	0.955522	1.14666	1.27421	1.5409	0.979422	1.15078	1.30202	1.14848	1.28257	1.66583	1.07503	1.03078	1.79194	1.36818	0.964182	1.61503	0.757024	1.20279	1.70398	1.05999	1.48236	3.49292	3.95196	1.71373	2.19773	2.34381	1.28354	4.02899
	0.918085	1.03775	1.10312	0.958528	0.366381	0.735132	0.974278	1.0304	1.81692	1.15299	1.14772	1.22705	0.952671	1.30359	1.91787	1.11682	0.868097	2.00433	1.11983	1.89753	2.44145	0.987653	1.38804	5.41646	1.27994	1.51657	1.65167	1.36193	1.6645	1.41862
	0.958053	1.01276	0.762952	1.18678	1.13534	0.945027	1.00008	0.946756	0.981676	1.09537	1.22997	1.18391	1.01029	1.02568	1.4088	0.954096	1.12306	1.72514	1.05034	1.89796	2.72081	1.18567	2.10558	2.49309	1.64654	1.97051	1.38164	1.94167	1.25201	1.69698
	0.77871	1.14386	0.975179	1.09141	0.383003	1.14143	1.01528	1.32011	1.59254	0.809972	1.11968	2.35299	0.992323	1.94815	1.36982	1.10051	0.893673	2.94086	1.27511	1.13609	1.08129	1.30051	1.51233	2.74863	1.3074	1.68005	1.23588	1.53708	1.21196	2.72914
	0.718876	1.14702	0.892054	0.810131	1.20767	0.911711	1.11286	1.1074	0.996002	1.15964	1.44697	1.75429	0.945548	1.03496	1.29935	1.07946	1.33984	1.2632	0.942382	1.28247	1.90155	1.70194	1.73807	1.5972	1.39066	2.05373	0.989505	1.77776	2.02922	2.1296
	0.973091	0.879357	1.02299	1.24345	1.19088	1.19957	0.934863	1.20134	1.11061	1.05049	1.25646	1.63768	0.96478	0.95126	1.05814	1.18061	0.954584	1.8091	0.772695	1.01678	2.07596	1.15046	1.66397	2.58721	1.3207	0.969759	1.36882	1.65429	2.44365	1.48676
	1.00388	1.02976	0.775779	0.69719	0.506595	0.977844	0.961694	1.34241	1.37814	0.939216	1.47641	1.24371	0.973328	1.25062	1.04048	0.874397	0.994155	1.55272	1.03205	1.30413	1.72897	1.14761	1.6155	2.69932	1.02651	0.866059	4.4093	1.74816	2.33308	1.41196
	0.952275	1.04558	0.876895	0.982034	1.07962	1.04781	0.972932	1.14091	1.52774	1.01797	0.967882	2.54323	0.956074	1.523	1.34416	1.20324	1.1481	1.29935	1.10257	1.21614	4.37465	1.17175	2.61013	2.33217	2.08199	0.963592	2.07396	2.08801	1.5267	4.62835
	0.948556	0.769223	0.906547	0.888484	1.18858	1.0743	1.17808	1.02182	1.73663	0.958844	1.12322	1.43778	1.1856	0.939839	1.95785	0.797942	0.808418	1.44928	1.08049	1.35308	3.41129	1.05564	2.22016	1.36498	1.56146	1.12048	1.37531	1.78813	2.07866	1.74913
	0.987099	0.976783	1.08046	1.09846	1.16912	1.32984	1.22525	1.36509	1.84041	0.911674	1.33233	1.08279	1.08492	1.76231	1.20706	1.01076	1.31775	1.65301	0.855718	1.63019	1.48026	1.4778	1.48761	2.90438	1.61915	1.04874	2.40363	1.90882	2.12601	3.92604
	0.76391	0.963861	0.898384	0.849307	1.04456	0.824921	1.06245	1.21641	1.02682	1.10289	1.31035	2.06747	1.09339	1.13367	1.10461	1.11128	1.31834	1.81293	1.20784	1.23957	1.87706	1.62303	1.70767	1.24504	3.45975	1.53882	1.14643	1.46126	1.70188	2.31418
	1.01805	0.930241	0.75379	1.16146	1.26509	0.90588	1.06324	1.35818	1.26453	1.26806	1.32869	2.43495	0.90004	1.09571	1.54689	1.42137	1.03239	1.03765	1.03538	1.21887	2.57221	1.50582	1.30922	2.94853	2.04575	1.31845	1.4033	1.42612	2.08702	1.676
	1.06102	1.02021	1.08063	1.40174	1.2718	0.930535	0.865691	1.01507	0.88689	1.08041	1.27539	1.5409	1.28112	2.28563	1.21906	1.02596	0.78681	1.25754	0.927028	1.29357	1.44128	2.35117	1.52971	3.89922	1.24701	1.30434	1.84241	2.01163	1.1311	2.06463
	1.05247	1.21834	0.942196	1.13146	1.11625	0.930035	0.905896	1.03078	2.61836	0.879145	1.01426	2.63385	1.21812	1.25046	1.47959	1.99573	0.801126	1.58254	0.735655	1.02949	4.34333	1.24298	2.15871	4.2697	2.06403	1.2319	0.942695	1.31737	1.38627	2.18524
	0.772457	1.14601	1.08113	1.37111	1.1704	0.771114	0.692521	1.00268	1.74913	1.30051	1.41298	1.47776	2.19929	1.56697	1.04198	1.06751	1.28686	1.59037	0.936526	1.39839	1.81992	1.73906	1.37748	1.63968	1.93906	1.76552	1.98584	1.20918	2.04627	1.82542
	0.961061	0.978284	1.01	1.13835	1.23008	1.14976	1.29118	0.983003	1.64168	1.39573	1.32188	1.38714	1.63894	1.41448	1.24938	1.1943	1.25206	1.01066	1.06775	0.980697	1.73147	1.28389	1.8215	1.80193	2.80894	2.01453	4.4636	2.84108	1.61598	2.57938
	1.00514	1.10359	1.07813	1.16937	1.36193	0.932367	1.14761	1.32686	1.14976	1.37309	1.18794	1.4098	1.22493	1.18322	1.15859	0.866165	1.31298	1.75895	1.50273	1.27512	1.82992	1.82723	1.91378	1.71214	1.50162	2.13866	1.10361	1.69466	1.90273	3.69432
	0.941828	1.18954	0.808429	1.05801	1.07727	0.892221	1.11247	0.985362	1.63602	1.1226	1.52413	1.03448	1.3059	1.25249	1.37681	0.910962	0.806917	2.10711	0.919509	1.29657	1.80993	0.324495	2.82359	1.64551	1.91674	1.58273	2.91521	1.35267	2.08509	1.71064
	0.973724	0.845147	0.963185	1.02232	1.08745	1.11794	1.05857	1.24606	1.4093	1.19715	0.978177	1.42479	0.93795	0.968257	1.69399	1.15592	1.33657	1.18524	1.28002	1.8119	2.36732	1.65097	2.23378	2.47043	2.36739	1.03298	2.90888	1.92545	2.44831	2.18791
	0.754254	0.835818	1.03898	1.02675	1.3081	0.819757	0.991848	1.3415	1.57238	0.993748	1.03249	1.40563	1.01535	1.26568	1.97368	1.41187	1.60767	1.17141	0.98425	1.33576	2.11511	1.50154	1.34686	1.4766	2.58947	1.9467	1.1939	3.08611	2.07035	4.22239
	0.720142	0.949759	0.952357	1.08009	1.44236	1.10495	0.783538	1.20606	2.49092	0.899011	1.25282	2.85657	0.849466	1.18676	1.39514	0.516581	1.16917	1.42246	1.46632	1.48515	1.53473	3.38536	1.28686	2.13443	1.30843	1.29517	1.28003	1.39897	2.01544	1.88039
	0.960823	0.989169	0.958687	1.09379	1.29067	1.24654	0.983854	1.25705	0.723472	1.08722	1.78697	1.43112	0.970954	1.4934	1.89139	0.628651	1.05105	2.03865	2.72592	1.17196	4.6042	1.39114	1.97968	1.47426	1.24123	1.10649	2.57788	1.60554	1.89914	1.95669
	0.995726	0.910188	0.9995	1.21575	1.19072	0.84008	0.949347	1.13035	2.16825	1.02699	1.61952	1.56355	1.36446	1.12365	1.6675	0.953937	1.04429	2.13427	0.74262	1.52279	1.75612	1.18512	2.54954	3.23122	2.09901	1.42606	3.23088	1.06767	1.83882	1.74396
	1.06957	0.977051	0.917041	0.93518	1.21635	1.02482	0.968184	1.07807	1.19074	1.05904	1.46853	2.007	0.548556	1.10064	1.11544	1.10803	1.26225	1.97518	1.06324	1.66365	1.2702	1.189	2.37485	1.65484	1.28025	1.61764	2.07913	2.20142	1.76247	1.74529
	1.11365	1.05898	0.904381	1.17649	1.19051	0.90688	1.27289	1.10767	1.47426	1.11349	1.21877	1.30518	0.892837	1.06729	1.68033	1.23696	1.01528	1.5912	1.10629	0.999196	2.34683	2.08469	1.47078	1.21023	1.83023	1.65201	1.47393	1.48864	2.14697	2.15659
	0.905501	1.00375	0.943362	0.932173	1.3422	1.14976	1.04187	1.1059	1.11528	1.14294	1.57641	1.32417	1.0038	1.12064	1.42829	1.28674	1.23651	1.48076	1.38884	1.55748	2.36632	1.68753	1.58579	1.2682	1.67527	1.58424	1.55755	2.4979	2.37185	1.59154
	1.05152	1.05094	1.1256	1.04519	0.951743	0.898051	0.990028	1.21903	1.55672	0.938504	1.17662	1.29818	1.06719	0.91807	1.07846	1.57808	1.22804	1.38264	0.771666	1.12874	1.6047	1.12734	1.77115	2.50591	1.70954	1.45357	1.43262	1.18979	1.61072	2.09379
	0.908587	0.987989	0.917208	1.14064	0.979678	1.08163	0.951326	1.25528	1.30418	0.93985	1.09678	1.17058	0.868144	0.738499	1.66234	1.15172	1.39351	1.83841	1.71389	1.34048	1.63335	1.1218	1.42236	1.59154	1.16391	2.87121	1.31551	1.78813	2.02461	3.00933
	0.894579	0.86134	0.905047	1.26973	1.30842	1.0598	0.990977	1.38027	1.38664	0.989315	0.954155	1.9317	1.5708	1.13003	1.31884	1.05049	1.2311	1.2742	1.82731	1.17292	1.55256	1.57594	1.78284	1.341	1.3245	1.53282	3.24055	2.2573	1.93029	3.44328
	1.42984	0.897909	0.89955	1.21686	1.43903	1.07246	1.12687	1.26697	1.41779	1.06387	1.56204	1.76662	1.10297	1.24863	1.42279	1.66031	1.24198	1.88389	1.16541	1.45416	2.05897	1.17491	1.73206	2.57621	1.12275	2.43072	2.13943	1.94238	2.41035	1.93453
	0.924654	1.05501	0.882559	0.922833	1.20231	1.04948	1.08738	1.11818	1.21373	0.888405	1.26525	1.50758	1.40752	0.675282	1.11461	1.09672	0.906005	1.1974	1.20174	1.26901	2.75612	1.36747	1.56885	1.94503	1.25833	2.99743	1.80593	1.50906	1.50912	1.49042
	0.958211	1.10097	1.07663	0.640918	1.30354	0.774113	1.03664	0.964504	1.49925	0.918085	1.2511	1.57888	0.975148	1.12064	1.93137	0.899802	1.46236	1.10228	1.31286	1.08499	1.43711	1.56692	1.37507	3.41279	1.36304	0.974102	1.2657	2.37697	1.85973	2.22855
	0.824139	1.02316	0.969848	0.624693	1.13367	0.969682	1.22675	0.800483	2.42895	1.49877	1.20885	1.04764	1.11745	0.672654	1.64651	0.82311	1.22402	1.24938	0.837515	1.30139	1.81276	1.96708	0.985791	3.32134	3.24377	1.55845	1.18324	2.49125	1.77952	3.39014
	0.975782	1.00686	1.07829	0.669885	1.04129	0.911044	1.01148	1.05619	1.28752	1.12877	1.15539	1.58537	0.931935	1.10815	2.66533	1.05564	1.05619	1.07013	1.07582	1.48971	1.70681	1.51793	2.28879	1.00966	3.19129	1.00804	1.26437	1.57357	0.405469	2.09345
	0.927424	1.12327	0.9342	1.04749	1.24949	1.10578	1.03285	1.24038	1.11611	1.32268	1.42751	1.42529	1.31072	1.41871	0.9995	1.14317	1.07507	1.59587	1.15156	1.31062	3.03248	1.04717	1.57941	1.6037	1.35053	1.02204	1.92204	1.8941	2.10928	2.9985
	0.848279	0.861555	1.12344	1.27899	1.08869	0.960686	1.34681	1.30777	1.74729	1.01393	1.24354	1.37948	1.25105	1.10627	1.91288	0.970716	1.20885	1.37531	1.25295	0.937694	1.16175	1.23498	1.68097	1.60586	1.63894	1.42944	1.81393	2.28334	1.11072	1.82625
	0.800079	0.862359	0.804431	0.807994	1.5192	0.984175	1.08437	1.24601	3.1261	0.852157	1.15727	1.88339	0.98615	1.11276	1.06164	0.865691	0.843432	1.4063	1.09276	1.15823	2.3255	1.15916	1.23206	4.07613	1.76098	1.08901	2.14709	1.15117	1.45244	3.71348
	0.820261	0.923324	0.914876	0.968263	1.20895	1.11128	1.22493	1.05641	1.05247	0.931698	1.02204	1.6097	1.59438	1.60236	1.02632	1.1169	1.52075	1.59987	0.884369	1.19185	1.64801	0.494658	1.6763	2.30885	1.84883	1.56316	1.09878	1.21219	1.42434	3.11261
	0.805224	0.908257	1.04581	0.933281	1.37962	1.1431	0.907954	1.23496	0.962019	1.0243	1.24767	1.42562	1.00008	1.0948	0.954356	0.806727	1.00359	2.2737	1.61243	1.3755	1.51857	1.05524	1.89185	2.70248	1.58686	1.69158	1.10312	1.91595	1.12332	1.73213
	1.02517	0.986595	0.90588	1.01361	1.27496	0.841246	0.903443	1.19003	1.15909	0.968421	1.27855	2.41679	1.31381	0.947024	1.34349	1.1131	0.976354	1.43961	1.42398	1.17265	1.96352	1.72473	1.24858	2.36265	1.51136	1.01877	3.38114	1.91152	1.62536	3.04664
	1.0015	1.11871	0.855072	1.05184	1.22155	0.960686	0.891413	1.15013	1.12644	1.18314	1.28456	2.20157	1.67804	1.1866	1.19324	1.25295	0.829115	2.22772	1.18631	0.997802	2.55072	1.98219	1.71877	2.20123	1.76138	1.50504	3.47443	1.68674	1.16713	1.91288
	0.866165	1.1622	0.858571	0.960111	1.05496	1.14943	1.02311	1.41619	2.21889	0.900514	1.39684	1.19324	0.920459	1.38113	0.964018	1.26229	0.895925	1.0748	1.19201	1.15705	1.87923	0.958528	1.68338	1.48559	1.43427	3.35239	3.25621	1.16312	2.52767	2.09095
	0.908983	1.05115	0.98684	1.02548	1.01131	1.01416	0.760427	0.962735	1.35666	0.91761	1.66493	1.94719	0.70835	1.09432	4.15126	1.307	1.47968	1.4088	1.44234	1.61807	1.73846	1.02042	2.12466	1.63452	1.25018	1.40349	2.13543	0.957657	1.98987	2.28053
	1.00546	0.833137	0.823921	1.03395	1.54225	1.28786	0.873368	1.08429	1.47793	1.15299	1.61206	1.44378	1.23641	1.19029	1.05614	1.44725	0.947936	1.55639	0.813138	1.55845	2.2577	0.942145	2.12	2.13493	1.01219	1.50643	1.12244	1.29331	2.15678	3.31368
	0.751326	0.814692	0.918707	1.05833	0.976515	1.12594	0.958528	1.34928	1.67749	0.80372	1.15962	2.13593	0.990661	0.89689	0.818424	1.25374	0.557265	2.20723	0.89355	1.79174	1.21756	1.55243	2.56231	2.49875	2.34539	1.55099	3.97368	1.70716	2.1192	1.70648
	1.14468	0.935442	0.944528	1.16185	1.5852	1.11178	1.02438	0.794692	1.28319	0.99533	1.48885	1.7971	1.06324	1.2415	0.96002	0.830471	0.92059	1.27853	1.12252	1.25491	2.02549	0.78338	1.60954	3.63918	1.49521	2.96992	1.45844	1.61369	1.36349	2.29552
	0.94349	0.958767	0.967849	1.05524	0.987239	1.0065	1.2277	1.28016	1.11977	1.11128	1.72172	1.22605	1.12917	0.959625	1.0613	1.07717	1.07576	3.04648	1.0873	1.40601	1.67	1.54602	3.11598	2.36165	2.19486	1.36386	2.24738	2.07622	2.46477	1.58987
	0.983063	1.07239	1.10228	1.3089	1.04488	0.816925	0.826909	1.05346	0.900217	0.911357	1.19351	1.29252	0.91017	1.09083	1.37365	1.3556	1.10869	2.41546	1.05865	1.06402	1.38181	1.29529	1.46574	1.25437	3.35956	1.13786	1.86623	1.18583	0.912332	4.31118
	0.842897	1.20075	0.885557	0.819628	1.13105	1.1386	0.858567	1.01324	1.19174	1.17048	0.907131	2.01649	0.955837	1.13764	1.35532	1.00198	1.22043	1.42579	0.724337	1.70633	2.01816	0.988207	1.37625	1.65651	2.16715	1.85555	2.38931	1.53811	1.81324	1.6575
	0.913336	1.07421	0.899883	1.24511	1.00016	0.825421	0.807281	1.21308	1.37431	1.1165	1.28075	2.21139	1.1412	0.744397	2.68199	1.22216	0.985791	1.15059	2.00839	1.1859	1.8639	1.51816	1.39078	1.47526	1.96763	2.87571	1.32151	1.5556	2.95861	2.11594
	1.00562	0.969223	0.897385	0.757657	1.18279	0.889389	0.998892	1.26584	1.50741	1.04187	1.41383	1.74913	1.07582	1.06858	1.44578	1.01789	1.59201	1.7961	2.21607	1.23764	1.57904	1.47471	1.17346	2.39197	2.43546	0.910617	0.951524	1.72323	2.0592	2.60886
	0.77689	1.01952	0.966184	0.859834	0.99866	0.703981	0.968025	1.24858	1.50258	0.870598	1.16429	1.78344	1.21488	1.36193	1.07746	0.851998	0.865684	1.65984	1.46419	1.24901	1.27203	1.17911	1.44059	2.31068	1.62889	0.961769	1.15576	2.1442	2.58938	1.70531
	1.01963	1.00756	0.9995	1.0922	1.05598	1.04848	0.90004	1.07003	1.6007	1.17483	1.34483	1.29735	1.45825	0.983324	1.7976	0.48706	0.69555	1.83042	1.14515	0.934102	2.75112	1.59683	1.77153	2.25054	1.59794	0.881072	1.16608	2.12568	1.9637	2.7946
	0.943886	1.38681	1.04681	1.05817	1.15523	0.950025	0.955204	1.1267	1.43745	1.23411	1.3711	1.61203	0.993035	1.1289	1.36415	1.06031	1.20418	1.08063	0.823427	1.50134	3.95735	1.20696	1.32847	1.50875	1.56177	0.969383	1.07496	1.48152	4.31877	2.70431
	1.08476	0.947721	1.01766	0.944994	0.983003	1.06214	1.06458	1.23324	1.05797	0.979027	1.04842	1.77694	1.31231	1.49206	1.2702	0.98243	2.06783	1.04614	1.20807	1.50456	2.88139	1.01417	2.0459	2.1301	1.01899	0.982359	2.28219	1.34547	1.44397	4.23255
	0.920934	0.850992	0.974013	1.10162	1.01282	1.09645	1.13819	1.2992	1.06963	1.06173	1.04493	1.326	0.932173	0.814477	1.55239	1.73898	1.31598	1.61719	0.748635	1.11539	1.57155	1.2152	1.1845	1.63701	1.09545	0.917319	1.30851	1.79406	2.16665	2.67716
	0.938742	0.951153	1.07096	0.605224	1.22354	1.11761	1.10542	1.14788	1.18274	0.886427	1.18906	1.50641	1.14159	1.18182	1.21606	0.790028	0.883217	3.05347	1.12719	1.09121	1.27653	1.27566	0.881287	1.71881	1.08326	1.22284	1.24671	3.73724	1.75105	4.09728
	0.823902	1.02606	0.893553	0.643372	1.0519	0.791271	0.982351	1.08794	2.23738	0.876929	1.19748	2.4756	1.00657	0.77748	0.950525	0.828492	0.836354	1.37698	1.02374	1.34048	1.07246	1.8907	1.69228	1.86673	1.63419	1.18429	1.66184	3.51239	2.38702	4.84041
	0.891729	1.1429	1.00716	0.809814	1.17962	1.15659	0.787891	1.03405	1.07846	1.02026	1.54279	1.9337	1.22873	1.12601	0.949525	1.07606	1.68145	1.07863	1.2611	1.54788	1.33533	1.53795	1.72847	1.999	2.44551	2.01609	1.56905	2.66624	1.56901	2.90022
	0.942382	1.0474	1.00383	0.822794	1.06692	0.8669	0.920063	1.01394	1.42262	0.917768	1.1444	2.28936	0.785516	1.02231	1.36932	1.27843	1.06676	1.50958	1.10906	1.72198	1.83242	0.94072	0.968418	1.39997	2.42984	0.902413	2.26903	5.43308	1.93973	2.18507
	0.784883	1.16011	1.03815	0.892679	1.17324	1.02632	1.14017	1.23748	1.42845	0.987416	0.954424	1.46827	1.29141	1.04043	1.76662	0.691492	1.23689	1.82159	1.02192	1.75845	2.41413	0.4148	1.04188	1.12544	1.34753	0.851528	2.80093	2.46751	2.24783	2.35532
	1.32125	1.23324	0.823588	1.17499	1.06102	1.20773	0.897428	1.07308	1.77778	1.04867	1.47046	1.74496	1.01211	0.911528	1.31401	1.24654	0.925469	1.12327	1.31777	1.15952	2.90005	1.53716	1.48794	2.95386	1.29292	1.41475	2.10062	2.26157	1.46826	2.21839
	1.10803	0.976086	0.940197	1.07487	1.20992	1.24688	1.16082	1.1511	1.45927	1.08793	1.13024	1.43462	1.22707	1.11625	1.30085	0.971666	0.809383	1.40763	1.47424	1.53405	1.77611	2.09909	1.62375	2.41546	1.21163	1.21046	2.25121	1.80103	2.28166	3.02365
	1.01401	0.867989	0.957854	0.914919	1.21244	0.910878	0.912465	1.24627	1.62335	1.14547	1.58418	2.03948	1.19786	1.28225	1.41513	1.0091	0.842413	1.56272	1.26347	1.97362	2.62802	1.69086	1.52043	2.63402	1.87273	1.24601	3.7403	1.29339	1.33603	3.4616
	1.24242	1.27223	0.938531	1.31911	0.899786	0.929535	1.08065	1.35641	1.31867	1.24353	1.22338	2.27769	1.01971	1.11528	3.3993	1.10693	1.13871	0.932867	1.07994	1.72488	1.61886	1.4459	1.34048	4.48942	2.43854	1.18874	0.97901	1.98908	2.23024	3.83508
	0.844242	0.965147	0.967183	0.712307	1.32306	0.863901	1.29838	1.26418	1.04898	1.00158	1.0244	2.21489	1.13439	1.06601	1.324	1.10392	1.12804	3.26503	0.885952	0.988633	3.24538	1.2144	2.23416	2.9322	1.84765	1.31367	1.27969	1.16391	1.00182	1.32917
	0.95829	0.954424	0.838081	1.23008	0.733995	0.883558	1.01401	1.39298	1.05864	0.929956	1.45625	1.4078	1.03696	1.01249	1.23522	0.983459	0.958499	1.61786	0.969292	1.3518	1.52357	1.04923	2.17137	2.11344	1.76985	1.41126	1.04531	1.26252	1.81378	2.52474
	0.967234	1.05105	1.21056	1.1533	0.930027	0.997168	1.11104	1.21818	1.47226	1.00277	1.31367	1.51624	1.52774	1.27979	1.23122	0.703126	0.773834	1.60636	0.877562	1.16038	3.42246	1.2114	1.73512	2.06064	1.50376	1.45314	1.69515	1.4774	3.05169	2.16908
	1.00609	0.818123	0.964851	1.27004	0.946005	0.90055	0.848437	1.16311	1.31418	1.01884	1.25598	1.71014	1.16644	1.04622	1.23805	1.29941	0.941609	1.36165	1.8019	1.09517	1.4028	1.08049	1.57737	1.38964	1.94191	1.66515	1.7358	1.03839	1.9755	1.1994
	1.04234	0.938338	1.10045	1.11041	0.912225	0.900883	0.987653	1.04826	1.14693	1.19794	1.05405	1.54823	1.10202	1.10252	1.09529	1.3632	1.04268	1.32151	1.05952	1.99432	1.8714	0.937238	1.68123	2.29435	1.5446	2.10214	2.89355	2.55425	3.65812	7.63085
	0.904076	0.808847	1.01682	1.29315	1.18649	1.09295	1.22113	0.934799	1.8679	1.30851	1.48402	1.36265	0.899565	1.0489	1.25504	1.11706	1.1741	1.74563	1.14262	1.7022	1.84408	1.44211	1.82515	1.35965	1.24092	1.86327	2.66533	1.65722	2.25678	3.15176
	1.32434	1.04493	0.965684	1.24258	1.13909	0.987673	1.10336	1.17335	1.21573	1.01694	1.06997	1.54873	1.14112	1.08188	1.56888	1.63356	1.05898	1.5319	1.32244	1.34048	1.25754	1.16526	1.41051	3.82742	1.56723	1.18627	1.29102	1.15505	3.16584	2.14526
	0.982192	0.856836	0.957854	1.02889	0.967346	1.01133	0.896715	1.0541	1.34699	1.18876	1.35748	1.58704	0.981401	1.05587	1.22389	1.03831	0.910724	3.21339	1.10099	1.30853	1.02965	1.73162	1.61979	1.81359	1.7078	1.43469	3.1969	2.12798	1.96375	1.87773
	1.03989	0.813244	0.965684	1.02359	1.44456	1.08279	1.08255	1.15582	0.838914	1.12505	1.47276	1.59187	1.27511	1.29582	1.29885	0.942224	0.920268	1.53423	1.00222	1.67887	0.942695	1.45627	1.27206	1.67966	2.04622	1.56611	1.52074	1.78805	2.41523	2.23272
	0.873447	0.922413	1.00167	1.13178	1.05265	0.883225	0.902651	1.46461	1.15859	1.00886	1.05383	2.44411	0.977206	0.989598	1.59537	1.24187	1.27743	1.82126	1.5818	1.70906	1.20123	1.5275	1.50574	1.93753	1.39739	1.70402	1.24688	1.37309	2.0245	1.58454
	1.09458	1.07078	0.928036	0.90004	1.03067	0.964851	1.19628	0.997319	1.55022	1.23664	1.35276	2.37381	1.92299	0.877587	1.3993	0.677167	1.07362	1.44061	0.849149	1.07775	1.96352	1.27258	1.33571	7.4003	1.84503	1.58525	2.70032	2.27052	1.87485	1.9237
	1.0467	0.947614	0.929369	1.07036	1.15684	1.02599	0.863237	0.884718	1.20723	0.929402	1.25592	1.37964	1.04598	1.07389	1.08912	1.04717	1.11598	1.55989	1.42335	1.42263	1.52874	1.45057	1.5681	1.97051	1.0577	1.84172	4.33117	1.41203	2.68016	2.26553
	0.943649	1.05276	0.972847	1.02699	0.847721	1.18324	0.923704	1.01083	1.55006	1.02066	1.34761	1.51974	1.20253	1.12338	1.24938	0.848358	0.980054	2.31001	1.274	0.930509	1.75496	1.38504	1.62263	1.91254	1.48374	1.2519	1.12544	1.76019	2.15727	5.95386
	0.956628	1.06568	0.911044	0.981163	1.07855	1.09295	0.929086	1.157	1.61436	1.02984	1.16054	1.77178	1.48192	1.18987	1.17608	1.09173	0.790885	1.35599	1.49861	1.00091	1.5359	2.0038	1.20643	4.7428	1.46751	1.47727	2.3988	1.41749	2.19265	2.47076
	1.0668	0.90756	1.02482	1.22469	1.17051	0.872397	0.990661	1.12418	1.37565	0.956154	1.27469	1.5987	1.0611	1.26842	1.57421	0.773407	1.11657	1.4711	1.43981	1.50992	1.83475	1.39414	1.31775	1.53657	1.52917	1.15437	2.09229	1.91682	2.09796	3.61453
	1.12268	0.946059	0.85907	1.11896	0.97748	0.894719	0.929007	1.10869	1.40546	0.948476	1.38225	1.50475	1.10352	1.27989	1.45494	0.988682	1.47716	1.53007	1.40609	1.08702	1.88889	0.705501	1.51534	8.11744	1.5131	1.7504	2.37648	2.31721	1.9526	3.95402
	0.982113	1.33882	0.901882	0.959873	0.831689	0.864901	0.880728	1.01416	1.60603	1.33019	2.01909	1.94353	0.971824	0.781716	1.15226	1.08239	1.19786	1.47426	0.905421	1.29035	2.64085	1.57159	2.33619	5.64868	1.14666	2.2066	1.15459	1.52117	1.70316	1.74363
	1.0224	1.32692	0.891887	1.12513	1.05909	0.836249	1.05588	0.91748	1.20673	1.22675	1.42456	1.47176	0.8759	1.03217	1.02332	1.22675	0.841233	1.84591	1.27566	2.10777	2.01716	1.23997	1.42847	2.2702	1.51761	1.18397	1.76395	1.17008	1.62257	1.47993
	0.947606	1.13528	0.994336	0.963593	1.50048	0.963685	0.811872	1.0881	1.01183	1.06941	1.15282	1.56472	1.04559	1.14525	1.27719	1.28753	0.832815	1.52524	1.14761	1.11625	1.18058	1.71215	1.70418	2.65417	1.15726	2.38938	1.48492	1.17325	2.0289	3.73713
	1.11563	1.2822	1.03615	0.737396	1.1193	0.922539	0.840364	1.29877	1.18357	0.814879	1.49158	1.37148	1.18528	0.742145	1.71981	1.5089	1.30531	1.28086	0.763435	1.34611	1.96902	1.57673	1.54075	1.96102	1.63008	2.24327	1.23038	1.77586	1.91485	1.99567
	1.22833	0.810777	0.908712	1.18314	1.31035	0.851408	0.899486	1.21517	0.952524	1.15164	1.33174	1.32184	0.948635	1.07239	1.18141	1.22636	1.35512	1.54739	1.07859	1.0252	2.06047	0.992719	2.19957	3.31568	1.64772	0.874906	2.77428	1.38575	3.08113	3.00966
	1.18093	0.852493	0.92587	0.73613	1.05882	1.05497	0.896478	1.13753	1.25687	1.06015	1.78767	1.24671	1.20364	1.15056	1.1251	0.973961	1.23426	1.3295	0.987732	0.77748	1.327	2.25968	1.31903	2.05614	1.76692	1.28016	2.75845	1.48476	2.68976	2.97118
	1.14341	0.797212	0.979344	0.857064	1.13448	0.990505	1.18259	0.925362	1.37365	1.01828	1.2318	1.37131	0.999525	0.675871	1.2034	0.999921	0.857909	1.21239	2.10582	2.18461	1.27919	1.2721	1.3111	2.44061	1.3924	2.00322	1.24338	2.95101	1.33501	1.55656
	0.994064	1.0756	0.952357	0.648595	1.16863	1.07813	1.18567	1.1207	1.52957	1.04907	0.786005	1.44295	1.54531	1.33303	1.70198	1.474	1.38718	1.30918	1.32228	1.38493	2.83508	1.84353	1.38434	4.56622	1.27527	1.24059	1.05714	1.15584	2.32772	2.15526
	0.822952	0.929383	1.09745	0.896953	1.12172	0.9995	0.927107	1.13496	1.50858	1.05968	1.25067	1.67749	1.25208	1.32965	1.14076	0.49996	0.882306	1.87523	0.918955	1.76161	1.18357	1.49387	1.59807	2.74046	1.72006	1.2259	1.55306	1.66529	2.04611	2.28186
	0.982825	0.92815	0.998667	0.938821	1.10456	0.85374	1.19636	1.24397	1.21339	1.12465	1.06751	2.09545	0.806015	1.23877	1.11811	0.456985	1.15534	1.67866	1.10708	1.40611	2.64501	0.801741	1.58944	1.82759	1.66205	2.78338	2.01366	1.42232	3.2393	2.991
	1.00198	1.35346	0.936532	1.17357	1.1874	0.92737	0.925524	1.20198	1.18907	1.02889	1.17491	2.10078	1.02556	1.16863	1.82259	0.80277	0.842198	1.28936	0.894499	1.40429	1.47726	1.34871	2.05625	1.89305	1.90621	0.918981	1.72764	3.24195	1.76048	2.44778
	0.854531	1.18075	1.02116	1.16328	1.29115	0.829085	1.1818	1.01421	1.14459	1.07598	1.51185	1.47293	1.2869	1.16788	1.35682	1.35821	0.740214	1.23472	1.25326	0.946273	1.67116	1.31547	1.69131	2.23072	1.48279	1.00627	2.54489	2.16597	1.57861	2.57455
	0.856035	0.988472	0.89955	1.01733	1.16155	1.04398	1.10471	0.956139	0.817758	1.02889	0.80429	1.95735	1.15441	1.04686	1.19657	1.24765	1.25539	1.82742	0.914048	1.29925	1.37198	2.26023	1.58794	1.40413	1.49972	1.06617	1.61586	3.0368	1.62718	2.60603
	1.06419	0.976729	0.92687	1.1613	1.20493	0.844744	1.02889	1.22783	1.26187	1.0015	0.701394	1.38564	0.945073	1.10322	1.02782	0.995172	1.13126	2.40996	1.23601	1.87196	1.89022	1.06989	0.934316	1.89172	2.32434	1.18113	2.49425	1.80451	2.14247	2.42345
	1.07305	0.980268	0.842745	0.981005	1.02332	0.951691	0.92592	1.19576	1.24621	1.19937	1.62306	1.42545	1.26039	1.20391	1.02449	1.66696	0.548901	1.6082	1.25216	1.26005	1.74796	3.12624	1.55909	1.59587	1.35576	1.25496	0.951857	1.2573	2.04386	3.99584
	0.966442	0.859303	0.923372	1.22374	1.32708	1.16375	1.2907	1.22365	1.02332	0.853027	1.42676	1.65717	0.995726	0.749008	1.14193	1.04068	1.31212	2.33816	0.881203	1.23464	3.12594	2.45057	1.70649	2.25337	1.26632	1.51678	1.14459	1.92837	1.68295	2.44878
	0.959319	1.13716	1.36548	0.750455	1.10997	0.865234	1.03918	1.3807	1.34566	1.13368	1.12488	1.42779	1.79351	1.14349	1.52007	1.14761	1.37244	1.85457	0.925366	1.41769	1.68666	0.970875	1.72279	2.04348	1.77103	1.09517	0.997501	3.90123	2.09668	1.9975
	1.1537	1.29786	0.903215	0.841156	1.10349	0.851408	1.13407	1.25475	1.75112	1.19169	1.15239	1.60886	0.847645	1.46247	1.37631	1.17665	1.15335	1.45311	1.30875	1.24349	1.75779	1.62018	1.62708	1.81209	1.2486	1.96021	2.81526	1.54357	2.2459	1.91054
	0.859517	0.83748	0.836415	0.822636	1.22509	0.81326	1.01504	0.865845	1.63168	1.20958	1.48386	2.36982	0.993985	1.1629	1.12494	1.04836	1.07485	1.45677	0.854452	1.37571	1.79394	1.39604	1.45587	2.04798	1.4668	1.37898	3.59254	1.63087	2.19303	5.24654
	0.867432	0.902735	0.848409	1.15038	1.06188	1.007	1.12924	1.10263	1.51408	1.16438	1.41887	1.40963	0.744282	1.65491	1.21872	1.85113	1.33008	1.05331	0.817808	1.30922	1.26087	1.27305	1.28799	1.29419	1.57214	1.71367	1.36498	1.45778	2.45534	2.57938
	0.896478	0.882627	0.984175	0.758211	1.05158	0.956688	1.15821	1.22595	1.60903	1.04495	1.0622	1.28003	1.17816	1.14863	1.29735	1.20332	1.26617	2.32284	1.0091	1.9622	1.26453	1.27503	1.78584	2.58154	1.23554	1.41453	1.49659	1.70716	2.17673	1.4033
	1.01258	1.08788	1.00383	0.894737	1.02472	0.888389	1.13518	0.940965	1.15959	0.94634	1.3156	1.63985	1.03498	1.29786	1.18824	0.925762	1.06488	0.955522	0.623031	1.57383	0.996835	1.17167	1.46906	1.75962	1.52204	2.03753	4.13127	1.51698	1.05587	2.51008
	0.935101	0.984718	1.09778	0.983854	1.00499	0.881393	0.815196	1.18075	1.08279	0.875267	1.32161	1.60303	0.939533	0.686327	1.26787	1.11033	0.673566	1.15226	1.08097	1.51206	1.44528	0.963118	2.10901	2.69132	2.07835	0.762788	1.28902	2.26846	1.5881	2.10478
	1.03625	1.03512	0.877561	1.2368	1.43201	0.898884	1.30653	1.37255	1.30585	1.24448	1.19528	2.01283	1.1165	1.22499	1.83508	1.23664	0.878499	1.23905	1.16795	1.41153	6.32534	1.11104	1.70134	1.81093	1.17293	1.3615	2.60403	1.85841	2.00209	6.55022
	0.959636	0.903753	0.921039	1.37641	1.21164	0.751957	1.01551	1.13335	1.29702	1.14761	1.45786	1.324	1.22818	1.1992	1.92187	0.694895	0.790885	1.51441	2.04226	1.25421	3.38231	1.15671	1.66638	2.36348	1.26403	2.17995	1.78444	1.38116	1.43174	2.96235
	1.03071	1.06332	0.97951	1.11848	1.00445	1.56522	1.12521	1.22895	3.08379	1.09205	0.672869	2.00283	1.15133	1.08509	1.11927	0.814484	0.963592	1.57954	1.37887	1.09727	1.61319	1.02406	1.49426	3.96102	1.13779	1.5792	2.14893	1.3962	2.56949	1.8609
	1.02889	1.11206	0.948193	1.13344	1.1889	0.9995	1.55853	1.36788	1.36815	1.05026	1.23453	1.44295	0.626276	1.41861	1.30368	0.919509	0.748204	2.26304	1.08785	1.55335	1.92637	0.966838	1.8808	1.18274	1.43142	1.47759	3.95985	1.86252	2.88343	1.43262
	1.05358	1.36123	0.769282	1.29236	1.07995	0.85374	1.00815	1.1992	0.932201	1.20324	1.00579	1.78794	1.19137	0.94059	1.15675	0.902731	0.955282	1.19224	1.27052	1.12601	1.4038	1.39533	1.77373	1.70282	1.38045	0.914853	2.21606	1.53597	1.39737	2.91388
	0.963435	1.43909	1.04998	1.05975	1.22879	0.874563	1.04575	0.989169	1.08279	1.37087	0.731528	1.47326	1.90764	0.887346	2.2607	0.530748	1.4859	1.73647	0.819391	1.35732	1.65117	1.10906	1.69512	3.61669	2.44361	1.1274	1.74213	2.41575	1.62483	3.22222
	0.808785	1.01925	0.830585	1.1681	1.14515	0.757455	1.05097	1.25442	1.3295	1.0205	1.26601	1.78061	1.02889	1.25893	1.54623	0.82311	1.75324	3.18791	1.38306	1.59249	1.48992	1.25311	2.15609	1.54589	2.64195	1.53523	1.78977	2.8607	2.26214	2.82559
	1.12386	0.913619	0.809429	1.51721	1.08466	0.864901	1.09165	1.06107	1.5364	0.805778	0.805684	1.30285	0.933043	1.08879	1.40613	1.37214	1.20708	0.919873	0.932568	1.70601	1.45344	0.744915	1.55973	1.50208	1.08888	1.25362	1.36782	1.31531	2.00284	6.18524
	0.995251	0.870724	0.851074	0.954412	0.937694	0.925371	0.980609	1.19174	1.4038	1.28714	1.10236	1.62019	0.86577	1.12783	1.46743	1.11223	2.20279	1.70498	0.951009	2.19839	1.67066	1.96874	1.96944	2.17508	1.61195	1.81255	1.02032	1.1662	1.78172	3.17858
	0.926949	0.77748	0.909545	1.05801	1.18579	0.897718	1.05168	1.34783	1.58321	1.25698	1.43512	1.38497	1.06696	1.15845	1.36332	1.485	1	1.31934	1.22461	2.00038	1.49925	1.55774	1.82869	1.78244	1.1465	1.46466	2.00466	1.54072	2.42338	1.83758
	1.06561	1.23373	1.04681	0.949743	1.24665	0.925704	1.12434	1.49282	1.62835	1.21828	1.03646	1.61986	0.928848	0.821662	1.07163	1.48595	1.50134	2.09379	1.66989	1.98188	2.00366	1.25888	1.15383	2.14493	1.17618	1.39196	1.44911	1.47091	1.64542	2.47243
	0.897824	0.84815	0.885724	1.0091	1.2555	0.929202	1.022	1.15952	1.21023	1.31262	1.27485	1.8061	0.893866	0.671582	1.26387	0.855006	1.04343	1.15626	1.5218	1.28879	1.46227	1.25603	1.70831	2.46427	1.88714	1.71512	1.78194	2.52291	1.23769	2.40896
	0.938742	0.917212	1.03365	0.74998	0.99689	0.865234	1.04306	1.33153	1.79777	1.27891	1.20987	1.82425	1.02335	0.77882	1.39397	1.04867	0.779517	1.32467	1.9108	1.08338	1.17125	0.524891	1.78456	1.9297	1.44123	0.979786	1.93387	1.73075	2.49249	3.54406
	0.963277	1.24665	1.17774	0.838069	0.949437	0.888389	1.12442	1.04912	1.30735	1.32141	2.36075	1.66134	0.926395	1.19105	1.34749	1.08896	0.779357	1.79444	0.819707	0.933298	1.12944	1.0945	1.80161	1.78594	1.48635	0.77185	1.47043	1.73011	2.90681	3.07813
	0.87218	1.10381	0.955689	1.12996	1.13566	0.807929	0.990977	1.05759	1.49758	1.87479	1.14493	2.06563	1.06308	1.8133	1.41862	1.03118	1.17614	1.58687	0.969767	1.25078	1.75429	1.3886	1.3356	2.07646	1.47574	0.867292	1.41279	1.2706	1.86375	3.11594
	1.0201	1.19989	1.15959	1.28951	1.00649	0.775112	1.11769	0.987936	0.9332	1.08753	0.728311	1.29668	1.22968	1.15512	1.21439	0.672734	0.849223	1.39564	1.2034	1.49914	1.58254	1.33922	1.44552	2.76195	1.94816	1.15405	2.75929	1.61322	2.82976	2.31251
	1.06332	0.985362	1.30335	1.51009	0.938338	0.911877	1.05152	1.12858	1.18124	1.10313	1.23625	2.49142	0.883973	1.16853	2.45244	1.03285	0.792386	1.84308	1.46569	2.03823	1.42529	1.18718	1.62338	2.44111	1.74515	1.14231	1.83825	1.5829	1.75464	2.04548
	0.949743	0.805094	1.15592	1.03	1.17405	1.06314	1.31365	0.954531	1.30435	0.801345	1.14901	1.73147	0.943886	1.30214	1.04714	1.02192	1.16354	1.42662	1.07448	0.999517	2.50275	2.75528	1.11657	1.45461	2.17736	1.9519	1.91821	1.46593	1.79882	2.96852
	1.02501	1.01158	0.848576	1.36771	1.20402	0.937365	0.992323	1.01115	1.19807	0.889038	1.72906	1.64751	1.03807	1.04901	1.49092	0.872497	0.687936	1.71314	1.18172	1.10284	1.28286	1.2501	1.62681	1.54656	1.54784	1.43812	1.37948	1.08643	2.11394	4.48659
	1.05303	1.04724	0.933367	0.737159	1.20263	0.90055	0.879383	1.24643	1.03915	1.22675	1.51196	1.41696	0.773882	0.869598	1.02882	1.5947	0.877587	2.3395	0.937554	1.89507	1.81193	1.45509	1.27877	2.93103	1.37546	1.04869	2.34349	2.54017	2.03121	2.2582
	0.993194	1.19759	0.944028	1.13273	1.16858	0.795602	1.14484	1.123	1.63168	1.03712	0.855174	1.29452	1.07408	1.43196	1.25504	0.990423	0.687668	1.78377	1.35797	1.03442	3.4586	1.52299	1.21984	2.99567	1.7924	1.01051	1.67849	1.52964	1.657	2.11428
	0.823427	1.28686	1.06047	1.14064	1.11668	0.930535	0.841235	1.23641	0.930535	1.02984	1.29775	1.5319	0.925999	1.26638	2.13427	1.17364	1.13314	1.03282	0.812347	1.1408	2.98551	1.40514	1.34381	2.95952	1.41654	1.30011	2.22156	2.65493	1.33727	3.51158
	0.799288	1.13469	1.02982	1.11342	1.17962	0.798767	0.935576	1.20466	1.28469	1.1089	0.809383	2.92104	0.908746	1.45979	1.68133	1.24994	0.973512	2.23322	1.42881	1.21035	2.74763	1.38678	1.96445	1.56372	2.06537	2.8474	1.14943	1.73716	1.36075	2.18907
	1.06648	1.2363	1.02349	0.846458	1.16472	0.920873	1.01797	1.02139	1.20906	1.11357	1.06649	1.28852	0.67503	1.46622	1.3255	0.911357	1.25383	0.918541	1.60309	1.46836	1.77694	1.84947	1.38091	2.56638	1.19311	0.786434	1.5967	1.54499	0.942627	1.48842
	1.26632	1.1978	1.06164	0.82311	1.18172	0.995669	1.17816	1.0985	4.09062	1.0387	1.06949	3.02565	1.00538	1.19496	1.34549	1.01725	1.02413	2.64334	1.08825	1.1237	1.83658	1.40087	1.92113	1.74913	1.72465	0.936676	1.19773	3.57966	3.65164	2.92837
	1.04282	1.24681	1.0653	1.25596	1.09308	0.806763	1.21092	1.22177	1.35799	1.98821	1.21769	1.74446	0.949743	1.51657	1.22422	1.11761	1.00016	1.86757	0.834507	1.01877	1.49375	1.14761	1.00536	3.02432	2.32616	1.16386	2.0743	1.92038	1.76944	1.58871
	0.858409	1.07603	0.76695	1.08666	1.05646	0.862569	1.29529	1.06166	1.26337	0.906846	0.793244	2.23005	1.15315	1.1015	1.51957	1.3279	0.782574	1.51574	1.12909	1.32204	1.83242	1.10297	1.9778	1.22272	1.32489	1.25705	2.60153	2.84108	1.46601	2.29885
	1.13597	1.12601	1.07596	0.876296	1.3304	0.832917	1.23704	1.26515	1.45877	1.35299	0.836193	1.77994	1.07638	0.823807	1.37648	1.10542	1.9445	1.25571	0.981955	1.14343	2.72331	1.52552	1.83973	1.09412	1.94824	1.96075	1.42279	1.97792	1.49367	1.88273
	1.03031	1.00676	0.910045	1.03593	1.26241	1.14726	1.4467	1.22225	1.2059	1.21156	1.0956	1.91454	1.09901	1.05694	1.50208	1.40839	1.22633	1.36049	1.34444	1.09357	1.53007	1.43815	1.51592	3.09995	1.1552	1.14949	1.35049	1.70669	1.86097	3.6615
	0.950376	0.977158	1.09462	0.844242	1.0867	1.15992	1.12877	1.09475	1.56688	1.1275	0.793887	2.0085	1.34286	0.861126	1.91571	1.36961	0.986595	1.83575	0.628255	1.26531	1.08879	2.21179	4.33764	4.3978	2.00047	1.90198	1.41113	2.5355	2.2266	1.85524
	0.974594	0.992601	0.916209	1.07384	1.28504	0.949025	1.12489	1.07748	1.94103	1.07376	1.2919	1.8704	1.2721	1.5304	1.07346	0.646063	0.971206	1.6037	0.978393	1.48944	2.18807	0.980689	1.3215	2.71531	1.50993	1.03909	1.26953	1.45097	2.0615	3.5414
	0.872972	0.890992	1.002	0.813376	1.10123	0.914709	1.00689	1.24359	1.20823	0.885319	1.11807	2.13776	1.49814	1.2289	2.03898	1.0201	0.80429	1.44478	1.33573	1.22182	1.57921	1.2774	1.41941	1.42479	1.85263	1.84493	1.3923	1.34658	1.72863	1.98467
	1.08334	0.805362	0.845411	0.793827	0.811582	0.805597	1.67614	1.04177	1.50142	1.30787	0.717534	1.93137	1.22145	1.04188	1.54356	1.35378	1.40531	1.22639	0.952196	1.29528	1.38447	1.3427	1.337	2.26187	1.44598	1.52021	1.85624	1.42889	1.51807	2.95036
	0.993431	1.12885	0.88689	1.20981	1.07389	0.905214	1.08247	0.970027	0.82642	1.39042	1.22831	1.46227	1.33312	1.29845	1.29635	0.992877	1.16332	1.46077	1.15046	1.46525	1.50325	1.48864	1.23019	2.46643	1.42113	3.03523	3.59637	2.6429	1.72863	1.44494
	0.875505	1.07421	0.908712	1.052	1.00826	0.974679	1.17309	0.898284	1.37265	1.28453	1.27979	2.24005	0.985991	1.11887	1.75929	0.606806	1.00885	2.13527	1.87938	1.13298	1.39797	1.08002	1.53196	4.13843	1.67685	1.67024	1.29169	1.24749	1.49298	1.43678
	0.951088	0.924772	1.09845	0.982746	1.24954	0.920706	0.99541	1.15249	2.58904	1.05857	0.997909	1.64434	1.00791	0.924933	1.44544	0.883023	1.1429	1.30751	1.18385	1.32584	1.22972	1.31207	1.57249	1.91737	1.1776	1.29271	2.54356	2.17491	1.82992	1.62219
	0.970162	0.831099	0.944028	1.13209	1.34016	0.895885	0.882548	1.15051	1.49925	1.16415	1.45941	1.75029	1.13827	0.943861	1.65784	0.999209	1.62601	1.42029	1.0467	1.09587	1.99517	1.0922	1.9792	1.93886	4.14278	3.25871	2.24205	1.99517	1.52869	2.70965
	1.10487	1.0645	1.06613	1.28215	1.24461	0.850741	1.01068	1.20777	2.0593	0.669331	1.30531	2.76428	0.987653	1.0378	1.30002	1.16154	0.783914	2.23472	1.65516	1.31619	1.25287	0.995726	1.33029	1.78477	2.72505	1.37834	4.25754	2.79612	2.24901	2.54556
	0.925683	1.03351	0.983175	0.94072	1.28756	1.04948	1.02232	1.28997	1.93936	1.1446	1.03013	1.90538	1.0596	1.12332	1.08046	1.10803	1.12879	1.52091	0.996359	1.16263	1.40613	1.14389	1.31324	1.99184	1.44021	0.935979	1.71564	1.79699	1.15062	2.83891
	0.872418	1.15646	0.82592	0.792798	1.09024	1.02199	0.975465	1.59072	0.958687	0.820736	0.900965	1.70315	0.953463	1.49727	1.26453	1.46648	1.42257	1.62136	1.40285	1.31228	2.12494	1.04543	1.59678	1.88289	1.22438	0.88874	2.26753	3.96533	2.28954	3.43761
	0.946656	1.04686	1.2099	1.38029	1.0171	1.37181	0.916106	1.10032	0.745294	0.945786	1.43716	2.01316	1.07376	1.00799	1.37048	0.652473	1.03437	1.2059	1.20609	1.59164	1.28719	1.09521	1.39276	1.73696	1.43997	0.948418	1.64734	2.74104	1.59378	2.31251
	1.17452	0.854584	1.03548	0.87218	1.36214	0.805097	1.08556	1.24917	1.23955	1.09925	1.0748	1.657	1.13091	0.947453	2.49875	1.0706	1.10107	1.8634	0.953304	1.48579	1.27153	0.973961	1.44895	4.64618	1.06672	0.847185	2.03148	1.51508	3.15105	3.13277
	0.855718	0.937962	0.948692	0.72869	1.07839	1.08113	1.36898	1.1504	0.971681	1.35568	1.19035	4.24521	0.872893	0.969276	1.46177	0.961061	1.06917	1.20773	1.20396	1.11367	1.29152	1.0706	2.11662	1.35032	1.35085	1.71984	1.68882	2.06039	1.67941	2.67983
	0.863633	0.976729	1.09562	1.12576	1.24885	0.898717	1.01195	1.11973	1.53307	0.961219	1.29367	2.03898	1.03902	1.00182	1.37814	0.899011	0.983539	1.97551	0.851761	1.50702	1.50491	1.12513	2.39383	4.30618	3.63277	1.39582	2.12744	1.42992	1.88413	1.55472
	0.897982	1.19936	0.940363	0.968025	1.06343	0.810428	0.900277	1.62273	1.2044	1.0725	0.791046	1.36948	1.13265	1.23147	1.24038	1.16336	1.08879	1.65017	1.31579	1.57877	1.77445	0.846063	1.45282	2.55889	1.78987	1.94815	1.55589	1.31642	1.59737	1.39813
	0.886031	0.854906	0.971181	0.996755	1.12601	0.823422	1.05263	1.02536	1.88039	1.20934	1.16038	1.89272	1.04472	1.00981	2.21039	1.05706	1.06708	1.30885	0.734547	1.40847	1.57754	1.41812	1.81802	2.22855	2.01179	3.35528	2.07046	1.11041	1.78906	1.8749
	0.80277	0.840697	0.918707	0.842264	1.23083	0.923705	0.937634	0.932708	0.984175	1.19897	1.37206	1.53873	1.22208	0.930831	1.14376	0.533835	0.809705	2.21506	1.27258	1.06922	4.47126	0.840127	1.68617	4.57788	1.29545	0.94059	3.00816	2.59509	1.71324	1.84225
	0.880253	1.0682	1.11544	1.01448	1.19646	1.22855	1.15259	1.22365	0.990005	0.753937	1.07437	1.41413	0.933281	1.2882	1.31134	0.561535	1.49255	1.13793	0.991215	0.917909	3.84008	1.21884	2.52231	2.76528	2.03316	0.835282	1.14559	1.67353	1.47453	1.09029
	1.23617	1.16493	0.9995	1.14302	1.18863	0.77428	1.21282	1.03571	0.954856	0.991769	1.17239	1.63252	0.998021	0.994531	2.15309	0.966917	1.98155	1.5977	1.1404	1.75936	2.08746	1.23008	1.44252	1.83958	1.39691	1.02815	2.28303	2.15908	1.35957	1.37331
	0.73336	1.09314	1.06497	1.06165	1.17426	0.865234	1.08825	0.976783	1.16408	1.0186	0.800804	1.86157	1.28136	0.674048	1.48709	0.980372	0.854155	1.84424	0.937634	1.32756	1.37431	0.941828	2.35576	1.81992	1.03332	1.7734	2.03815	1.42723	1.75056	2.08979
	1.08619	1.02038	1.07463	1.19493	1.36043	1.002	1.08033	0.923914	1.03182	1.5423	1.54826	2.19124	0.948239	1.13432	1.0688	0.924337	1.16177	1.65301	1.06688	1.5556	1.64534	1.07186	1.31233	2.00383	1.25833	1.31099	1.77261	1.5298	1.38542	3.08263
	0.933676	1.07239	1.03398	1.25532	1.22284	1.05697	1.05263	1.0119	1.11144	1.39398	0.913083	1.79494	1.08904	0.909491	1.1291	0.984092	1.223	1.64918	1.26783	1.31367	2.63835	1.25975	1.87807	3.05547	1.8171	1.67399	2.17125	1.81504	1.37979	3.96418
	1.09118	1.0711	0.955189	0.86854	1.16804	0.844245	1.1412	0.877587	1.17525	1.03934	0.833512	1.67333	1.26078	1.51206	0.911378	0.901148	1.04681	1.77928	1.83593	1.1193	1.97451	2.27068	2.00692	1.88789	1.16011	1.18633	3.91887	1.5537	1.24933	2.04564
	0.996359	0.83555	0.928036	1.02176	1.25453	0.828919	1.0311	1.07566	1.5977	1.0091	1.49759	1.35815	0.897428	1.29523	1.47843	1.17412	1.01399	1.8066	1.2319	1.14788	2.36432	1.35869	1.62016	2.21839	1.15694	1.53083	1.02882	1.79446	1.34944	2.70598
	1.03514	0.866273	1.00167	1.08168	1.00322	0.927036	1.01338	1.07287	1.7353	1.07028	1.19721	1.68432	0.913257	0.976836	1.54273	1.52505	1.49539	2.56222	1.11642	1.04772	2.23988	1.4023	1.77389	2.2582	2.16059	1.38542	1.3315	1.75473	1.43609	1.63985
	1.0425	0.952708	1.16342	1.14428	0.927346	0.918541	1.54784	1.32461	0.911544	1.08033	1.1918	1.35149	1.02074	1.06922	1.1361	0.765097	1.82997	3.01766	1.03063	1.01668	1.44494	1.19588	1.43464	2.27403	1.97649	1.03759	1.42146	1.32331	2.44912	2.02965
	1.00728	0.961072	0.975346	1.03308	1.16322	1.05497	1.04994	0.910295	1.01849	1.40768	1.49239	1.69565	1.34159	0.836354	1.43878	0.983854	1.1155	2.33217	1.34104	1.30177	3.84308	1.36692	0.957855	2.0578	2.70677	0.933673	1.43761	1.57372	1.5371	3.48009
	0.886427	1.17475	0.925537	0.794856	1.38198	1.03132	1.0243	1.22681	1.38864	0.936526	0.820483	1.56705	1.08975	1.33855	1.54806	1.55702	1.40729	1.08079	1.03174	1.51507	1.31318	1.28651	2.12193	4.27986	1.38805	1.97496	1.29585	1.39201	0.913941	2.78361
	0.961773	0.960965	0.964351	0.93795	1.17855	0.995336	1.04646	0.729383	1.28203	0.889751	1.15877	2.48176	1.00127	1.09142	1.60453	1.11128	1.1504	1.58054	0.931935	1.22097	1.6585	0.85184	1.88724	2.09345	1.39747	1.27818	1.4641	2.99913	1.32595	1.8046
	1.00127	1.00193	0.848243	0.799604	1.04005	0.924871	0.900594	1.02917	1.65834	0.987178	0.814263	1.42162	1.10621	1.05668	1.7268	1.28176	0.785576	2.29802	0.948476	1.56284	1.86923	1.17839	1.84499	1.73247	1.58662	1.96847	1.36682	2.70598	1.27324	2.02382
	0.814325	1.06686	1.03482	0.941987	1.21732	0.864401	0.984804	1.10912	1.18491	1.20301	1.23727	2.38081	1.00158	1.17239	1.97818	1.88445	0.802788	1.69499	2.43285	1.78424	1.337	1.02256	1.38584	1.49375	1.35702	0.80252	2.22689	1.72505	1.89984	4.11911
	0.931935	1.02831	1.21922	1.11951	1.18922	0.897051	1.14365	1.26987	1.32734	1.27107	1.41877	2.29152	0.886189	1.10048	1.68516	0.938425	0.962145	1.87623	2.5332	1.01641	1.29585	1.04234	1.84311	2.06047	1.13866	1.95898	1.83758	2.46767	2.23212	1.81726
	1.12703	1.11394	1.03815	1.589	1.203	0.953856	1.11832	1.27871	1.50341	1.04867	1.19705	2.39913	0.899406	0.831099	1.40913	1.15235	1.00718	1.30968	1.10685	2.0496	1.85041	0.728136	2.20284	2.69615	1.6835	1.90118	2.71764	1.24131	1.94938	2.96952
	0.848833	1.39158	0.91271	0.790661	1.14745	0.948859	1.28049	1.28799	0.805597	1.00253	0.917319	1.46743	0.916581	0.899357	1.36965	0.934626	0.837426	1.27203	0.962248	1.67105	1.29019	0.922359	1.65121	2.26037	2.43015	2.33094	1.22006	1.22058	1.28611	3.8046
	1.04226	1.08515	1.10795	0.891888	1.05453	1.02865	1.19304	1.35898	1.09645	1.26632	1.40027	2.22939	0.871152	1.71689	1.54939	1.2577	1.06788	1.76029	1.03894	1.95748	1.39713	1.04211	1.21914	1.91054	1.67653	1.00177	1.16608	2.57349	1.56627	2.69732
	0.884844	0.891528	1.41513	0.861021	1.17003	0.84058	1.02493	1.28252	1.41812	1.14871	1.18097	1.87973	1.63894	0.975442	1.63901	1.31041	0.812922	1.42162	0.797784	1.27319	2.45461	1.14761	1.58257	3.44828	1.99889	1.19094	1.69798	1.63498	1.83249	3.61719
	1.17974	0.795121	1.40663	1.0592	1.07362	0.828919	0.837594	1.13046	1.33533	1.1662	1.27405	1.66583	1.12711	1.38788	0.983342	1.15987	1.00472	1.81209	0.777523	1.21539	1.69049	2.05588	1.56804	2.8624	1.2478	1.46992	1.52924	1.51365	3.96359	1.62885
	0.912703	1.18531	0.980177	0.757657	1.15716	0.940363	1.05524	1.10729	1.1256	1.23142	1.38161	1.667	1.36051	1.12091	1.62236	1.26925	1.44568	1.96768	1.14571	0.999357	1.81926	1.84171	1.6178	3.62652	1.13803	1.74327	1.56788	2.69917	1.63716	3.42362
	0.927107	1.14504	1.06697	0.857618	1.03056	0.827753	0.943015	1.10021	1.79993	1.42303	1.32799	3.43778	1.20364	1.50826	1.00416	1.39256	0.871743	2.0708	1.27638	1.31737	1.82142	1.07638	2.11796	2.30318	1.12719	1.63828	1.68316	1.35283	1.16139	3.10645
	1.01417	1.10579	0.872064	1.37159	1.26461	0.881892	1.10803	1.20767	1.17991	0.77499	1.12601	1.32151	0.989315	1.29957	1.14276	1.40768	1.31174	1.1969	1.73304	1.13217	1.45844	1.6922	1.09491	1.28719	3.61678	1.58584	1.49275	2.05231	2.82756	2.32817
	0.801899	1.02456	1.04714	1.17784	1.19657	0.879227	0.915156	1.10268	1.45527	0.892362	0.965147	2.10361	1.03767	1.43984	0.969848	0.664108	1.31507	1.50308	1.32212	1.79426	2.90955	1.18425	1.48794	1.28136	1.96209	2.39818	1.04398	3.99185	2.00316	2.5299
	0.899565	0.961501	0.9995	0.959478	1.07239	1.05081	1.13502	1.36177	1.36199	1.02082	1.16713	2.08796	1.10803	0.824504	1.16608	0.858963	1.51314	1.75979	0.836169	1.66751	2.85974	2.61298	1.5459	3.03515	1.67543	1.76107	1.33267	1.77436	1.4652	2.3385
	1.16407	1.09592	0.866234	1.05026	1.31979	0.829085	0.673605	1.14472	1.12011	1.11381	0.829062	1.60336	1.04282	0.762145	1.67516	0.956233	0.723056	1.68849	1.47527	1.923	2.70765	1.06442	2.48182	1.99017	1.68057	1.30831	3.55606	1.56573	2.05871	1.29202
	1.02683	1.11346	1.06463	1.452	1.14568	0.774613	1.0983	1.28424	1.17058	1.244	1.52386	1.29619	0.789236	1.18767	2.00217	1.25691	1.37458	2.46427	0.841789	1.31802	2.28986	1.53573	1.11962	1.3255	1.22675	1.32284	2.18374	1.85944	2.27206	3.31234
	0.949743	1.18922	1.04748	1.04844	1.35925	1.20506	0.949743	0.988686	1.27303	1.02889	0.874799	1.2034	1.06197	1.56836	1.56922	1.38164	1.47871	2.27086	1.30028	1.77903	2.0608	1.6258	1.19962	3.79294	1.57507	1.49083	3.82859	1.78251	2.14021	4.19607
	0.941828	1.21003	0.812427	0.761535	1.18032	1.0638	1.09387	1.01115	0.99417	1.19596	0.846595	1.90821	1.36937	1.58949	2.35949	1.58457	1.27952	1.48176	1.38385	1.34005	1.39713	1.19209	1.1852	1.83342	2.58195	1.02038	1.4676	2.14594	2.25828	2.49242
	1.29988	0.877802	0.974513	0.902572	1.32863	0.822922	0.908429	1.06102	1.17225	1.18053	0.851903	1.32517	0.941195	1.19271	1.07679	1.12386	1.31646	1.71881	0.904076	1.12129	1.5912	1.71721	1.46799	1.96752	1.44978	1.13469	2.30335	1.45231	1.59442	4.56488
	1.07242	0.834209	0.830585	1.00483	1.27914	1.0753	1.02731	1.04601	1.07346	1.12465	0.914263	1.4023	1.04036	1.22531	1.17158	1.08081	0.930456	1.97435	0.81021	1.29775	2.37531	1.08453	1.35003	1.25087	2.02667	2.1511	2.64235	1.44092	3.80584	5.07546
	0.919114	0.817373	1.03565	1.03427	1.23405	1.38547	0.799921	1.11196	1.31884	1.0463	0.818391	2.31701	0.907242	1.38853	1.14609	0.813217	1.23721	1.95869	1.40958	1.70204	2.15009	1.25239	0.934155	2.11011	1.03965	1.77651	1.26987	1.82913	1.88139	2.91654
	0.912861	1.02874	0.974013	1.11927	1.22027	1.04148	0.957499	1.05282	1.45611	1.0144	1.27346	2.4033	0.98148	1.19748	1.23805	1.27242	0.940697	1.37215	0.917452	0.947989	1.31134	1.20475	1.58311	6.34183	1.75425	1.41534	1.13043	1.7412	1.84906	2.20823
	0.934389	0.8837	0.940197	1.35323	1.20461	0.929535	1.09909	0.924558	2.16558	1.34832	1.53121	1.53257	1.3059	1.5659	1.54823	1.03308	1.06922	1.5279	1.38607	1.19775	2.23705	1.22485	1.7941	2.36132	1.26379	0.875174	1.31734	1.3875	2.89314	2.01416
	1.04947	1.05539	1.17125	0.789078	1.14225	0.888389	1.27321	1.10692	1.2094	1.10289	1.18729	1.36115	1.37032	1.29651	1.51408	1.04717	0.981769	1.35715	1.92244	1.26155	1.41329	1.92996	1.7866	6.41746	2.16296	0.942735	1.17458	1.38259	1.56794	2.98318
	0.811476	1.20118	1.01949	1.03095	1.19861	0.969182	1.06909	1.16761	1.6062	1.18195	1.22332	1.74913	0.822873	0.91807	1.18557	0.906371	1.14038	2.63835	0.786229	1.1229	1.35232	1.24195	1.18676	1.88156	1.69822	1.63796	2.41179	1.30139	1.69378	3.28119
	0.813376	0.831099	0.844245	0.828176	1.32365	1.13826	1.01108	0.982735	1.86407	0.996597	0.667668	1.98817	0.713732	0.878874	1.15259	1.68271	0.966273	1.76329	1.19945	1.48434	3.02282	1.36035	1.3874	4.81942	1.52624	1.98043	1.92437	1.77681	3.66075	3.55939
	1.38686	0.795871	0.796269	0.947289	0.998231	0.835582	1.23562	0.985952	1.09562	0.882865	1.26279	1.92354	1.03878	1.12257	1.21639	0.941195	0.912869	1.44378	0.87867	1.35464	1.08946	1.18219	1.95646	3.32917	2.09015	1.2511	1.50908	1.64187	1.97078	2.70698
	0.968421	0.788257	0.868233	1.13383	1.3163	0.783608	0.971666	1.12139	1.00566	1.23055	1.44499	1.999	1.0091	1.1118	1.30835	1.44503	0.736193	1.44878	0.801187	1.05587	2.25154	1.9203	1.66976	1.75146	1.37903	1.1919	3.56189	1.36051	2.74027	2.49275
	0.909537	1.01405	1.07713	1.27598	1.22992	1.05364	0.84076	1.12048	1.13577	1.11357	0.770188	2.11628	1.16138	0.96445	1.52174	1.18947	0.92	1.36398	1.05786	1.26515	2.2607	1.76502	1.18038	2.22822	1.97333	1.88681	2.65734	1.65493	1.71373	2.48076
	0.900277	0.879517	1.05114	1.06609	1.2756	1.10262	0.948081	1.30107	2.10761	1.01781	0.905147	2.5389	1.04598	1.14075	1.35382	1.05683	1.43373	1.1341	0.862208	1.31662	2.69232	1.159	1.74005	2.4596	1.18718	1.14745	2.07296	1.11848	2.05308	2.37331
	0.865137	1.04139	0.780277	0.919193	1.29512	1.10428	1.23902	1.12225	1.65717	1.11484	0.943271	1.65367	1.37824	1.18708	1.42112	1.46126	0.937641	1.70865	0.775228	1.3193	2.82342	1.16098	1.76011	2.37714	1.00728	1.8252	1.97684	1.83728	2.83217	1.73963
	0.998259	1.0392	0.884891	1.05706	1.11834	0.876395	1.07361	1.13662	1.6695	0.888564	0.717587	1.35599	1.0224	1.30767	1.65067	1.71808	0.976515	1.71498	1.40807	1.62949	2.10528	0.970004	1.42649	2.03698	1.17032	1.52011	2.84824	2.93296	2.10874	2.03965
	0.931302	1.06767	0.932034	1.22509	1.40933	0.911044	1.16557	0.97555	1.21273	1.2292	1.44483	1.4088	0.992481	0.912332	1.18807	0.851761	1.17351	1.49525	1.24575	1.82745	1.50142	1.53399	1.38885	2.337	1.21243	0.883539	2.08396	2.62058	2.48568	3.17708
	0.814721	1.07072	1.03698	0.988207	1.28504	0.815259	1.07732	1.11196	1.17508	1.02738	1.18048	1.2667	1.19763	0.972118	1.13477	1.15417	1.26568	1.33533	1.39541	2.52692	1.33267	1.35085	1.80129	3.59087	1.41472	0.913834	1.02199	3.12814	1.18113	3.21856
	0.981401	0.923807	1.01266	0.941591	0.981555	0.855406	1.13969	1.10965	1.43811	1.08524	0.703753	1.47843	1.35378	1.43582	1.12377	1.24654	1.26525	1.25354	1.1427	1.44965	1.30968	1.27091	1.57775	1.70865	1.17887	1.36525	1.25337	1.77982	3.10279	1.659
	0.7222	0.883753	0.907713	1.0611	1.17962	0.967849	1.06601	1.25394	1.30668	1.10803	0.807292	1.40263	1.13645	1.09684	1.21589	1.04575	1.04901	1.70465	1.14056	1.94445	1.59237	0.825406	1.41855	4.56438	2.78821	1.28257	1.21922	1.8744	1.92129	1.34516
	0.989869	0.929062	0.863068	0.807281	1.25625	0.867566	0.886664	1.18579	1.38914	0.947685	1.20107	1.32017	0.841789	1.03528	1.325	0.511357	1.25367	2.73013	1.01021	1.3926	1.28586	0.943569	1.27957	2.12677	1.60926	1.76708	1.42695	1.95726	2.80182	4.16458
	0.975782	0.986595	0.843245	1.04424	1.50729	1.15942	1.08556	1.1126	0.865234	0.944123	1.2296	1.72764	1.3226	0.910188	1.5394	0.593589	1.24965	1.26553	1.27361	0.962842	1.11677	2.14349	1.08247	3.65234	1.41235	1.22172	2.17674	1.29933	1.49405	3.82009
	1.03459	1.02804	1.05747	0.808943	1.22391	0.956855	1.04385	0.947292	1.03582	1.05469	1.68815	1.98817	0.94167	1.30751	1.17125	0.874634	1.0955	2.04781	0.715235	1.43989	2.22555	1.21433	1.39952	1.43262	2.40926	1.97576	3.47093	1.71896	1.61223	5.75662
	1.02161	1.08922	1.03715	0.891492	1.25469	1.02116	1.03126	1.10584	1.3928	1.08168	1.37131	1.91854	1.26189	1.00847	1.86024	0.865928	0.848472	1.68216	1.22224	1.02209	2.32051	2.07867	1.47324	2.16875	2.00499	1.23941	1.52257	1.35837	1.0785	1.92204
	0.911041	1.02043	1.04681	1.02446	1.06343	0.872397	1.15433	0.908794	2.60453	0.748951	0.892225	1.37431	1.06806	1.65003	1.74379	1.16399	1.00649	2.42662	1.04757	1.3919	3.7293	1.45588	2.63282	2.39014	1.13874	1.8304	1.95102	1.05627	2.49432	3.06513
	0.893312	1.30601	1.22939	1.19486	1.00397	0.90738	1.11175	1.00182	2.10378	1.01266	0.874745	1.5937	1.22525	0.91555	1.25637	0.489592	0.719249	1.75695	1.33692	2.16434	1.77561	1.13344	1.46268	1.71131	1.42667	1.17416	1.24521	1.86205	1.24263	5.3973
	0.84448	1.13839	1.05631	0.818757	1.24466	0.823588	1.02889	1.09083	1.35516	0.750139	0.85571	1.30285	0.942541	0.997105	1.83242	0.949743	1.27962	1.57621	0.897824	1.42456	1.81726	1.08017	1.36831	2.10145	2.39224	0.967775	2.83192	3.548	2.44997	3.32284
	1.05556	0.911528	1.0568	0.99169	0.926434	1.00533	0.983142	1.16429	1.38264	1.28516	1.32263	1.88106	0.889197	0.823539	1.25904	1.30423	1.0274	1.82276	1.04606	1.49555	1.657	1.1074	2.45389	1.74913	2.09244	0.839249	1.77378	1.95702	1.63239	1.35749
	1.07503	1.0245	0.961519	0.869727	0.98563	1.07729	1.12062	1.28097	0.854573	0.983696	1.18279	1.56672	0.925999	1.07839	1.10695	0.585121	1.17244	1.21006	1.24915	1.55137	1.30435	1.52402	1.41823	2.61136	1.60166	1.1193	1.39847	1.17839	1.33298	1.83375
	0.997467	1.1111	1.04048	1.26181	1.08971	0.913876	0.925999	1.09716	1.72247	1.72489	1.07716	1.60287	1.03617	0.896354	1.41696	0.673288	1.46231	1.70748	1.07186	1.19453	1.85557	1.38354	1.79973	1.9292	1.37404	1.07239	2.02482	1.0725	1.40397	3.38597
	0.970558	1.36429	1.09162	0.983221	1.07383	0.971348	0.845904	0.843056	1.09795	1.26181	0.903056	1.57788	1.08896	1.18767	2.09245	0.845588	0.932172	1.32051	1.22818	2.59115	1.45627	0.900514	1.2815	1.89755	1.67701	1.3845	2.53423	2.9298	1.11737	2.43028
	0.935022	0.972064	1.09778	0.932806	1.09678	0.870565	1.06197	1.22788	1.39713	1.18472	1.48107	1.51974	1.02691	0.791314	1.33866	1.02398	0.859142	1.72131	0.948002	1.87903	3.42362	1.33122	1.96794	2.86074	2.58544	1.43131	1.89105	1.66506	1.84483	3.10961
	1.11476	0.999678	0.956688	0.945786	1.17271	0.957854	1.10677	1.39673	1.0743	0.989315	1.16177	1.44544	1.07218	1.0815	1.50775	1.32402	0.874745	1.67	0.920063	2.10241	1.60486	1.17222	1.56391	3.2762	1.24203	1.65839	2.29152	1.45034	1.1089	1.85324
	0.945311	1.27383	1.05297	1.0903	1.18745	0.832917	1.0911	1.17458	0.848409	1.31864	1.0466	1.59087	0.968342	0.809544	1.80893	1.26822	1.64643	1.78761	0.837436	1.01206	2.27436	1.14871	1.82826	1.72747	1.18235	1.31003	1.77611	1.42612	1.74874	1.62735
	0.895291	0.842895	0.874063	0.997784	1.26027	0.768616	1.11611	1.17458	1.1401	1.36241	0.891153	2.05281	1.06221	1.01228	1.79544	1.10993	0.827507	2.16159	1.24796	1.00021	3.94403	0.914127	1.43812	4.01233	1.31611	1.51775	2.95269	1.88168	1.71432	4.59287
	1.11547	1.04976	0.876562	0.84448	1.14815	0.966184	1.05596	1.27909	1.20157	0.935972	1.26542	1.51091	1.21971	1.1756	1.41446	1.26751	1.10461	1.92637	0.859438	1.3555	3.7428	1.44234	1.0429	2.7378	1.17111	1.93925	1.34766	1.23807	1.28091	8.37265
	1.1184	1.01378	1.10445	1.20158	1.0133	0.850408	0.974832	1.3222	1.16992	1.01805	1.17051	1.71797	1.01266	1.22788	1.89122	1.14341	0.77882	1.52857	1.52418	2.05603	1.76545	1.03799	0.884718	1.6017	1.73241	2.49759	1.69848	1.48199	1.40788	3.09945
	1.08967	1.26638	1.02099	0.912624	1.13957	0.868899	1.09482	1.07174	1.07146	0.697744	1.48177	1.82192	1.15861	1.57673	1.35499	1.11144	1.32842	1.51058	1.01187	1.23861	2.35749	1.04377	1.12756	1.97485	1.3613	1.56987	1.25737	3.54056	1.31196	2.85341
	0.750059	1.21324	0.950025	0.919351	1.20086	0.742462	1.04899	1.03013	0.925537	0.938821	0.691796	1.59037	0.867273	1.16075	1.39713	1.16842	1.02349	1.57754	1.11302	1.81914	1.09878	1.04211	1.98718	2.42062	1.14705	1.3941	1.37898	1.57364	1.81029	2.33217
	0.883419	1.02853	0.812094	0.816541	1.0793	0.976179	0.935892	1.00166	1.21206	1.02691	1.21641	1.43612	1.06157	1.03769	1.10928	0.971745	1.09405	1.90921	0.651524	1.30397	1.64784	0.995726	1.36118	1.75179	1.31824	1.46461	1.24354	2.71104	1.53828	2.1286
	0.970004	0.883861	0.97318	0.883973	0.846756	0.931701	1.11191	1.50654	1.23705	1.36154	1.33646	1.43512	0.959478	0.888043	1.19773	1.64258	1.11737	1.17724	1.0281	1.41619	1.02565	1.02738	1.1126	1.51891	1.83965	1.563	2.7378	1.55964	1.84327	2.44128
	1.03332	0.917802	0.843078	0.944598	1.32182	0.868233	0.707796	1.21802	1.81526	1.35085	1.18906	1.63801	1.14444	1.12928	1.41679	0.956945	0.808204	1.30785	0.904155	1.70794	1.88289	0.856035	1.27539	2.28902	1.64044	1.87255	1.48459	1.33288	1.59812	2.43811
	1.02889	0.98992	0.995502	1.09782	1.13185	0.959687	0.836169	1.19083	1.24338	1.43783	0.760751	1.43495	0.979818	1.20895	1.1974	0.967155	0.722627	1.64918	1.10748	1.58794	1.5409	1.23419	1.79013	5.01233	1.34729	1.49957	2.23871	1.67938	1.74563	2.20023
	0.943015	1.26354	1.02549	0.987812	1.12349	0.879893	0.973645	1.05539	1.26503	1.14642	0.686649	3.47743	1.09719	1.20488	1.21073	0.625089	0.827614	1.83108	0.791057	1.37705	1.94136	1.42873	1.1245	1.83558	1.033	0.942574	1.57105	1.98354	1.90402	1.97701
	0.902968	1.15062	0.992837	0.998021	1.2222	0.959354	1.22596	1.22858	1.44461	0.871547	1.42563	1.54623	1.22414	0.954209	1.85091	1.82825	0.797373	1.48359	1.00625	1.52767	2.71181	1.0163	1.4444	1.88422	2.22295	1.08944	1.14809	1.24907	1.57029	2.1286
	0.938425	0.947024	1.08479	1.00681	1.1466	0.944028	1.23008	1.18306	1.29369	0.692837	1.28842	2.01083	1.03411	0.87185	1.36765	1.60554	1.03662	1.64201	0.789553	1.34493	2.43445	1.19493	1.80123	2.52124	1.62438	1.05206	0.924538	2.04432	3.42515	2.02199
	0.896874	1.0571	1.06963	1.11413	0.91807	0.916209	0.858251	1.21008	1.50525	0.895291	1.26338	1.27636	1.26965	1.26005	1.25237	1.22675	1.05303	2.01016	1.67835	1.85158	1.341	1.23704	1.48327	1.29668	1.39462	1.1304	1.42262	1.39256	2.83968	2.37981
	0.823664	1.3489	1.09562	1.20831	1.27394	0.941529	0.965888	1.03914	2.06897	0.861733	1.10815	3.02865	1.01171	1.40064	2.40297	1.08429	0.922252	1.89822	1.19027	1.42944	5.85624	1.63403	1.12836	1.69132	1.60372	1.1978	1.54423	1.20024	2.17078	2.02782
	0.980451	0.929973	0.840913	1.1275	1.13271	0.781276	1.35694	1.04987	0.881726	1.05588	0.755979	1.81959	0.897744	0.838391	1.336	1.91698	1.05367	1.64168	1.34982	1.27421	2.14793	1.77087	1.317	4.92171	2.26712	2.85619	2.42362	1.4444	1.5267	5.36498
	1.10479	0.977855	0.861569	0.799842	1.33453	0.895386	0.984408	0.892011	1.03865	1.2501	1.16676	1.35316	1.10265	1.16949	1.16958	0.700198	1.04488	2.71148	1.47131	1.05496	6.01316	1.40214	1.5556	1.22555	1.12719	1.3615	1.5927	3.23506	1.41936	1.78411
	0.94444	0.995121	1.02482	0.933914	1.08145	0.81276	0.881124	1.05528	1.73913	0.890384	1.1689	1.91404	1.15734	1.46584	1.14993	1.07938	0.93437	1.73247	0.959398	1.13828	1.82975	0.702889	1.37828	2.37631	1.79581	1.46584	2.28819	1.23902	1.73062	2.84758
	1.05572	1.04075	0.911544	0.923387	0.959946	1.06463	1.05588	1.17796	1.32934	1.06355	1.43673	1.51658	1.02889	1.41137	0.967183	0.812268	1.08279	1.31884	0.964385	1.01282	2.07296	0.881915	1.97416	1.95935	2.35892	1.49496	1.42229	3.24044	1.75903	2.29419
	0.95465	1.11206	1.02965	1.16787	1.07544	0.84641	0.964306	0.972493	1.38564	1.43474	1.38279	2.1371	1.17887	1.10681	1.05497	1.30202	1.33684	1.36115	1.10835	1.0756	4.40896	1.48057	1.06842	1.79427	1.78797	1.38386	1.21639	2.72877	1.62434	2.98084
	1.16169	0.82193	1.08346	1.08223	1.09775	0.88006	0.917452	0.973512	1.56039	1.4911	1.41099	1.70332	1.02351	0.922895	1.23971	1.54539	1.00332	2.19124	0.865691	1.38091	1.49659	2.38441	1.12525	2.21739	1.67258	0.864504	1.3978	1.80696	1.41319	3.50025
	0.909695	0.76563	0.944028	1.11088	1.22322	1.04581	1.69205	1.00777	2.1949	1.03023	1.35512	1.27869	0.968184	1.59705	1.08612	1.31223	1.56107	1.51241	1.24282	1.16408	1.48642	1.31389	1.14198	3.31984	1.77942	1.08949	1.86573	1.52481	1.64965	2.36265
	0.796834	0.885469	1.08746	1.1074	1.07909	0.778777	1.48888	1.26617	0.96685	1.02612	0.846005	1.89305	0.852632	1.37887	1.24155	1.21488	1.29019	1.87406	1.16628	1.09206	1.89139	1.02509	1.08783	3.34	1.62509	1.34617	4.7388	1.3924	1.99625	1.33966
	0.998813	1.40697	0.870232	1.03854	1.15383	0.878228	1.07804	0.928525	1.7916	0.936842	0.800804	1.90688	1.20934	0.719303	1.64551	1.25944	1.02021	1.92104	1.01987	1.12048	1.85124	1.2831	1.6193	1.29102	1.93257	1.3452	2.27669	2.82762	1.97619	6.83725
	0.967788	1.11909	0.885224	0.848199	1.25448	0.90688	0.971745	1.18729	1.19274	0.98892	0.766113	2.32267	1.03799	1.53019	1.15626	0.817808	1.28182	1.62885	1.04448	1.37174	1.58371	1.41971	1.21592	3.13577	1.22319	1.33732	1.64434	1.90558	1.5185	1.87956
	0.947289	1.23233	0.913377	0.991373	1.14783	1.15276	1.02707	0.861233	1.62802	1.18829	1.63802	1.65101	1.25374	1.16225	1.6027	0.990819	1.09067	1.44161	1.02984	1.36488	1.67383	1.58164	1.42863	2.52074	1.20237	1.86118	1.62835	1.87368	0.971689	3.09978
	1.08033	0.760429	0.901216	1.09355	1.12525	1.02216	1.05651	0.974745	1.30302	0.941749	1.18906	1.18857	1.16035	1.41694	1.52457	0.854452	0.884075	1.7911	1.13993	1.42895	1.07879	1.68429	1.54547	4.18507	1.66648	1.10751	2.13093	1.26379	2.13941	2.03065
	1.02469	0.889169	0.99267	1.15607	0.984772	0.891721	1.21322	1.08542	1.08396	1.19557	0.905416	1.24471	1.40111	0.992815	1.47893	1.06806	0.877587	1.23272	1.22596	1.13775	1.39214	1.21061	1.38954	3.62452	1.21171	1.21769	3.22056	1.17673	1.51995	2.40563
	0.956628	0.945147	1.05497	0.781559	1.34354	1.05264	1.06411	1.27861	1.34549	1.05421	0.746595	1.41413	1.06585	1.03555	1.19107	1.13067	1.12386	3.69132	1.6319	1.49587	1.42495	1.10613	2.11469	2.61069	1.66205	2.42987	3.18058	1.35362	1.78611	3.21456
	1.16114	1.04472	0.849075	1.17095	0.883271	0.914043	0.832212	1.6029	2.14843	1.15671	1.56048	1.28169	0.981797	1.07571	1.2737	1.36383	0.960751	1.15192	1.31041	1.52027	1.57904	1.19422	1.66075	2.39347	2.32442	2.3534	1.88639	2.09284	1.86005	1.98434
	0.902256	1.09743	0.918041	0.828492	0.931475	0.986673	1.17214	1.34633	1.21573	0.978077	1.24343	1.6037	0.941512	1.03743	1.28752	0.93146	0.99941	1.54989	1.20451	1.33416	2.60403	0.876217	1.38504	2.67616	2.14222	0.945201	1.65101	1.80142	2.40654	4.09062
	1.15877	1.0845	0.957021	1.24472	1.07062	1.00566	0.974278	1.11105	1.20007	1.10376	1.15416	1.30935	1.01638	1.03346	1.44328	1.08089	0.945469	1.81226	1.82525	1.42552	1.32834	0.873209	1.4467	1.50958	1.20918	1.28574	1.07146	1.25311	1.44772	3.90605
	0.807281	0.962627	1.01033	1.34032	1.21158	0.904381	1.06973	1.00981	1.83492	1.28469	0.949598	1.76029	1.06118	1.20718	1.1939	0.969529	1.00268	4.99134	1.41203	1.04794	1.81909	1.98955	2.08424	1.24121	2.57618	1.03346	1.93886	3.04543	1.79673	1.5922
	1.00594	1.03887	1.03998	1.14642	1.30767	0.936032	0.817175	0.997802	0.951358	1.18591	0.75882	2.49275	0.836644	1.12981	1.1291	1.13589	1.0918	1.45127	0.874951	1.2111	1.18024	1.36035	1.38504	2.2642	1.29648	1.2118	1.1296	1.93811	1.76434	2.5374
	0.870598	0.868794	0.856239	0.946102	0.983592	0.832917	1.23854	1.09126	1.45494	1.59216	0.708686	1.43028	1.05026	1.09453	1.06613	0.860546	1.38949	1.35999	1.49054	1.24016	1.11994	1.22738	1.70397	2.07163	2.86767	1.33244	1.61869	3.1522	1.42627	3.10761
	0.854373	1.00499	1.44878	0.934863	1.12601	1.008	1.03664	1.14332	1.2084	1.01591	0.953458	2.08229	0.975148	1.16622	1.06447	0.872576	1.00161	1.57121	1.1218	1.31099	3.89805	0.847962	1.37903	1.30818	1.93059	1.53019	1.46393	2.87606	1.62408	2.4696
	0.87867	0.99689	1.09862	0.958211	1.20155	1.11061	0.979976	1.24735	1.28802	1.14167	1.94981	1.30351	0.846142	0.893351	1.46727	0.917452	1.14997	1.78677	1.88738	1.49694	2.0633	2.5666	2.30397	2.42479	1.05611	0.939088	2.56772	1.70162	2.73383	3.51374
	0.978789	1.0007	1.01849	1.28239	1.07088	1.09928	1.3184	1.18531	1.15309	1.21132	1.06847	1.93953	1.48809	0.863056	1.27086	0.598575	0.9763	1.27153	0.947527	1.06445	1.999	1.43419	1.46021	2.33866	1.65437	0.889169	1.663	2.20261	1.37936	1.88622
	0.938425	1.0792	1.08646	0.792481	1.00617	1.01916	0.842343	1.40177	1.60153	1.0501	0.737855	1.75212	1.34278	1.89389	1.5404	1.14104	1.54772	2.2079	0.936921	1.00177	4.18424	1.00079	1.65164	1.76378	1.49901	0.888043	1.31368	1.60894	1.32263	3.40796
	1.02256	0.942627	0.896052	1.08595	0.957319	0.84641	1.0258	1.40113	1.29835	0.802691	1.35298	1.83675	0.726157	1.08466	1.05614	1.28532	1.05046	1.71264	1.95568	1.48815	1.6047	1.12521	1.98027	3.51258	1.58742	1.25448	1.47143	1.31191	2.06509	3.98601
	0.944123	0.814048	0.816259	1.28611	1.14643	1.31767	1.08959	0.907399	1.326	1.17808	0.986917	1.15226	0.865216	1.24091	2.73746	1.2596	0.986917	1.31234	1.08484	1.22579	1.81709	2.1867	1.56418	2.52007	2.02295	1.19062	1.28719	1.47123	1.64493	1.93137
	1.3184	0.919571	0.963518	1.20752	1.31517	1.05131	1.06735	1.0992	2.01199	0.941195	1.29496	1.82942	1.45762	1.06054	1.42179	1.04765	0.789062	2.07546	0.991611	1.32139	1.55172	1.58069	1.33335	3.12061	1.49679	1.03732	1.58887	1.51017	1.95314	1.52091
	0.925841	1.03062	0.975012	0.826909	1.0563	0.963685	1.06624	1.06461	1.43945	1.18813	1.13834	1.50975	1.05944	1.1845	1.84591	0.519193	1.18574	1.62502	1.50471	1.14182	1.21556	1.40111	1.5044	2.28552	1.3651	1.30408	1.86024	1.56502	1.82306	3.33167
	0.876692	1.14601	0.90688	1.15702	1.10627	0.966184	1.12695	1.0215	2.16725	1.022	0.844075	1.86324	1.21899	1.06799	1.28203	0.867273	1.2815	1.15476	1.68342	1.56107	5.30052	1.29529	1.53544	5.10861	1.01733	1.52279	1.44295	1.4133	4.13485	2.0748
	0.901068	1.12724	1.00483	1.0501	1.11957	0.991671	1.05691	0.926863	0.933533	1.08366	0.864611	1.2617	1.39644	1.04359	1.92504	1.0311	1.00381	1.28419	1.0964	1.10879	1.82076	1.05034	1.47812	1.03398	1.63759	1.76509	1.24388	2.2486	1.21126	2.33217
	0.89537	1.16397	1.01333	1.04954	1.03914	0.893553	1.15228	1.26617	1.85024	0.628888	1.40686	2.26204	1.0095	0.883003	1.9372	0.964147	0.794692	1.59637	1.82477	1.07469	1.2597	0.959398	1.5392	1.65201	1.02794	1.73335	1.52241	1.50273	2.097	2.02615
	1.12315	1.05035	0.765451	1.05168	1.12601	0.927036	1.07028	1.22895	1.36082	0.892283	1.07394	2.09678	0.84171	0.821662	1.39347	1.05231	1.0229	1.44694	0.908983	1.48622	1.50175	1.42287	1.54558	1.32317	1.1723	0.857319	1.74629	1.74365	1.66965	1.80976
	0.992798	0.960858	1.02216	1.21504	1.17796	0.827753	1.17032	1.0881	1.90305	0.854927	1.49796	1.40813	1.12173	1.66906	1.06297	1.57333	1.71962	1.35132	1.43292	1.2755	1.43628	0.866561	1.48349	1.61936	1.53581	1.21539	1.49225	2.07669	1.66912	3.10045
	0.92592	0.810402	0.901549	1.17293	1.06493	0.956355	1.04416	0.978338	1.17924	1.10051	1.42397	1.50675	0.893391	1.28413	1.10195	1.07266	1.28794	1.37181	1.27796	1.46005	2.05314	1.22327	1.57383	2.38114	1.3833	1.11126	3.02582	2.08658	1.5696	1.70565
	0.750613	0.863485	0.894886	1.31998	1.21753	0.994503	1.10044	1.17373	0.962852	1.16233	1.35786	1.30735	1.05825	1.3304	1.03831	0.711199	1.03523	2.00067	2.2201	1.41684	1.3275	1.19193	2.12429	1.53623	0.995568	1.08531	1.62885	1.07218	2.09019	3.34683
	0.886427	1.43153	1.34783	1.32188	1.14783	0.997335	0.951247	1.1541	1.1939	0.839652	0.782306	1.30135	0.876217	1.03818	1.20656	0.579106	0.963378	1.56505	1.12093	1.46745	2.64618	1.16225	1.54788	1.54689	1.51057	1.5467	0.951857	1.53344	1.75828	5.23555
	0.716423	1.05367	1.12727	0.866245	1.22949	0.879227	1.25073	1.26595	0.920207	1.22414	0.72874	2.87173	1.15061	1.02322	1.64718	1.00625	0.839893	1.50925	1.04076	1.43491	3.25171	1.39224	1.1155	1.54956	1.78686	1.8807	1.92637	2.90431	1.30198	5.38614
	0.938267	1.1155	0.962685	1.01947	1.05029	0.85424	1.11436	1.21936	1.43562	1.32608	1.12091	1.69565	0.801504	0.892547	1.14226	0.820736	1.05501	1.19374	1.35433	1.43941	2.07163	0.834032	1.14306	2.75745	1.75702	1.82375	2.5364	2.34381	1.53029	3.14459
	0.955204	0.79689	0.9995	1.15631	1.38531	0.886224	1.16866	1.27614	0.909379	1.05311	1.32627	2.31184	1.15655	1.03105	1.48892	1.13114	1.19233	1.75196	1.44337	1.12402	1.84908	1.20791	1.87823	2.12677	1.20095	2.55882	1.29985	1.97657	1.67024	2.49875
	0.981401	1.16129	0.790438	1.011	0.992332	0.9995	0.920222	0.788204	1.21806	1.03767	1.3645	3.20323	1.07321	1.17464	1.18957	0.87875	0.945255	1.49342	0.84163	1.84509	2.95286	1.27685	1.27743	1.08279	1.49015	1.43335	0.995669	1.50693	1.34627	2.07946
	0.92592	1.04402	0.858404	1.18346	1.1148	0.861902	1.39042	0.975282	1.08279	0.799129	1.55351	3.32284	1.08041	0.745952	1.38114	1.02248	0.885201	2.21056	0.888405	1.17475	1.94469	1.17167	1.28402	1.94619	1.52734	1.25807	4.37615	3.27297	1.50858	2.7298
	1.02509	1.04359	1.00783	1.22477	1.2304	0.9995	1.06387	0.972761	1.34749	0.885477	1.22788	1.48826	0.79533	1.11416	1.47226	0.89355	0.948633	1.45627	1.28912	1.10139	1.18574	1.09331	1.36397	2.06064	1.08975	1.06343	2.25321	1.34879	2.14097	3.88206
	0.867669	1.0482	0.944028	1.01211	1.06123	0.932867	1.31128	1.06912	1.09629	0.937554	1.54917	1.12644	0.896953	0.94118	1.07246	0.837911	1.09834	1.49142	1.19636	0.985147	1.58437	1.67361	1.47496	3.11444	1.19588	1.23946	1.21906	1.9207	1.52295	2.52724
	1.0873	1.28949	1.09495	1.41876	1.3171	1.07346	1.13439	1.23357	1.06297	0.963039	1.31882	1.59254	1.31872	0.899142	0.930535	1.08104	1.28247	2.21073	0.682153	1.11303	1.18941	1.30368	1.69737	1.15892	1.26458	1.40917	2.49875	1.93953	2.25121	1.62369
	0.914681	1.18842	1.03165	1.05081	1.00836	0.99267	0.988761	1.04525	1.25137	1.06617	0.954155	2.21872	0.831896	0.896086	1.77478	1.07606	1.26542	2.24038	0.999209	1.47142	1.50358	1.16795	1.77458	1.4576	1.99968	1.14611	1.58387	1.96644	1.40563	1.70865
	0.883261	1.42188	1.03698	0.795884	0.904826	0.778444	0.953225	1.34139	0.977345	0.88334	1.10944	1.51907	1.01061	0.854263	1.78444	1.06094	0.569705	1.20856	1.03664	1.78595	2.54723	1.37673	1.99678	2.44161	1.7465	1.29051	1.56588	2.95425	1.25399	3.71581
	0.848912	1.02895	0.812594	0.896241	1.02252	0.959687	1.13399	1.10767	1.17641	1.07946	0.668204	1.69315	1.09521	1.01877	1.3345	0.493471	1.17249	4.44744	1.36526	1.30472	1.33267	2.10748	1.42204	1.26987	1.48009	2.1348	1.90738	1.48302	2.04708	3.65601
	0.800237	0.873727	1.0673	1.12932	1.07877	0.903881	1.04646	1.27164	2.03598	0.956945	0.710456	2.96702	1.26632	1.39292	1.31817	0.636723	0.958177	1.47493	1.06656	1.81555	1.19707	1.95275	1.59973	2.89239	1.47028	1.06	2.24554	3.16882	2.52263	3.39897
	1.13138	0.967989	0.807763	0.831025	1.20949	1.09878	0.911595	1.09678	2.21239	0.944282	0.745308	1.35999	0.922359	1.043	1.38997	0.926712	0.903861	1.53906	1.20784	1.67405	5.74829	1.90637	1.24665	1.68882	1.33732	1.35603	1.7308	1.81385	2.17641	3.01699
	0.965097	1.04558	0.951857	0.966601	1.07668	0.874563	0.937634	1.17491	1.74063	1.07558	1.29121	2.17025	0.979818	1.41598	1.23555	0.997388	1.29925	1.20856	0.873526	1.3229	1.30885	1.19905	1.35732	2.16892	1.82469	1.90917	1.94203	1.52655	1.64745	4.55889
	1.04155	1.14359	1.11994	1.02628	1.05855	0.901383	0.950693	1.01276	1.82792	0.832054	1.05035	2.07113	1.0922	0.920054	1.10711	1.30115	2.03078	1.70481	1.844	2.01877	1.75779	2.367	1.0733	1.41812	1.69782	2.57276	5.51108	3.00981	2.52976	2.11011
	0.849861	1.01791	1.03998	0.909695	1.15142	0.95269	0.963751	1.18113	2.91004	1.00594	1.12601	1.32734	1.30795	1.31721	1.69499	1.12734	1.0341	1.58487	1.096	2.33614	2.21706	1.02659	1.85855	2.69865	1.49909	1.4445	1.4033	2.09988	1.84515	2.7388
	0.991294	0.929598	0.927536	1.06846	1.05453	1.06363	0.849149	1.29239	1.23288	1.00388	0.964075	1.61403	0.893866	0.840322	1.31634	0.802374	1.02102	1.72664	0.863712	1.22086	3.84874	1.55694	1.10761	1.97301	2.27685	1.73046	2.38664	2.10645	1.94928	2.16925
	0.685952	0.856783	0.841246	0.998101	1.16574	1.03332	1.15869	1.16225	1.51824	1.12719	0.993512	1.5299	0.824218	0.683324	1.99284	1.04646	0.935818	1.63052	1.15394	1.36338	1.9397	1.063	1.59244	2.82492	1.92877	1.14123	1.42196	1.65168	1.98713	2.40213
	0.880491	0.97185	1.05281	1.16035	1.08547	0.985674	0.862287	1.22134	1.14176	1.20546	1.59517	1.67749	1.01551	0.802788	1.30035	1.20475	0.95378	1.71714	0.991136	1.51571	1.10511	0.951721	1.48794	3.97451	1.21694	1.47153	1.63552	1.59066	1.50804	1.35416
	0.906846	0.976086	1.09412	1.11547	1.14032	0.900383	1.2831	1.26375	1.64035	1.14048	1.09501	1.56422	0.83514	0.840054	1.12061	1.57641	1.03287	1.6042	1.19676	1.14885	1.1306	0.92133	1.27668	2.01133	2.50661	1.82306	1.62552	1.49577	1.26316	2.11461
	1.0353	1.17491	0.90588	0.937	1.01877	0.878727	1.07321	1.1074	1.42029	1.21353	0.731153	1.85041	0.971349	1.32231	1.11411	0.889592	0.865147	1.64068	1.36367	1.18375	0.968516	1.29584	0.997855	2.1346	1.69806	1.06182	2.43811	2.02264	2.11984	2.1989
	0.820261	1.14236	0.951857	0.767471	1.10649	1.08546	1.01179	0.986649	1.69865	1.21219	1.54386	1.62919	1.30693	1.34048	1.51691	1.17206	0.873351	2.33483	1.10518	1.39882	2.3928	1.01243	1.88493	1.47709	2.68279	1.9171	2.5379	2.26371	1.47072	1.41013
	0.846537	0.990134	0.978677	0.847962	1.12815	1.18424	1.03902	1.0956	1.51574	1.41195	0.686917	2.37465	1.15702	0.875871	1.18557	1.12212	1.69812	1.85724	1.10748	1.26579	2.1934	1.08682	1.70638	2.0758	1.94112	2.12493	1.94903	2.57	1.6971	3.02782
	0.806806	1.1052	1.4078	1.45057	1.0385	0.939364	0.775623	1.17126	1.84808	1.14064	1.54987	1.24671	1.0334	0.723324	1.34016	1.0539	1.31303	1.98917	0.991531	0.997105	1.29152	1.1245	1.49512	1.81426	2.35687	1.28547	2.34349	2.76035	2.66922	1.78694
	0.816383	0.89496	1.16608	1.19161	1.02338	0.879893	1.09276	1.31995	1.07663	1.19953	0.767239	1.6635	0.833083	0.845255	1.85407	1.16082	1.42606	1.7253	1.13439	1.41475	3.25071	1.15512	1.05646	2.36782	1.39588	1.36332	1.71831	2.97966	1.6245	2.69232
	1.0201	1.19507	0.901049	1.04211	0.979088	0.969682	1.17246	1.16938	1.05497	1.02137	1.34745	1.84724	1.02604	1.6422	1.661	1.03918	1.37807	1.26703	1.23775	2.09914	1.94153	1.3613	1.95582	3.30135	1.30471	0.941072	2.43745	1.62786	1.53507	3.18424
	0.819153	0.97941	0.881559	1.06719	1.03748	0.916209	0.977918	0.988901	1.38814	1.36399	1.28054	1.8749	1.35813	1.497	1.55889	1.19478	1.10944	2.83741	0.880966	1.50831	1.68832	0.873843	1.58515	3.06413	1.88785	1.52247	2.08346	1.95378	2.73764	1.65551
	0.848279	0.94504	0.901882	0.982113	1.24107	0.921706	0.943569	0.976676	1.58387	1.12782	1.47957	1.31301	0.952038	1.81453	1.7981	1.3871	0.821233	1.80526	0.956233	1.32874	1.34216	1.07875	1.35887	1.24938	1.26482	1.62552	2.18774	2.97887	1.65453	2.14226
	0.923783	0.931903	0.924871	0.709537	1.12981	0.90638	0.872972	0.75067	1.53973	1.20886	1.1029	1.52374	1.16945	1.27105	1.17541	1.0319	1.24756	2.31767	1.12901	1.21373	2.10611	0.906767	1.32097	1.3235	1.9719	1.28761	1.62702	1.1188	1.6066	1.81026
	0.970637	1.21598	1.04731	0.982351	0.906166	1.05964	1.31334	1.03255	1.0045	0.707717	1.14322	1.44728	1.40594	1.04708	1.51191	1.09379	1.16713	1.98334	1.07147	0.966488	1.82525	0.879383	1.33523	2.81176	3.07155	1.50831	3.05297	2.27899	1.63319	3.90138
	0.86759	1.12332	0.976012	1.14167	0.970938	1.06047	0.911911	1.21255	2.20723	0.765651	1.29877	1.55239	1.10352	1.31812	1.37515	1.02707	0.97185	1.70065	1.72402	1.00477	3.41263	1.0945	1.23866	2.88056	1.43657	1.81308	1.95119	3.052	2.56574	1.96835
	0.898378	1.1134	0.936199	1.00847	1.03426	1.03731	1.07202	1.31105	1.69482	1.53589	0.618499	1.82292	0.994064	1.09239	1.11344	0.896953	1.08198	2.36965	1.10447	1.31507	1.76262	1.25287	1.29786	3.41979	1.46759	1.20777	4.57904	1.50621	2.48954	1.7268
	1.01678	1.07239	0.7996	1.10803	1.04504	1.07729	1.14349	1.04193	1.38631	1.25374	1.38847	2.11311	1.01345	1.14273	1.47043	1.23308	1.03458	1.44861	1.1408	1.06938	1.76245	1.16921	1.70456	3.01049	2.41717	2.07228	3.04581	1.67139	2.10273	2.16009
	0.767946	0.936461	0.8674	1.62169	1.0074	0.932034	1.1761	1.26617	1.15759	0.969767	1.34858	1.42445	1.10099	1.20214	1.3265	1.05944	0.877748	1.22939	0.950772	1.60509	1.90821	0.758607	2.24863	2.22655	1.39454	1.09887	1.42479	1.46419	1.28542	3.95019
	0.910645	1.29946	0.80593	0.803641	0.949812	0.89422	0.989315	1.18381	2.16742	1.093	1.58113	1.35299	1.08888	0.775067	1.2572	1.10954	0.854584	2.22955	1.07202	1.44869	1.73247	1.13439	1.62375	1.28236	1.20214	1.14686	1.32234	1.6486	1.72043	2.77595
	1.24298	1.07946	1.08946	1.07907	1.08311	1.01882	1.25627	1.26005	1.18357	0.971191	1.45062	1.63202	1.44092	1.17582	1.21139	0.952038	0.793298	1.70548	1.03783	2.31871	1.1256	1.20522	2.25995	1.19324	1.62905	1.24987	0.914876	1.42968	1.17775	1.70282
	0.860863	0.848954	0.95319	0.922913	1.03925	1.03598	0.737713	1.09812	2.17158	1.20158	1.24799	1.44378	1.07566	1.25877	1.65584	1.39216	0.786059	1.5249	0.717135	1.77432	1.89838	1.03395	1.30107	1.47376	2.00071	1.16987	1.26803	2.33233	1.91802	2.37698
	0.922675	0.977748	0.954023	1.16977	1.18761	0.951857	0.989315	1.1237	1.34966	0.981401	1.2771	1.59837	0.934626	1.50247	1.81792	0.921725	1.25689	1.14759	1.35892	1.2622	1.45011	1.27661	1.54456	3.20956	1.98069	1.64434	2.20606	1.27764	1.42268	5.2094
	0.933676	1.05164	1.22355	0.992323	1.02901	1.002	1.23751	1.17721	1.27336	1.20237	0.690509	1.83991	0.953621	1.13641	1.15142	0.930431	0.763753	1.34833	1.57911	2.08231	1.71581	1.12426	1.75432	2.05147	1.25556	1.5837	1.95869	3.44575	1.61662	3.92271
	1.07867	0.95807	0.846577	1.2163	0.947614	0.948026	1.29584	0.95126	2.5394	1.23324	1.30584	1.18391	1.22612	0.791314	2.03998	0.945232	0.882038	1.15792	1.74088	1.47952	2.01016	0.741987	1.43737	2.09245	1.34397	1.75984	2.12827	1.39145	1.23169	1.661
	1.05445	1.14611	0.82592	1.05152	1.38434	1.04648	0.945865	1.02418	1.68799	1.14096	1.26836	1.41229	1.04226	1.13566	1.94436	1.16249	0.908579	1.79277	1.19296	1.36552	1.11144	1.041	1.47271	2.89722	1.53423	1.40509	3.01816	3.15647	2.39828	4.47943
	1.03261	1.07684	0.923705	0.982351	1.17147	0.864401	1.56518	1.25453	0.911711	1.00103	1.48804	2.04381	1.22461	1.07496	1.28086	1.31706	1.26231	1.36498	1.05754	2.21287	1.995	1.578	1.61158	4.00083	2.26838	2.02649	1.51224	1.90772	1.38252	2.90721
	1.03047	1.0304	1.20307	1.16082	1.25308	0.884724	1.01939	1.33812	1.07596	0.952196	1.20408	1.69915	1.16336	1.13233	2.21972	1.26735	0.985416	1.59753	0.791452	1.42257	2.22106	1.16019	1.30241	2.27036	2.26981	1.47791	2.7373	2.1977	2.7882	1.82675
	1.23261	1.06343	1.1989	1.05999	0.915925	1.03415	1.01045	1.04359	0.974513	1.32078	0.784343	1.3365	0.864028	1.08214	1.64101	1.33091	1.38885	1.34549	2.26514	1.35764	1.71864	0.870598	1.58	2.60736	1.33732	1.49201	3.69582	1.48366	1.8274	1.54623
	0.935655	0.849062	0.926204	1.05999	0.957105	0.908879	1.07076	1.01206	2.13093	1.14539	1.44268	2.37265	1.18868	0.822895	1.56772	0.936526	1.79753	1.43112	1.19414	0.953351	1.68399	1.13439	1.89625	2.79993	1.3036	1.01099	1.68216	1.59723	2.23571	4.80077
	1.00649	1.20445	0.892554	0.878354	1.17807	1.06913	1.26308	1.18777	1.29585	1.03	0.786059	1.39747	0.840522	1.08231	1.13743	1.34056	0.919142	2.01566	1.23435	1.07383	1.31551	1.84076	1.63716	2.17741	1.12125	1.46091	1.17774	1.66688	1.70676	2.91138
	0.842264	0.952708	1.0588	0.834112	1.14901	1.10628	0.985358	0.891957	1.49492	1.68247	1.23887	1.25204	1.03815	0.815871	1.36398	1.04947	1.19678	1.91038	0.922992	1.7341	5.71181	1.74666	1.54483	1.9412	1.12038	1.237	1.05597	1.58006	1.68456	2.31867
	1.15006	0.81244	1.09529	1.03633	1.07383	1.1979	0.885556	1.15609	1.39647	1.22058	1.5771	1.53956	1.16787	0.747614	1.12944	1.62248	0.816997	1.82892	0.953937	1.19003	3.27153	1.03451	2.23271	2.93753	1.57396	1.74064	2.75246	2.06822	2.43265	3.02449
	0.796755	0.977748	1.15292	1.30819	1.17823	0.953023	0.921963	1.01684	1.89039	0.915156	1.29453	1.40913	1.04147	1.60477	1.44311	1.80388	1.34525	1.56872	0.765968	1.29909	1.59753	1.80514	1.28	1.8609	1.57475	1.97496	1.38131	2.09442	2.0385	1.98734
	0.852236	0.985362	1.02732	1.08627	1.40944	0.948692	0.948318	0.930831	1.17008	1.02723	1.3629	1.5962	1.27432	1.14901	2.22505	1.64812	1.24316	1.37898	1.10558	1.49147	1.80593	1.13605	1.29786	3.11378	1.49244	1.38525	1.19607	2.07392	2.02713	2.12011
	0.895766	1.00713	0.955689	1.14539	1.25448	0.897218	1.01543	1.12558	1.37681	0.872101	1.38692	1.34816	1.02477	1.28735	1.11294	0.787337	1.12247	2.48692	1.15473	0.926381	1.65967	0.93518	2.3429	2.02915	1.06023	1.59239	1.35815	1.95125	1.13775	3.37665
	1.00103	0.867346	0.878894	0.820261	0.96445	0.958521	1.17665	1.24434	1.23055	0.964147	1.40418	2.65551	0.93423	1.43335	1.83242	0.538504	0.849115	1.94453	1.03839	1.17732	3.01799	1.62161	1.72107	2.2582	1.21702	1.0882	2.40646	1.64036	1.75008	3.25221
	0.983459	1.02145	0.95319	0.939454	1.07571	1.18741	1.03205	1.25587	1.42462	0.852552	1.83491	1.56538	1.07598	1.17668	1.23588	1.04994	1.4934	1.73813	1.00285	1.46408	1.42079	1.09363	1.8756	2.40846	2.14365	1.19335	1.81543	1.8763	2.07775	3.76362
	0.914919	0.954638	0.909878	1.15338	1.10338	0.858737	0.952038	0.863164	1.10411	1.08722	1.08456	2.03332	1.06751	1.25598	1.31717	1.01638	0.848311	2.50991	1.1742	1.28745	3.22339	0.898694	1.51957	1.74446	1.60317	1.40783	2.20823	1.6964	1.8666	2.31084
	0.854769	1.10193	0.956022	1.06189	1.08477	1.01033	1.01274	1.06166	1.63152	1.03166	1.05303	1.55222	1.25762	1.12992	1.29585	1.09949	0.868311	1.70365	0.954571	1.44166	2.07213	0.929561	1.30493	2.05447	1.93019	1.64263	1.51674	1.7412	1.93566	2.49708
	0.692521	1.03887	1.03931	1.00507	1.1867	1.12194	1.29307	1.07887	1.36049	1.13194	1.22906	1.42612	1.06941	0.867775	1.44794	1.29988	0.879517	2.35249	1.42105	1.53126	1.46244	1.01306	1.80161	1.05714	2.01607	2.10724	1.23105	1.70716	2.13362	4.8006
	1.07455	1.16107	1.04581	1.36074	1.24257	0.945527	1.20237	1.15882	1.5977	0.922913	1.44424	1.4626	1.39003	1.06145	1.22156	1.11144	1.16799	1.1396	0.910487	1.84279	1.06763	0.90645	1.62327	1.92321	1.40958	2.54692	1.19757	2.5818	3.10445	1.90705
	1.18362	1.12445	0.9342	1.17586	1.06027	0.967516	1.3503	1.14761	0.948026	1.08492	1.31705	1.44978	1.24836	1.07239	1.45327	0.937	1.98949	1.17724	0.82129	1.48381	1.5992	1.21409	1.56751	2.13693	1.48476	0.951153	1.9935	1.57444	2.75582	1.48909
	0.734943	0.89008	0.927536	1.00293	1.15389	0.811594	0.893629	0.962198	1.10661	1.12687	0.89882	1.4711	0.846617	1.00568	1.01533	1.07353	1.48681	1.34349	1.05334	1.00113	1.50758	1.45944	1.30547	2.40463	1.30218	0.836568	1.86573	1.31381	2.2607	4.2657
	0.98702	1.02107	0.930535	1.17032	1.17019	1.0025	0.971508	1.15217	1.16892	1.34032	1.60113	2.60353	0.930669	1.43759	1.89972	0.977444	1.06794	1.23638	1.09727	0.853887	1.62136	1.20879	1.36729	4.07663	1.40332	0.837265	1.58637	1.23308	1.71786	1.45477
	0.885635	1.0645	0.870232	0.714602	1.08525	0.949359	0.986308	1.08295	1.43128	0.964701	1.28391	2.90588	1.14547	1.11598	1.62569	0.92687	1.16874	1.66983	1.07638	1.15255	2.70398	0.981955	1.1755	1.88056	1.4687	0.953137	2.49559	1.69656	2.33925	2.40663
	1.14001	0.962038	0.902715	0.88888	1.1281	0.702316	1.04313	0.9837	1.45661	0.850257	0.853834	1.6575	1.3298	1.26901	1.01233	0.791452	1.35426	1.11294	0.902572	1.1163	1.88173	2.27764	1.37164	2.31368	1.3279	1.04086	1.86757	1.91531	4.01582	1.54723
	0.85738	1.13657	0.789605	0.865453	1.15319	0.988672	1.09624	1.31367	1.7428	0.856668	0.996997	1.71031	1.18718	1.11668	1.34349	1.54207	1.31635	1.10611	1.47827	1.29019	1.38714	0.863395	0.950509	1.48842	1.56921	1.64488	1.82092	1.97657	1.90761	1.84591
	0.844559	0.87496	0.962519	0.754887	1.02043	1.01133	1.05168	1.02622	1.328	1.08104	1.06622	1.46427	1.17214	1.34643	1.53357	1.20024	1.14064	1.24571	1.0573	1.32954	3.328	1.62074	1.40971	1.62335	1.69822	1.37598	1.41179	1.26719	1.1534	3.85674
	0.801979	0.934906	0.879227	1.06648	1.09678	1.22039	0.917372	1.01877	2.55872	1.20894	1.54284	1.68233	0.908904	1.0266	1.2762	0.913099	1.40718	1.04864	1.06514	1.23083	2.38964	1.41994	2.01276	1.35299	1.9336	1.30429	1.22156	1.82738	1.65957	3.42112
	0.995884	1.10815	0.902715	1.22414	0.987292	1.11844	0.888247	1.04354	0.865567	1.20522	1.25389	2.17674	1.24796	1.0615	1.20157	1.26213	1.01657	1.15576	0.996201	0.91571	1.81159	1.33376	1.24788	2.9985	1.71231	1.70552	3.75146	1.71294	2.09115	1.56388
	1.0334	0.924129	0.973013	1.0277	1.14965	0.904381	1.17705	0.879464	0.7996	1.18156	1.52343	1.41046	0.858251	1.10611	2.86523	1.1055	1.30027	1.11611	0.989315	1.057	2.658	1.59082	1.45716	2.19157	1.7374	1.44692	1.45544	1.20752	1.84483	1.24738
	1.02082	0.838499	1.008	0.965968	1.1089	1.05431	0.999604	1.07276	1.09395	0.725841	1.42005	1.31984	1.60617	1.10273	1.82875	0.874476	1.56145	1.70615	1.36019	1.31775	1.43362	1.08571	1.36429	2.38764	1.57998	1.17818	2.50242	2.10281	1.61566	1.5344
	0.86941	0.8237	0.852241	0.758449	1.30601	0.960187	1.33383	1.17094	0.822256	0.951484	1.46794	1.81176	1.02889	1.13067	1.15042	0.80372	1.57587	1.49259	1.04448	1.30043	1.35782	0.897507	0.992601	2.65101	1.14025	1.81469	2.15476	1.98686	1.49587	3.04098
	0.843134	1.13485	0.785274	1.08564	1.02182	0.89272	1.04408	1.07346	1.15042	1.42256	1.11051	1.29452	1.68136	1.26949	1.97618	1.06015	0.798767	1.72081	1.81646	1.61818	1.67333	1.56937	1.98509	1.99017	1.59588	1.61646	1.56422	1.98868	1.39946	3.65117
	0.933914	1.3533	0.91271	1.05176	1.16413	1.04431	0.994776	0.850617	1.35066	1.3924	0.910134	1.24255	0.926791	0.959678	1.47443	1.13083	1.02225	0.971348	1.25841	1.5118	1.80643	1.052	1.53576	3.44278	1.28104	1.65748	2.94619	1.35473	2.31507	3.04398
	0.881124	0.966595	1.10511	1.29782	1.1733	1.16009	0.992165	1.05882	1.50708	0.960427	0.825469	1.71348	1.43285	1.14097	1.39114	1.09687	0.837802	1.65667	1.21963	1.10413	2.62186	1.71381	2.07507	2.1426	1.04147	1.15496	3.29002	1.42461	1.92284	1.52257
	0.918797	0.990402	0.926037	1.20633	1.14225	0.959187	0.960032	1.51732	1.08696	0.940166	1.3393	1.75596	1.14951	1.05185	1.15659	1.03609	0.947936	1.22972	1.14515	1.38048	1.77545	1	2.15528	2.9985	1.14571	2.10327	1.89489	2.2797	1.31855	2.37115
	0.844954	1.02895	1.07929	0.911041	0.976515	0.876229	1.41789	1.14552	1.40663	1.18876	0.840054	1.48293	0.835299	1.08182	1.69915	1.01915	0.958445	1.21073	1.30028	1.43389	1.23188	1.24131	1.59228	1.5334	1.37016	1.12601	1.90438	1.73194	2.19619	2.49359
	0.92774	0.938338	0.872897	1.00855	1.25458	1.09179	1.17824	1.25378	1.64351	1.08334	0.914102	1.40213	0.963989	1.11169	1.33567	1.03356	1.1934	1.8689	1.42501	1.46113	1.64001	1.30882	1.37062	4.43961	1.0349	0.90059	1.81992	2.6148	1.35786	3.10078
	0.826751	0.786113	0.931368	0.921725	1.44456	1.11494	1.00079	1.28992	1.14976	0.942857	0.723861	1.58204	1.14238	1.02311	1.0678	0.971112	0.829598	1.3365	1.30083	1.79539	1.6685	1.82105	1.82134	1.74529	1.4539	1.07946	6.01166	1.48476	1.51475	4.39597
	1.08041	0.939035	1.23422	0.965968	1.19984	0.887223	1.36818	1.22059	1.86857	1.60237	1.35989	1.66034	1.01306	1.2289	1.657	1.01148	0.749437	1.30168	1.38718	1.68938	1.25371	0.992877	1.24531	2.28652	1.5928	1.03962	4.47809	1.4334	1.57013	2.22822
	0.840602	0.931046	1.10162	1.25311	1.13855	1.05531	1.16019	0.946863	1.24821	0.915315	1.10472	1.82076	1.17111	1.25469	1.44145	1.1852	0.649491	2.74763	1.48112	1.32681	4.91554	2.38306	1.33791	1.51341	1.38797	1.48729	0.970848	1.26458	1.65255	1.73763
	0.816462	1.14332	0.978344	1.01812	1.12601	1.07996	1.16518	1.02365	1.48409	1.07519	0.879035	1.90621	1.10083	1.04054	1.1954	1.02699	0.931153	1.55472	1.02976	1.39716	1.64251	0.894341	1.49464	2.34599	0.984804	1.83485	0.981176	2.26886	3.04751	1.52524
	0.890384	1.04954	0.871564	0.942778	1.07442	0.985174	0.870598	1.00204	1.38131	1.03506	1.34611	1.52291	1.15101	1.22295	1.53007	0.689355	0.807668	1.34799	0.899644	1.883	1.21889	0.894737	1.8037	1.68516	1.11342	1.32075	6.02632	1.348	1.80772	2.47476
	0.981876	1.09024	0.854906	1.12307	1.18756	1.03965	0.965097	1.24713	1.48043	1.04274	1.15142	1.50858	1.00696	1.13013	1.12444	1.47171	1.01877	1.70998	0.889197	1.64874	1.64001	1.01005	1.4845	1.85874	1.59612	1.20107	1.4616	3.61377	1.10767	2.66683
	0.948793	0.900107	1.0713	1.10289	1.14601	0.889722	1.0296	1.27056	2.42545	1.389	1.60322	1.1371	0.8907	1.49641	1.24155	1.30265	1.71019	1.09612	1.16486	2.37914	1.71481	1.5776	1.27485	1.25637	1.95093	1.58976	1.15892	3.71049	1.79496	1.5409
	1.00997	0.85067	0.988672	1.16209	1.08713	0.954356	0.863237	1.03142	1.11394	1.23467	0.942413	1.34416	1.10289	1.17105	1.06797	1.41741	1.08204	1.83741	0.95552	1.3045	2.01449	0.943569	1.54944	1.78794	1.08104	1.27024	1.58038	1.47289	1.40434	2.4681
	0.901068	1.03067	1.0623	0.940799	1.23592	1.01682	1.06609	0.88756	1.50158	1.10803	1.40815	1.40613	0.891413	1.19233	1.4631	1.03704	0.838874	0.972347	1.17087	1.65475	1.20506	2.06205	1.84745	1.98984	1.12932	2.01298	4.07763	1.77776	1.90263	3.46677
	0.817095	1.06134	1.10095	0.849782	1.31893	0.89322	1.08658	1.29153	1.49742	1.18188	1.42123	1.23222	0.947606	1.0259	2.45427	1.11824	1.40129	1.98251	1.3059	1.28284	1.44661	1.18655	1.73592	4.49975	2.22169	0.861448	1.28636	0.779027	1.39265	1.3295
	0.86941	1.08375	0.974679	1.17831	0.96059	0.940197	0.994539	1.23378	1.37165	0.958053	1.26327	1.02282	1.1055	1.27962	1.0603	1.01638	0.797909	1.33816	1.09339	1.74397	1.23455	0.811793	1.19008	1.2687	1.28176	0.943378	1.10661	2.27543	1.53673	1.53806
	0.776256	1.01416	1.04298	1.15766	1.3185	0.955689	1.33391	0.973244	1.37831	0.967867	1.16579	1.32284	0.882074	1.38954	1.52474	0.517768	1.22134	1.24538	0.905421	1.02912	1.21856	1.13439	1.46113	2.63252	2.52806	1.1644	1.66833	1.99581	1.00912	4.18141
	1.04155	0.916729	1.02332	1.21187	1.30697	0.910045	0.873526	0.951153	1.16175	1.28302	1.44617	2.52007	1.04274	1.14745	1.89905	0.620419	0.776139	1.56722	1.34634	1.88724	1.86057	0.914681	1.6422	1.69265	2.37436	1.12708	2.6585	2.33478	1.68284	2.27536
	0.792323	0.803592	0.835749	1.06561	1.00745	0.871731	1.15433	0.855174	1.93237	0.952038	1.18118	1.46593	0.979422	1.25705	1.43528	1.25334	0.697051	3.2762	1.02327	1.12445	2.64384	1.31579	1.80558	1.59004	1.45421	1.40161	2.81176	1.51634	1.38209	3.3978
	0.870598	0.953029	1.03365	0.961773	1.15936	0.894553	0.872893	0.976247	2.6042	1.20079	0.718713	1.4731	0.973565	1.03684	1.53357	1.37958	1.2608	0.90688	1.4835	1.22016	1.88189	1.16929	1.53507	2.10012	1.2607	1.71668	1.83242	1.52402	2.33394	1.88306
	0.883815	0.940536	0.951358	0.91761	1.05453	0.85424	1.20111	0.961555	1.07213	1.01195	1.44772	1.65101	1.11508	1.20874	1.48409	1.41765	1.56456	1.61586	1.26989	1.26965	3.15326	0.995884	1.31056	1.36448	1.28809	2.0119	1.3375	1.22374	3.62863	5.16742
	1.06965	0.898606	0.988839	1.33914	1.04777	0.855239	0.82873	1.0807	0.949192	0.957262	1.38831	1.3943	1.10416	1.09206	1.5284	1.25564	0.749651	1.18158	1.39296	1.13442	2.19407	1.27535	1.26863	1.96568	2.93565	1.08558	1.20673	1.43633	2.0237	2.09479
	0.852473	1.06027	1.03831	1.1685	1.24193	1.03548	1.2501	0.922895	1.03348	1.03997	0.891421	1.66167	1.05287	1.21743	1.53357	1.01567	0.998874	1.97018	1.0573	0.920107	1.78361	1.66308	2.87973	2.40863	1.23728	0.860483	1.35216	2.40182	2.5963	3.65267
	0.885477	0.912708	0.979177	1.08801	1.42488	1.01583	1.32853	1.20842	1.64301	1.16771	1.34048	1.32267	1.04353	1.24429	1.49659	0.542699	0.902198	1.55422	3.36533	1.54933	3.43012	0.976969	1.33523	4.15292	1.38417	1.51142	2.10461	1.77721	1.82155	1.83642
	0.815987	0.899196	1.0683	0.991531	1.04198	1.00183	1.52355	1.21759	1.76329	0.965255	1.31174	1.51008	1.08255	1.30595	1.59387	1.01274	0.91866	1.37031	1.11286	1.95582	2.78194	1.40704	1.31592	2.0743	1.82691	1.38139	1.70098	1.19921	1.523	4.01366
	0.855243	1.0171	0.84641	0.901148	1.03721	1.16508	1.11159	1.17335	1.64834	1.03934	1.56601	1.11761	1.07788	1.24054	1.325	1.04867	1.22788	1.22389	0.879541	1.08611	1.74363	1.08959	1.49362	2.48026	2.42232	1.4718	1.71614	1.27796	1.88279	1.68133
	0.929956	1.0415	0.732134	0.742936	1.16638	0.95369	0.926395	1.0659	1.51624	0.742699	1.36847	1.46593	0.824456	0.923646	2.12494	1.54468	0.983324	1.81276	1.42762	1.42987	2.23305	1.19153	1.75056	2.70531	1.94681	1.39598	1.11628	2.01694	1.36097	7.86723
	0.905975	1.17196	0.858071	1.09236	1.12917	0.913543	0.978789	0.923056	1.59037	0.73423	0.859517	1.7308	0.934468	0.993244	1.69365	1.37847	0.93807	1.60503	0.881915	1.21442	2.34066	1.26886	1.20311	2.35715	1.35497	3.68949	2.03815	2.56336	2.09228	1.43362
	0.862208	1.5171	1.05364	1.03134	0.976461	0.950358	0.996597	1.1489	0.933367	0.943807	0.827024	1.52207	0.891413	1.13335	1.2597	1.06545	0.988633	1.95019	0.894262	1.32568	2.82942	1.49608	1.69662	2.9312	5.02359	1.64788	3.43362	2.07796	1.67625	2.79743
	0.843451	1.32552	0.937031	1.02541	1.07534	1.10361	0.820973	1.01737	1.1999	0.952988	1.36627	1.22156	1.13629	0.940268	1.64768	1.12006	0.796515	2.06763	0.734626	1.37984	1.29752	1.50226	2.22295	1.999	1.82746	1.46954	1.56105	1.707	1.5022	4.35199
	0.833478	0.964343	1.05414	1.06933	0.799839	1.05081	1.04685	1.02493	1.43378	0.959003	1.50729	1.97651	1.21266	1.10729	1.37231	1.38211	0.988525	1.56272	1.1856	1.1208	2.17125	0.773565	1.85067	3.04348	1.16454	1.87335	1.82942	1.67361	1.67914	1.48426
	0.951009	0.79866	1.09762	0.931856	1.41255	0.9337	1.11152	1.30145	1.58621	1.08366	0.820375	2.22739	1.00546	1.04145	1.334	1.14697	0.722681	1.72497	0.783063	1.0763	1.22389	1.29893	1.54708	4.3948	1.39652	1.87072	1.21989	1.43182	1.76349	2.28502
	0.691175	1.09807	1.01416	1.14317	1.41029	1.08013	0.898378	1.21759	1.56222	1.06379	0.999625	1.78261	1.16138	1.1534	1.68666	1.18195	0.678874	1.45361	1.06957	1.86922	2.43545	1.57887	2.05539	2.83192	1.767	2.03635	2.8081	1.39968	1.7318	1.82842
	0.783063	1.05142	0.837748	1.28168	1.16338	0.978011	1.05651	1.09523	1.47743	0.965809	0.819946	1.11344	0.93795	1.3222	1.22389	1.3237	1.46386	1.08546	1.01021	1.04177	1.51774	1.78955	1.36606	1.34849	1.5966	0.995013	2.50908	1.47812	1.91405	2.03065
	1.02137	1.07791	1.01466	0.807915	1.17078	0.912211	1.09553	1.09721	1.19857	1.06007	1.39791	1.21889	1.15425	1.19357	1.17541	1.27376	0.878606	1.30068	0.969767	1.60391	6.26403	1.57966	1.5444	2.29785	1.20055	1.38097	6.17241	3.29672	1.13292	1.34483
	0.854452	0.91008	0.911378	0.886981	1.58858	0.814426	0.957024	1.06895	2.36548	1.08595	1.23592	1.58254	1.0797	1.22054	1.18191	1.07052	1.32799	2.05447	1.12481	1.25946	6.74513	1.75877	1.46617	3.34766	1.21353	1.90499	1.21856	2.40158	1.22461	2.51841
	0.875188	1.03625	0.842745	0.934151	1.03662	0.870398	0.98797	1.15651	0.877061	1.28864	1.2296	0.977678	0.955204	1.48836	1.41829	1.26284	0.929008	1.71348	1.71239	1.53818	3.84508	1.91998	1.62434	1.2732	1.17657	1.11399	1.50242	1.59454	1.6304	1.5339
	0.841472	0.806863	0.781276	0.895212	1.18429	0.862069	0.882232	1.12429	1.6067	1.19707	0.9563	2.67799	1.14507	1.03308	1.61036	1.16209	0.90681	1.4093	1.23292	1.3578	1.34283	1.73518	1.35367	2.61069	2.41662	1.22702	2.50391	1.32964	2.11475	3.01932
	0.96755	0.991528	0.873397	1.07099	0.931046	1.05381	0.880491	1.0734	3.64768	1.03102	0.896193	1.10678	1.10131	1.05373	2.6685	1.20966	1.44397	1.44378	1.45437	1.6807	1.59237	1.42461	1.53003	1.57704	1.55592	0.991957	2.78477	2.27376	1.377	3.3365
	0.86482	0.933887	1.01799	1.20776	1.18606	0.965017	1.15433	1.14011	1.4651	0.863158	1.2829	1.93053	1.10344	0.94118	1.06813	1.48508	0.706005	1.49309	1.0319	1.16574	1.89855	1.45097	2.32086	8.1321	1.26894	1.17003	2.17924	2.28081	1.19475	3.83142
	0.921725	1.06461	1.20873	1.1537	1.04595	0.885724	0.934309	1.0296	1.30135	0.984488	1.35721	1.55256	1.06094	0.855282	1.81959	1.33795	1.0096	1.66583	0.951088	1.33657	2.30985	1.36304	1.60043	3.03548	1.53692	1.54279	1.92287	2.22723	2.563	1.80277
	0.877167	1.17705	1.05231	1.16985	1.0711	0.98634	1.47669	1.04483	1.46094	1.17657	1.50627	1.87023	1.06347	1.38853	1.63202	1.09046	0.971903	1.61036	1.00174	1.2474	1.20973	1.30503	2.74933	2.38447	2.13099	1.45287	4.70282	1.189	1.32375	1.81276
	0.907083	0.974692	1.39547	0.888959	1.13496	0.876895	1.28302	1.21936	1.13643	1.26941	1.45496	1.44728	0.976098	1.0874	1.66833	1.19169	0.971743	1.4751	0.801029	1.47694	2.03848	1.54333	1.82708	0.959687	1.30479	1.29582	3.08929	1.89537	1.25748	2.52407
	0.940245	1.03855	0.957854	0.811713	1.09046	0.832917	1.04179	1.16676	1.37381	1.10661	1.47314	1.31751	0.896953	1.33469	1.07346	0.990423	1.0445	1.76745	1.748	1.53013	2.52257	2.09806	2.10836	4.41996	1.71286	1.68552	1.38931	1.7002	2.09566	2.18941
	0.961615	1.0867	1.06663	0.860863	1.18976	0.974346	1.43292	1.12933	1.0738	1.3226	0.952118	1.22789	0.948239	1.13941	1.27486	1.30645	1.13046	2.49708	1.09339	1.0282	1.57988	1.11579	1.49523	1.45594	1.92632	1.65694	1.15792	1.69015	1.17662	3.03082
	0.697903	0.961823	1.0085	0.859517	1.19035	0.765117	1.2888	1.10788	1.1999	1.0459	0.664718	1.26537	1.15916	0.956783	1.38564	1.35402	0.96311	1.5284	1.0835	1.21743	1.75629	1.11706	1.51898	1.77761	1.26767	1.53684	1.43495	1.28294	1.90113	2.75862
	1.04503	0.967936	1.12161	1.14135	1.12525	1.02815	0.897982	0.957212	1.47776	1.28073	1.08429	1.22939	1.11041	1.03576	2.24088	0.779185	1.13088	1.59853	1.41789	2.95351	2.41396	1.62335	1.36756	2.11794	1.73296	1.44477	1.64434	1.84321	1.94885	2.53823
	0.967155	0.952386	0.890721	1.21583	1.2193	1.01266	1.31128	1.15164	1.11544	1.1408	1.29823	1.75446	0.811951	1.21668	1.23272	0.672734	0.768311	1.57721	0.907875	1.42016	1.2742	0.88983	1.39635	2.05847	0.982746	1.01475	1.38364	1.05263	1.59566	4.1386
	0.838702	0.885255	0.933533	1.37847	0.984879	1.07013	1.27036	1.20756	1.17408	0.889118	1.18118	1.72614	1.16636	1.0052	2.49075	0.739296	1.12724	1.65201	1.39034	2.25845	2.89688	1.14412	1.7393	1.12094	1.63736	1.16874	2.16558	3.56779	1.58247	2.54173
	1.09442	0.983003	1.13543	0.980055	1.12676	0.931867	1.25461	1.32912	1.09678	1.19865	0.867239	1.75012	1.27495	1.00735	1.66467	1.05793	0.955013	1.1261	1.08215	1.02284	0.968183	1.0922	1.17962	1.70381	1.52774	1.03845	1.34183	3.61314	1.43855	1.05614
	0.897507	0.848633	1.18274	0.969529	1.01196	0.93953	1.12687	0.955925	1.35082	0.974674	1.40161	1.37215	1.34302	0.917319	1.7388	1.07329	0.946971	2.11511	0.948556	1.40885	1.08079	1.5981	1.76509	2.56289	3.13573	1.67941	1.76045	1.31998	1.61566	3.67999
	0.881994	0.993727	1.09062	1.07226	1.59126	1.01366	1.03055	1.15126	1.52557	1.37182	1.29694	2.27503	0.997467	1.25614	1.09495	1.65279	0.879088	1.45411	0.684369	1.20365	1.88606	1.08722	1.35657	1.54339	1.88176	2.45056	3.45344	1.51278	1.38188	1.46743
	1.02279	1.11571	1.20973	0.867669	1.28193	0.967183	0.907321	1.17678	1.94436	1.31864	1.32107	2.23122	1.01306	0.848043	1.4711	0.474871	1.13812	1.27136	0.83427	1.33684	1.75312	1.1628	1.79866	4.16725	2.86672	2.74386	2.27336	1.4095	1.68182	4.51308
	0.836486	1.01453	0.788606	1.00807	0.97437	0.993337	1.0444	1.02885	1.48076	1.28666	0.861287	1.67366	0.849228	1.27962	2.1371	1.26901	0.744987	1.38364	1.30241	1.22745	1.76079	1.40459	1.38627	2.31001	2.10249	1.52322	1.57421	2.27574	1.80697	2.05581
	0.865691	1.08826	0.949525	0.901068	1.03217	0.791271	1.22018	1.0519	1.2567	0.953937	0.968686	1.23438	0.908429	0.959142	1.33433	1.25667	0.876729	1.27203	0.900119	1.15694	1.71581	2.10977	1.32949	1.30285	1.16454	1.07882	0.902549	1.5852	2.11818	4.61603
	0.983538	0.84504	0.930701	0.876059	1.27727	0.961186	1.06332	1.25303	1.38331	1.22612	0.964182	1.4641	1.01211	0.956622	1.14809	1.20641	1.10531	1.1924	0.599525	1.40815	1.55022	1.81504	2.02391	2.46443	1.06142	1.54359	3.14726	2.32489	0.916783	2.21173
	0.939058	0.960483	1.02882	0.979106	1.2585	0.87373	1.23736	1.19946	2.93237	0.972932	1.1134	1.59237	0.824852	1.26901	1.52224	0.996518	1.04155	1.3395	1.27503	1.46322	1.35399	2.38591	1.00123	1.68849	1.28287	1.03362	3.58704	3.307	1.83855	3.54373
	0.878354	1.017	0.90055	1.07115	1.30279	0.946693	1.05208	1.29743	1.08646	1.01994	1.54584	2.32134	0.853502	1.13383	1.07313	0.638544	1.12306	1.92687	1.02438	1.33035	1.55156	1.09901	1.63539	2.42779	1.90772	2.42971	1.01549	1.4831	1.81201	4.30335
	0.908271	1.12129	1.05864	1.0262	1.10981	0.866234	0.996201	1.07469	1.47476	0.788999	0.819357	2.10728	0.952196	1.11539	1.36882	0.883419	1.10847	1.50708	1.39224	1.2296	1.5409	0.722438	1.46284	2.57688	1.41385	1.28268	1.83841	1.70344	1.79019	1.30418
	1.04733	1.08547	0.889722	1.11373	1.13046	0.955356	0.884448	1.1155	1.18224	0.967155	0.833619	1.08796	1.15592	1.1645	1.1984	1.27099	1.64354	1.48426	0.891729	1.23491	3.45511	0.887218	1.34365	1.95402	1.01622	3.71834	3.67266	1.27994	2.27062	0.989172
	0.899011	0.98933	1.01566	1.27891	0.999196	0.92054	0.993985	1.02032	1.47909	0.93518	0.995925	1.78094	1.1461	1.36708	1.28769	0.943253	1.06799	1.68149	0.910408	1.13759	1.19174	1.10384	2.17941	2.00516	2.55038	1.3644	3.02415	1.56842	2.10633	2.43478
	1.03783	1.14155	1.07396	1.0869	1.06627	0.957021	1.03926	0.79378	1.05197	0.987337	1.2007	1.56938	1.13882	1.35233	1.58637	1.21353	1.2044	1.18574	1.12386	1.03764	1.15292	1.61156	1.97517	1.85874	3.02936	1.26853	2.40596	2.67851	1.62622	2.77528
	0.867036	1.00981	1.07113	1.00324	0.989651	0.859237	0.9074	0.97555	1.21739	0.919588	1.18316	1.91321	1.25667	0.980751	2.11444	1.02184	0.735603	1.46643	1.43182	1.40579	1.57588	1.21021	1.68134	1.88606	1.13288	1.91003	2.14659	2.14602	3.90643	3.81809
	0.770716	0.9237	0.812094	1.04171	1.17196	0.979843	1.11896	0.997319	2.08446	0.994697	1.2133	1.40013	1.08587	1.41592	1.15659	1.01567	1.0363	1.5239	0.923704	1.08139	2.21323	1.19541	1.47062	1.70315	1.54254	1.40306	1.23705	1.66332	1.67727	1.98301
	0.817333	0.920161	0.879727	1.00776	0.899625	1.12327	1.06522	1.06204	1.30385	1.18813	0.881394	1.5299	1.12228	1.02257	1.32917	1.21227	1.29239	1.58954	0.910803	1.19582	1.44778	1.66205	1.52649	2.40996	1.22264	0.934316	2.22772	2.57222	2.25893	1.96119
	0.739375	0.899732	0.991171	1.01029	1.05308	1.001	1.15338	1.18863	1.04498	1.1294	1.26761	1.67566	1.10629	1.5963	1.61852	1.07709	1.04606	1.23555	1.22754	1.93539	2.51824	2.10463	1.39646	2.49392	1.70803	1.11389	3.56738	3.07345	1.54869	1.83242
	1.25445	0.933512	0.876395	1.03348	0.896032	1.04681	0.98243	1.24525	1.13577	1.10297	1.26359	1.38681	0.970875	1.10113	1.12877	1.28872	0.831099	3.85091	1.07725	1.03962	2.39064	1.26632	1.28842	1.84291	1.90582	1.47126	5.13743	1.89292	1.08032	1.31051
	0.929244	0.984236	0.928369	1.09205	1.13121	0.907546	0.842264	1.00692	1.12877	1.25137	1.01464	1.61702	1.15877	1.41651	2.48909	1.15093	0.90933	1.83242	1.32188	1.64488	1.36598	1.9002	1.24145	2.33217	1.72204	1.21158	2.74979	1.45398	1.08327	1.9247
	0.793589	1.08622	0.831584	1.19858	1.35496	0.970182	1.01717	1.09383	1.26903	0.904709	1.37013	1.70431	1.21385	0.615979	1.56405	1.22992	0.821609	1.42679	0.95837	2.33861	1.42862	0.924021	1.22922	2.61336	2.12877	1.05566	5.44461	2.37254	1.59984	3.334
	0.922596	0.924182	0.847243	1.08168	0.940643	1.0668	1.13882	1.08579	1.56172	1.14547	1.30499	1.47576	1.06846	1.0096	1.56289	1.17665	1.31405	3.1381	1.10384	1.70102	2.61919	1.25603	1.69528	2.69632	1.01306	1.7956	1.8574	1.64685	2.16086	3.76279
	0.928453	0.834102	1.05347	1.09838	1.22558	1.03082	1.38441	1.06568	1.38531	1.19319	0.793405	1.67066	0.737238	0.936139	1.6042	0.794302	0.868633	1.41463	1.78947	1.78649	7.09495	0.810605	1.81362	5.16642	1.89949	1.15501	1.17658	1.68017	1.58853	1.79577
	0.874159	0.832922	0.988339	1.26973	1.00777	0.9995	1.08168	1.19641	0.917708	1.01243	1.37979	1.13676	1.52252	1.34048	1.33	1.41899	1.17828	2.83741	1.07638	1.38815	1.86573	0.873051	1.6815	1.97684	1.14887	0.945898	1.46893	1.68706	1.91523	1.28769
	0.776969	1.1022	0.967683	1.19343	1.00091	0.90588	1.02588	1.16949	1.12827	1.09925	1.14461	1.57521	1.19145	1.15003	1.1904	1.5108	1.05786	1.40996	1.25588	1.28381	1.69099	1.34341	1.58354	1.9332	1.66712	2.44504	1.32467	4.92513	2.39029	1.51058
	0.772616	1.10204	1.11794	1.04021	1.24005	1.04115	1.1036	1.16622	1.64068	0.926712	0.916139	1.58921	1.11152	1.33818	1.05397	1.63403	0.928204	1.25754	1.06577	1.33115	1.27436	0.877562	1.38944	1.56388	1.63213	3.30531	3.29152	1.78021	1.6467	1.22339
	0.738346	0.987668	1.03115	0.966917	1.08429	0.990671	0.877087	1.01979	1.24471	0.905263	0.837802	1.42612	0.975544	0.936568	1.2099	1.11975	0.887614	1.70032	0.964147	1.38359	1.74196	1.28658	1.39056	2.95502	1.16296	2.03491	3.67216	1.5222	1.63791	4.07713
	1.23854	1.10702	0.918374	1.10495	1.17689	1.05214	0.820261	1.02386	0.89955	1.33051	0.915174	1.57371	1.03585	1.223	1.72131	1.61187	0.942681	1.25454	0.976098	1.40236	1.97368	1.17246	2.25861	1.05497	1.27796	0.854424	3.63635	1.18013	1.41099	2.05581
	0.847725	1.08043	0.96735	0.975386	1.10139	0.884391	1.20135	1.02027	0.777445	1.04986	1.54767	2.11628	1.04385	0.733298	1.40063	1.32909	1.1815	1.20956	1.09727	1.27598	1.4576	1.52355	1.35903	2.2607	0.994539	1.26166	1.4088	1.56676	1.64338	1.41046
	0.959715	0.93378	1.01283	1.06252	0.969812	0.972847	1.08516	1.14692	2.16059	1.32568	1.01877	1.4721	0.862604	1.53952	1.48842	0.687218	0.94504	1.664	1.31666	1.50316	2.37748	2.04962	1.05115	2.07863	1.16019	1.27239	2.4741	1.63823	1.61287	2.23105
	0.963356	0.926005	0.951524	0.994935	1.33469	0.96635	1.09355	1.52021	1.94103	1.1552	0.837962	1.37165	1.05904	1.32145	1.5289	0.814563	1.20365	1.23472	2.09197	1.40241	1.1924	1.33613	1.9007	2.35399	1.21037	1.25914	1.23338	1.4057	1.36504	1.49075
	0.914761	0.951099	0.81326	1.11152	1.00735	0.897718	0.893471	1.19362	1.28552	1.06996	1.24901	2.2617	1.80696	0.77378	1.81776	1.13771	0.897748	1.88189	0.752513	1.58113	1.2612	1.14951	1.10118	1.43445	1.27305	0.911528	2.07346	2.62359	1.65491	2.43078
	0.868935	0.932976	0.920207	1.24282	1.26617	0.914709	1.00514	1.06048	0.928869	1.52877	1.30944	1.71831	1.28255	1.20311	1.76029	1.12085	1.82579	1.98284	0.904709	1.43271	2.37381	1.17095	1.49405	2.54423	1.65192	1.22043	5.03865	1.09656	1.59303	2.52607
	0.901702	1.12499	1.04764	0.859438	1.03217	1.01033	1.17372	0.926113	1.43512	1.59826	1.01362	2.71481	1.17697	0.613244	1.28236	1.22984	1.12761	1.29369	1.05129	1.52413	1.6685	1.01076	1.22252	2.3908	1.48619	1.58804	3.28369	2.62833	1.49201	1.69215
	0.9704	1.08155	1.17241	1.21377	1.31651	1.07963	1.05057	0.992976	2.94303	1.21235	0.811743	1.49825	0.964622	0.710188	1.05347	1.06791	0.894155	1.92654	0.783063	1.59555	2.09562	1.10803	0.972011	3.12744	1.17135	1.98906	1.41596	2.71278	1.4193	3.58271
	0.926632	0.850402	0.891388	1.19588	0.889651	0.978344	0.998101	0.95941	1.62852	1.24203	1.37995	1.91271	1.29933	0.743861	1.61886	1.30368	1.13029	1.15759	1.27503	1.4141	1.49609	0.784962	1.47019	2.14143	1.86878	1.21936	2.27336	1.89458	1.78043	1.47143
	1.04947	1.0215	0.972514	0.969767	1.03828	0.969182	1.23166	1.2348	0.951191	0.973091	0.821394	1.56822	1.17095	1.15914	1.45644	1.21575	1.09694	1.48676	1.36431	1.05566	1.48792	1.50938	1.97957	1.15626	2.03878	1.2282	1.52707	2.16122	2.16177	2.04315
	0.980768	1.08118	1.0568	1.01559	1.12306	0.996668	0.96668	1.19437	1.82059	0.968025	0.908472	1.44378	1.18805	1.05534	1.1371	1.2019	0.996247	1.18291	1.096	1.18322	1.45077	1.11112	2.08633	2.25287	1.18401	1.73153	2.87106	4.59193	1.26863	1.48209
	0.940324	1.25319	0.97901	0.92774	1.08139	0.903382	0.91112	1.30853	1.47543	1.17895	1.25019	1.20573	1.10803	1.14713	1.17891	1.16082	1.17555	2.16292	1.03292	1.34097	1.39297	1.14832	1.49887	1.57505	2.68785	2.17979	4.62835	1.57016	1.50193	3.22322
	1.15378	1.06509	0.985674	0.922042	1.06338	0.95319	1.18164	1.19083	1.90671	0.946814	1.26005	2.32584	0.970321	1.18327	1.26403	0.791452	1.25029	1.32584	1.04867	1.24284	1.12977	1.14491	2.4156	1.659	1.34958	3.17802	1.325	1.90605	2.19072	2.59953
	1.03372	0.87689	1.10461	0.891334	1.06595	1.00466	0.861258	1.39684	1.09945	1.31128	0.77008	1.50458	1.10067	1.22997	1.36932	1.55528	0.901287	1.44928	0.784329	1.16922	1.51224	0.804116	1.19099	2.11594	2.3294	1.02847	2.29985	1.3966	2.00654	1.53257
	0.899011	1.13582	0.9995	0.862841	1.18402	1.11927	1.0186	1.06633	1.76828	1.30289	0.808794	2.4586	0.846063	1.25689	1.64868	1.00419	1.24997	1.22672	0.745786	1.88097	4.8006	1.54681	1.56745	5.98417	1.35631	1.29083	1.19524	1.18718	1.02971	1.78727
	0.999842	0.998231	0.809595	1.0888	1.24424	1.06947	1.11745	1.0096	1.43811	1.16478	1.10906	1.33766	1.08469	1.34177	2.47593	1.64828	1.38584	1.2054	0.935022	1.38987	3.04281	2.54658	1.41062	2.36965	1.17673	1.19324	1.36682	1.95291	1.90349	3.42129
	0.848912	1.07019	0.880227	1.11816	1.00091	1.08146	0.95552	0.987989	2.75012	0.738662	1.15421	1.1964	0.898298	0.908525	1.4621	1.31864	1.08408	2.16875	1.83372	2.36654	1.72197	1.13621	1.35775	2.3375	1.09964	1.19823	3.60403	1.35449	1.34129	3.43028
	0.866719	1.03185	1.00283	1.08389	1.39491	0.977511	1.00586	1.11657	1.46593	0.856589	1.21576	1.51208	0.779976	1.25491	1.46177	1.44725	1.01721	1.08829	1.5112	1.23946	1.40413	0.748318	0.877212	2.55422	1.45477	2.15008	2.28419	1.44306	1.41893	2.00533
	1.04021	1.02633	0.994503	1.05683	1.27635	0.847576	1.10938	1.21265	1.51974	1.12647	1.19684	1.38397	1.18837	1.10252	1.57005	1.1757	0.882949	1.75579	0.923387	1.32772	2.18807	0.868777	1.17067	2.21623	1.16343	1.22718	1.26787	1.45319	1.89861	1.96735
	0.988603	1.06847	0.960353	1.07353	0.960268	1.01616	1.16913	1.08858	1.76845	0.997467	1.04836	1.33567	1.12806	1.38231	1.52307	0.75188	0.882038	2.14459	1.21741	0.989115	1.5339	1.40182	1.66145	1.20023	1.94674	1.32842	3.16508	1.52418	1.57973	1.88556
	0.96668	0.923056	1.02382	0.874317	0.925362	0.885557	0.987258	0.893029	1.34833	1.1818	1.08145	1.21139	0.987495	1.22252	1.23955	0.985279	0.956408	2.51474	1.23957	1.32483	1.83725	1.559	1.43523	3.1256	2.00055	0.836997	2.03348	1.51563	1.49635	1.81692
	0.815908	1.12702	1.01566	1.02422	1.16375	0.972181	1.17372	1.03941	1.8629	0.896953	0.937962	1.62286	1.09078	1.25512	1.40213	1.00158	0.860804	1.39747	1.22786	1.12188	1.31301	1.21607	2.69845	1.91338	2.0983	1.2392	1.4731	1.19676	1.56708	1.89005
	0.930431	0.913405	1.03998	1.21939	1.03528	1.03748	1.12426	1.05759	1.72264	0.994776	0.902574	2.21739	1.29007	1.1689	1.46943	1.57	1.19694	1.54256	0.870598	1.01324	2.13776	1.7905	2.24633	2.30718	2.12647	1.39153	1.08046	1.60736	1.75453	2.48359
	0.718639	0.878767	1.09162	1.18378	1.07657	0.953357	1.27266	1.09421	1.39813	1.10708	1.34547	1.66583	1.36668	1.0881	2.02949	1.20784	0.746113	1.38747	1.56082	1.4178	1.3968	1.26632	2.05818	1.65017	1.21013	1.10429	1.15909	1.15877	2.13534	1.74913
	0.79351	0.87496	1.05797	0.877958	0.95689	1.1401	1.15924	1.23158	1.15992	1.81243	0.972011	1.37065	0.810922	0.941662	1.63168	1.53486	0.893673	1.48409	1.126	1.42627	1.33667	1.02778	1.49239	3.50408	1.26023	1.02177	1.84225	2.58734	2.58086	2.48193
	0.948239	0.969008	0.781776	1.24986	1.04954	0.895386	1.11801	1.08129	1.18691	1.18718	1.06643	2.30818	0.990186	1.01072	1.32084	1.03546	0.898338	1.38064	1.24345	1.63614	2.22256	1.22976	1.60638	2.18274	1.28856	1.57592	1.86174	1.55877	1.34563	1.84158
	0.977998	0.94429	0.866067	1.06086	1.22965	0.948692	0.912307	1.02558	1.04115	1.03878	0.834102	1.29252	0.953858	1.11373	1.45211	1.21828	1.10777	1.21089	1.26442	2.12718	2.91887	1.30257	1.72064	2.62619	1.42018	1.47062	2.52107	1.11508	2.38606	2.86407
	0.944915	1.01764	0.767949	1.04614	1.31303	0.874563	1.10803	1.07383	1.37215	1.27163	1.42391	1.41596	0.854294	0.987989	1.35732	1.49157	0.84874	1.66284	1.31524	1.28316	2.99217	1.1723	1.65405	1.5309	1.75046	1.02686	3.14926	1.8163	1.67641	2.24271
	1.13621	1.06461	0.85274	1.10803	1.1741	1.16875	1.26055	1.08558	1.79843	1.16945	1.16054	1.44028	0.930985	1.41496	1.08279	1.46909	1.21088	1.41379	1.25255	1.13834	2.2044	0.85738	2.09635	1.81443	1.90376	1.29223	1.67383	1.74325	1.96917	1.72131
	0.974436	1.12113	0.975346	1.28508	1.15078	0.864401	1.32537	1.08836	0.871731	1.38504	0.892976	2.69382	1.03569	0.872386	1.31268	0.973724	1.11748	1.71964	1.36209	1.39067	2.3963	1.20578	1.99448	2.01333	1.40261	1.96386	1.95802	1.60269	1.83437	1.88789
	0.895528	1.08493	0.931867	1.05564	1.11485	0.847576	0.989315	1.06547	1.07346	1.07115	1.34815	1.62419	0.820578	1.27469	1.02865	1.23332	0.893673	1.96002	1.15038	1.42198	2.57271	0.932489	2.32123	1.44494	0.846617	1.05201	1.88439	1.35694	1.69362	2.3295
	0.907242	1.0645	0.905214	0.816146	1.14761	0.963685	1.01757	1.07705	1.19057	1.13684	1.27743	1.64884	0.952038	1.13555	1.48442	1.17594	1.60247	2.04531	1.38575	1.52815	1.08996	1.00997	1.72016	3.29002	0.99723	0.90563	2.12311	3.09125	1.6933	3.12144
	1.03197	1.11979	1.09295	0.999763	1.22788	1.05214	1.06981	0.985255	1.38597	0.898061	0.916783	1.35349	1.12592	1.07335	1.55372	1.18354	1.47249	1.22622	0.899486	1.20895	1.55606	0.838939	1.35946	1.62735	1.37048	1.13941	2.05447	1.4349	4.74064	1.3993
	0.910962	0.983592	1.04848	1.10083	1.52466	0.849242	0.944915	0.98563	1.34933	1.21005	0.718231	1.87273	1.00166	0.935282	1.35566	1.10241	0.86252	1.73763	0.834191	1.26349	1.51258	1.34887	1.54123	5.64851	1.02351	1.55641	1.24138	1.75117	1.57727	2.02066
	0.909616	0.948043	1.008	1.0782	1.23684	0.964684	1.2941	1.13174	1.25754	1.05524	1.1134	2.55272	1.17887	1.11989	1.58521	0.922833	0.950456	2.7378	1.7355	1.30901	1.24688	1.12948	1.34863	1.67283	2.17705	1.04413	1.16608	1.50621	1.80424	2.54706
	0.966838	1.04735	1.07813	1.10558	1.06869	1.05331	1.13225	1.12332	0.987173	1.39581	0.976944	1.29935	0.965097	1.3341	1.36115	1.02889	0.926327	1.05497	1.62343	1.25496	1.85624	1.07384	0.973941	2.6685	2.6782	2.06118	1.31917	1.30716	1.53737	2.21323
	0.944915	1.09614	0.957854	1.12165	0.980483	1.02965	1.21084	1.23115	1.43711	1.9112	1.06654	1.32234	1.03839	1.55056	1.18691	0.869173	1.13399	1.65334	1.15813	1.09469	1.17241	1.01235	1.57582	2.93553	1.241	1.42499	1.65767	1.90194	1.92493	4.10745
	1.12046	0.975013	1.05431	1.04258	1.04429	0.932201	1.0148	1.01936	1.50991	1.38378	0.865469	2.96085	0.820736	0.946756	1.38298	0.981717	1.33839	1.83242	0.814721	1.53834	1.67116	1.07606	2.39727	2.11244	1.56011	1.34874	2.36365	2.66458	1.51255	2.62102
	0.926949	1.13105	1.09945	1.10582	0.89244	0.937864	1.12481	1.07501	1.5249	1.10898	0.81067	1.90771	1.03142	1.7755	1.18191	0.962723	1.10584	1.77328	1.0903	1.6829	4.28319	1.26395	1.78579	1.82842	1.75291	1.17732	2.43811	3.23387	1.2666	2.42729
	0.932964	0.968633	1.06447	0.804749	1.07196	0.927703	1.05825	0.925308	2.93603	0.832924	0.900161	1.25654	1.16438	1.20354	1.38547	1.04495	0.857158	1.31584	0.886743	1.61255	1.3948	2.07273	1.29399	4.54539	1.27907	2.31507	1.27536	3.83791	1.60954	2.26037
	0.899644	0.959625	0.881393	0.914365	1.06204	0.926037	1.13344	1.01759	0.894719	1.41607	1.10145	1.49858	1.08168	1.13528	1.97568	1.34935	0.971582	1.28686	2.59121	1.47223	2.13127	1.54333	1.32874	2.46593	1.67574	1.44901	1.47543	1.90993	2.07029	2.94803
	0.765651	0.907131	0.862236	1.10598	0.908525	0.962852	1.2057	1.12954	0.949692	0.832766	1.26783	1.34583	0.822398	1.02241	1.62469	1.01068	0.891314	1.06813	1.85746	1.24268	1.54539	0.969925	1.92965	1.56655	1.08128	1.2644	1.89139	2.15956	1.79909	1.80493
	0.896636	0.992225	0.989172	1.1575	0.876086	0.904381	0.997388	1.16386	1.01549	0.88706	1.53962	1.11994	0.785833	1.08772	1.57088	1.05485	1.31523	1.52907	2.09513	1.02906	1.39364	1.88294	1.3837	1.87606	1.05706	1.85287	1.54339	1.80293	1.67174	2.35666
	0.88144	0.975496	0.904381	1.02889	1.21716	1.0673	0.959794	1.08853	1.41446	1.19628	1.59164	1.16992	0.956549	1.23507	1.17708	1.07376	0.972011	1.63385	0.820578	1.02118	5.08462	1.03767	1.88038	4.06363	1.22216	2.12525	1.34866	1.74531	1.62504	3.22139
	1.05936	1.05019	0.932034	0.884765	1.18783	1.32317	1.3613	0.884718	1.62769	1.33154	0.690134	1.61702	1.4459	0.796354	1.999	1.34135	1.5437	1.90338	0.872893	1.13121	1.45594	1.35283	1.2541	3.61869	1.56233	0.86134	2.17841	3.69964	2.36718	3.5957
	0.913415	1.26847	1.30568	0.80467	0.843861	0.933533	0.881124	0.872976	2.65217	0.983459	0.739946	1.10312	0.886822	1.14686	1.82009	1.41543	0.766863	1.82425	0.903205	1.0881	1.11278	1.55979	1.46643	1.1939	1.34808	1.13072	1.98534	1.48136	2.27029	4.04864
	1.10598	1.28542	0.980177	0.872101	0.948257	0.970848	1.27954	1.2008	1.27769	1.14072	1.19062	2.05797	0.874792	1.03314	1.01533	1.24028	1.14064	1.63452	1.59612	1.18686	1.28303	0.955679	2.19721	5.47126	1.29094	1.30938	2.21406	1.55109	2.21534	2.83192
	1.05445	1.20504	1.20456	1.00459	1.11952	1.04414	1.10803	1.30257	1.17724	0.990107	1.36429	1.42162	0.904313	1.05394	1.44661	0.786624	1.03174	1.53823	1.03696	1.26306	1.38131	1.7742	1.43174	1.72514	1.20214	1.18509	1.09845	1.53755	1.75802	1.63801
	0.880332	0.93319	0.852241	1.22192	1.26863	0.823921	1.17341	1.26901	1.26087	1.37713	0.775818	1.5932	0.993827	1.01357	2.17375	1.73431	1.16611	1.44328	1.10803	1.19582	1.60436	2.34658	1.39539	2.19257	0.898378	1.38086	1.76095	1.68184	1.61989	3.4761
	0.864108	0.891421	0.860903	0.93059	0.953512	1.04464	1.25216	1.3289	1.36332	0.960665	0.806863	2.05747	0.91856	1.11067	1.17974	1.40253	0.876032	1.36748	1.06181	1.20139	1.38664	1.24361	2.72166	3.49825	1.48002	1.28611	1.8684	1.70914	2.02209	1.36882
	1.02707	0.974584	1.09362	0.836961	1.03196	0.82592	1.03585	1.26375	1.83525	1.20388	1.21373	1.47876	1.41583	1.63265	1.32767	1.578	1.10992	1.20773	0.847962	1.11984	2.87739	1.2425	1.36021	2.55106	1.4539	1.99995	1.97368	2.56526	1.30777	1.20873
	1.09537	1.01877	0.977345	1.12125	1.07239	0.922872	1.00451	1.2363	1.41046	0.861496	0.874102	1.44778	1.41765	1.55496	1.17208	1.64994	1.13496	1.65067	0.924021	1.56241	1.54339	1.08247	1.79319	2.01283	2.17262	1.70617	1.8086	2.31753	2.05003	2.33217
	0.998021	0.993995	1.14859	0.997784	1.17147	0.928036	1.13565	1.04418	1.05214	0.863633	1.48005	1.89305	1.46973	1.13367	1.63252	0.895133	1.31003	1.3973	0.785912	1.45668	1.37265	0.978789	1.96188	1.33267	1.21448	1.15469	5.39397	1.55655	2.15791	2.14759
	0.926474	0.945791	0.908379	1.19256	1.07539	1.00183	1.27258	1.25137	1.50192	0.978868	1.45367	3.64934	1.10938	1.27121	1.2039	1.01757	0.930777	1.55889	1.81156	1.59228	1.8086	2.4611	1.22086	2.45827	2.09315	1.0511	1.18024	2.33368	1.4608	1.44211
	0.91848	0.898713	1.02915	0.998655	1.25035	0.96002	1.02034	1.25534	2.32784	1.307	1.19174	3.00766	1.25002	1.14177	1.35416	1.23008	0.895442	1.329	1.27202	1.34166	2.00317	1.06553	1.76408	2.24554	1.44677	0.906649	1.7278	2.49474	1.91094	4.04998
	0.856431	0.863164	0.945527	0.979501	1.30654	0.875396	0.890384	1.0955	1.74546	1.11088	0.993619	1.06014	1.12117	1.42853	1.3903	1.14555	1.51893	1.51658	1.05714	1.9141	1.47759	0.842343	1.29866	1.89489	2.29925	0.895442	1.60087	1.78259	1.83491	2.41396
	0.897507	0.943539	1.02382	1.19058	1.0734	0.920706	1.59185	0.958016	1.33983	1.07535	0.912279	1.16358	0.918085	1.06928	1.15092	1.47384	1.29759	1.98384	0.910882	1.19657	1.28436	1.36383	1.68456	5.65351	2.4163	0.873244	1.49025	1.39557	1.90504	1.16608
	0.989315	1.05035	1.05864	1.07725	1.22418	0.957355	1.14951	0.982788	1.42862	1.26015	0.65807	1.53123	0.823427	1.27416	1.93603	1.02754	1.38842	1.40213	0.817333	1.2637	1.24538	1.69007	1.42847	5.10861	1.53795	1.80842	2.21073	1.44788	1.06075	2.3943
	1.22295	1.09158	0.939197	1.02786	1.08938	0.870565	1.13787	1.04107	1.26687	0.976098	0.955764	1.29219	0.886427	1.06558	1.36682	1.44385	1.26584	1.02649	0.863633	1.00938	4.22739	1.94737	1.03839	2.41163	1.31326	1.79882	1.29718	1.73376	1.37791	2.57804
	0.977998	1.2392	1.09179	0.970716	1.18499	1.04031	1.04226	1.15233	1.56722	1.17594	1.43796	1.36282	1.31729	0.669383	1.80093	1.1552	1.16354	1.69748	1.58623	1.0592	3.2742	0.775386	1.18499	1.81009	1.70051	1.5371	1.63068	2.1089	1.82306	2.61286
	0.76114	1.08772	1.01149	1.23435	1.03995	0.977011	1.50479	0.975657	1.64201	0.940008	1.37834	1.56655	1.06498	1.35105	1.34783	1.16945	0.890241	1.23755	1.08548	1.2289	2.26587	1.07099	1.64826	2.15576	1.54816	1.91491	3.08862	1.89949	1.65432	3.15775
	0.938979	0.885952	1.17691	0.903918	0.982788	0.968849	1.05216	1.11775	1.15675	0.887218	0.989491	1.36049	1.18924	1.15078	1.18274	1.10328	1.18531	1.37698	1.20372	1.08949	2.95302	1.13304	1.4963	2.70415	1.37776	1.4637	2.37298	1.39612	1.23555	1.57121
	0.879937	1.02531	0.966184	0.918322	0.966166	1.29335	1.2687	1.24188	1.22206	0.972378	0.853512	1.67999	1.08231	1.51442	1.46377	2.28065	0.633029	1.54989	1.17998	1.76799	1.85557	1.86245	1.62241	1.52707	1.23158	1.87072	2.08979	2.12062	1.57201	2.96219
	0.979106	0.890885	0.859237	0.9222	1.21539	0.891388	1.06846	1.04139	1.21056	1.24503	0.713566	1.29102	1.03443	0.981394	1.11927	1.11951	0.814638	1.35649	1.29497	1.36005	2.21289	1.3465	2.9266	1.51358	1.14159	1.55324	2.09612	1.16945	1.54858	1.56838
	0.827543	0.987882	0.850408	1.14499	1.12086	1.20656	1.28611	1.17303	1.62669	1.27622	1.03603	1.23205	1.32885	1.11759	1.999	1.04155	0.896461	1.24938	0.839256	1.31893	1.43345	1.20087	1.54611	1.49192	1.3943	1.24231	1.27719	2.28049	1.66488	2.64801
	1.09244	1.14145	0.944028	1.02889	1.28172	0.903382	1.17808	0.958552	1.67949	1.02493	1.29871	2.08529	0.962327	0.67866	1.36432	3.47558	1.25962	1.14376	1.14404	1.65442	2.42662	1.3829	1.33791	1.7283	1.06917	1.87475	1.74763	3.71634	1.39957	1.77111
	0.821923	0.955013	0.923205	0.912149	1.1659	1.01566	1.26292	1.22273	1.82459	1.19644	1.11367	1.31118	0.958765	0.602145	1.29019	1.16613	0.958177	1.42679	1.06735	1.32402	1.68966	0.834903	1.82129	3.91104	1.85572	0.926542	1.2582	1.65382	1.84043	3.54173
	0.928294	0.993619	0.762785	1.0243	0.989973	0.911544	1.21266	1.13941	1.76578	0.961298	0.824933	1.76495	0.933914	0.658552	1.21089	1.07598	0.928257	2.00267	1.0091	1.59582	1.77694	2.34436	1.16177	2.56189	1.55877	0.806917	2.25854	1.4129	1.68145	2.1964
	1.10431	1.08155	0.950691	0.850416	0.952172	0.826254	0.926632	1.05153	1.44528	1.46419	1.09694	1.90038	0.972537	1.52745	1.62169	1.35916	1.28161	2.67666	0.802137	1.22976	2.17225	1.15275	1.18214	1.38997	1.29505	1.29571	1.3948	2.29078	1.88322	2.02699
	1.09798	0.950295	1.17691	0.750455	1.10815	1.01516	1.19525	1.03973	1.57105	0.966205	1.01228	1.44828	1.02208	0.643432	1.77128	1.22295	1.27791	1.09695	1.87036	1.23142	4.07896	1.51389	1.9659	1.25571	1.54278	1.20075	1.32234	1.7051	2.07775	2.34233
	0.839493	0.935442	0.983675	1.24242	1.02139	0.944861	1.07709	1.12359	1.08896	1.23546	0.824182	1.91671	0.797072	1.18375	1.33267	1.46213	1.00601	1.62286	1.05817	1.62558	2.9267	0.916423	1.54295	2.10478	1.27448	1.63276	3.21439	2.47796	2.85019	3.56972
	0.919905	0.957909	1.01499	1.28453	0.853673	0.995336	1.0903	1.27105	1.08946	1.36921	1.1118	1.25404	1.18338	0.880912	1.15226	1.81266	0.964343	1.3943	0.968896	1.13662	1.27719	1.53843	2.39164	2.27036	1.30067	0.811582	1.71081	1.85168	1.63169	2.27053
	0.848516	1.07845	1.03032	1.13114	1.10241	0.922705	1.15053	1.17319	1.51141	1.2038	0.982681	1.38064	1.10321	0.710295	1.16608	0.995805	1.30241	1.76578	1.02351	1.47812	3.04614	1.12473	1.3534	3.14376	1.69972	1.23539	1.05497	2.20736	2.03753	4.81759
	0.938425	1.18343	1.09995	0.875267	1.24354	1.05631	1.04962	0.926702	1.37015	0.760348	1.32236	1.36149	0.943174	1.01769	1.83242	1.03546	1.35164	1.33267	1.10542	1.22038	1.26403	1.80609	2.40633	2.51391	1.67321	1.78499	1.19807	1.41979	1.8666	1.9965
	0.782509	1.01721	0.930202	1.03878	1.1948	0.897218	1.17396	1.3008	1.34933	1.12711	0.689383	1.79777	1.21353	1.05962	1.59337	0.851524	1.16177	1.49725	0.897744	1.10375	1.18524	0.864108	2.08268	2.12477	1.60253	1.85882	1.50408	2.15552	1.88172	4.58704
	0.923862	1.10209	0.92004	0.80372	1.08279	0.936032	1.21203	1.17153	1.54889	0.985121	0.743968	1.80776	1.21171	1.16954	1.15326	1.09513	1.19635	1.45477	1.14428	1.42874	2.62269	1.36565	1.36831	2.07046	1.38211	1.20584	2.18607	2.25049	1.43544	3.76428
	0.86949	0.982788	0.951524	1.15323	0.871314	1.01616	1.00451	1.34971	1.62402	1.241	1.59694	1.61586	1.17309	0.681716	1.45661	1.50827	0.966702	1.43828	1.41108	1.40118	3.52207	1.34903	1.80402	2.92704	2.14911	2.32912	2.52157	1.57277	2.21212	2.77928
	0.87875	0.854477	1.09445	1.02794	1.10204	0.888389	1.3503	1.28686	0.853906	1.02833	0.917748	1.34383	1.24693	1.29357	1.09429	1.14594	0.77748	1.27353	0.946419	1.37292	1.85457	1.28279	1.7408	4.1909	1.07543	0.861555	2.06413	1.79042	1.46622	5.46194
	0.903443	0.917212	1.2652	0.90281	0.898445	0.900716	1.45326	1.51142	0.939364	1.19003	1.30831	1.54473	0.993035	1.02118	1.30485	1.47511	1.16563	1.21756	1.13376	1.48879	1.83625	1.51816	2.52413	1.66583	1.34246	1.07153	1.95536	3.28579	1.76011	2.43745
	0.913573	1.01024	1.16159	1.1723	0.761662	1.10128	1.18211	1.01265	1.25371	0.96019	0.940375	1.15759	0.975623	1.18622	1.34283	1.28136	1.13126	1.55955	1.50376	1.44617	1.34816	1.72798	1.66322	1.63352	1.10621	1.26676	2.06713	1.29632	2.01936	2.97601
	1.00127	1.1104	0.832917	0.881678	1.05528	0.9995	0.981401	1.21389	1.0578	1.49213	0.817319	0.991338	1.23625	1.137	1.48809	1.05603	1.46686	1.38564	1.36003	1.09078	1.4088	1.99462	1.49834	1.20973	1.38219	1.13448	1.55656	2.37681	2.29399	2.69182
	1.02398	1.23217	0.957188	1.09331	1.18311	1.00516	0.916977	1.12134	1.77561	1.01005	1.10225	1.62002	0.863474	0.962735	1.54439	1.15085	0.941984	1.25637	1.76249	1.12601	1.05847	1.40427	1.42091	1.87123	1.50954	1.10118	5.1974	1.98947	1.68729	3.00017
	0.935022	1.1822	0.976012	0.957103	1.1645	1.03132	1.01353	1.0911	1.41013	1.19604	0.870724	1.35516	1.01448	0.843056	2.10828	1.13154	0.947668	1.991	1.52822	1.33619	1.29752	0.990661	1.41367	2.01583	2.40245	0.976515	3.40996	1.80111	2.48075	1.69665
	0.836249	0.851314	1.11094	1.03348	1.10558	1.11144	0.990028	1.03517	1.45127	0.947843	0.854745	1.83908	0.99351	1.13528	1.20556	1.13843	0.83067	1.16342	0.725049	1.10493	2.24404	1.09695	1.32665	2.28452	2.50764	2.46724	3.53173	1.79731	0.999625	2.48326
	0.82311	1.16933	1.21439	0.966363	1.14434	0.95269	0.929561	1.15796	1.65401	1.19074	0.816193	2.20023	0.975148	1.24949	1.39097	1.29577	0.879786	1.62169	0.827543	1.13126	1.53623	1.45572	1.92895	1.72614	1.93439	1.20214	1.76495	3.08666	2.11008	1.58554
	0.971587	1.14295	0.773113	1.07891	0.961823	0.97418	1.13471	1.13448	1.48176	1.22849	1.0037	1.78844	1.11626	1.30697	1.87873	1.26743	0.799571	1.42895	1.04131	1.08949	1.93487	1.64614	1.81437	1.7368	1.87922	1.05475	1.35616	2.5089	1.7955	1.79977
	1.08445	0.89689	0.84591	1.12196	0.857909	0.897884	1.1393	1.15818	1.74346	0.989869	0.919142	1.30618	0.854927	1.30252	1.29402	1.4626	1.30236	1.76662	1.35267	1.22542	5.13327	1.21622	1.03941	1.30485	1.88461	1.85201	1.12944	2.32125	1.55201	1.24221
	0.789553	1.10992	0.954523	0.961931	1.31147	1.23005	1.10653	1.17887	1.69365	0.628967	1.26231	1.47193	0.944915	1.49421	1.55739	1.82596	1.16643	2.18074	1.06142	1.10971	2.21623	1.77499	1.36552	3.65251	0.981401	2.28606	1.41479	1.28041	1.31432	3.0733
	0.89814	1.1222	0.920873	1.00285	0.946595	0.972014	1.326	0.916247	1.02349	1.31444	1.94493	1.55122	2.30194	0.877319	1.25454	1.34927	1.42198	2.38014	1.04646	1.94971	1.65117	2.22596	1.57169	1.55472	1.68366	0.84815	1.81859	1.18718	1.87571	2.38114
	0.783696	1.02075	0.959187	0.922042	1.05029	0.925537	0.966126	0.983592	1.56239	0.991215	1.69555	1.8749	1.34642	0.845147	1.2044	0.943253	0.897265	1.45111	1.34025	1.82429	4.7981	1.29086	1.9555	2.35932	2.04036	1.25582	1.68882	2.11603	1.62107	1.08679
	0.91294	1.0667	1.17741	0.821211	1.05164	0.857238	1.37309	0.75067	1.338	0.688168	0.894477	1.1939	1.24084	0.832815	1.75529	0.83704	0.934424	1.20473	0.869252	2.48718	1.29002	1.43759	1.61796	2.30901	2.88556	1.63646	3.10961	2.34626	2.58445	2.78811
	0.912307	1.05094	1.01832	1.20269	0.987399	0.856738	1.32347	1.32306	1.42129	1.44472	1.01566	1.47193	0.855243	1.44397	2.16892	0.760665	0.95008	1.004	1.12829	1.7792	1.44261	1.18195	1.23153	2.69865	1.54484	1.56869	2.33217	3.03348	2.02434	5.77611
	0.939375	0.912708	0.793936	1.06086	1.00622	0.993337	1.1742	1.08879	1.59387	1.02169	0.67807	1.45477	0.836169	1.08091	3.63202	0.984725	1.19126	1.28686	0.752829	1.48434	1.27886	1.5336	1.31448	1.89972	2.33668	1.43121	1.45827	5.74729	0.865791	3.8051
	1.04701	0.948954	0.977678	1.14143	1.01212	0.963018	1.28358	1.18327	0.804098	1.31152	0.917909	1.4586	1.13945	1.07946	1.21256	1.5829	1.34772	1.94086	1.09545	1.437	1.17491	1.80562	1.32139	1.38814	1.2596	1.52134	2.44928	1.65524	2.79212	2.70948
	1.14302	1.0659	1.04881	1.03546	1.06032	1.02582	0.959478	1.12713	0.788273	1.04005	0.953405	1.30135	1.09347	1.27528	1.06297	1.17744	1.33367	1.13926	1.22398	1.8008	1.84908	1.18718	1.55603	2.79127	0.896953	1.47812	2.39147	2.02121	1.46429	3.53273
	0.796755	0.958231	0.90638	1.05263	1.04783	0.9995	1.30463	0.957909	1.10328	0.913573	0.747936	1.21739	0.832529	1.11512	1.3315	0.887455	1.18579	1.12944	0.955679	1.82611	2.51691	1.21551	1.65233	2.7996	1.12877	1.39759	1.39397	1.16082	1.6022	2.94619
	0.906292	0.90992	1.00833	1.11381	1.00445	0.892221	1.15251	0.895979	1.65151	0.896241	0.835121	1.50125	0.86023	0.914316	1.26737	1.87194	0.849598	1.45611	0.964385	0.950509	1.36049	0.80372	1.41957	1.66583	1.18908	2.38306	1.14226	1.34737	1.71743	2.17591
	1.1294	1.09174	0.96685	1.01638	1.0585	0.998834	1.58575	1.0985	1.18158	1.15164	1.43464	1.31484	1.04353	1.45357	1.27636	0.923387	0.905416	1.66783	0.937634	1.23153	1.88939	1.56082	1.26043	2.88139	1.641	2.46912	2.4068	1.7089	1.63576	6.24338
	0.860309	1.10123	1.01366	0.999921	1.12713	0.876562	1.07598	1.28493	0.991171	1.06585	1.36413	1.17441	0.94816	1.78	1.23005	1.13004	1.0548	1.70665	0.824852	0.950134	1.67699	1.4114	2.08107	1.23855	1.55774	1.64386	3.49109	2.20285	2.18499	2.71348
	0.923783	1.03775	0.930868	1.13621	1.14477	0.940363	0.995172	1.11008	1.31468	1.24947	0.997105	1.12094	0.954333	0.780054	1.36648	1.15093	1.0252	2.09512	1.15877	1.36429	1.30768	1.10803	1.45346	2.27303	1.13439	0.861609	1.61386	1.45952	1.60429	2.73513
	0.947527	1.23566	1.02865	1.03079	1.10225	0.854906	1.30542	1.03453	0.909878	1.3336	0.880429	1.34533	0.953067	1.16772	1.15576	1.3681	0.921609	1.40297	1.27519	1.10241	1.53007	0.909774	1.42643	2.09962	2.46996	0.976568	2.53073	2.96969	1.79625	2.84574
	0.909141	1.0682	1.08462	0.992085	0.924021	0.901882	1.20918	0.97126	1.53773	1.18013	1.02107	1.54423	0.991611	1.2134	1.40596	1.1404	0.940107	1.32301	0.973724	1.4452	1.17891	1.2907	1.68375	2.28686	2.20222	1.05265	3.54306	1.42089	1.34606	2.54323
	0.780926	0.919357	0.898717	1.16597	0.926005	0.94003	1.27535	1.18204	0.9995	0.914207	1.21603	1.59853	1.22002	1.31437	1.68099	0.971983	1.43099	1.18707	0.982271	1.69367	2.5424	1.26783	2.19619	3.65434	1.86894	1.23437	1.66084	1.28516	1.71426	4.58104
	0.922833	1.17962	0.826753	1.18101	1.04713	0.97368	0.859042	1.33914	1.22389	0.877879	0.862466	1.14859	1.19826	1.07705	1.41929	0.998575	1.37968	2.11578	1.22382	1.36461	1.77278	1.21171	1.74718	1.82509	1.33447	1.1429	2.36032	2.25477	1.69759	3.27336
	0.793035	1.02799	0.90688	1.0091	1.21437	0.996502	1.21306	1.30118	1.61036	1.02731	1.12477	1.2677	0.916977	1.31721	1.39114	1.09925	0.857909	1.77345	1.70819	1.33485	2.27986	0.958528	1.50188	1.6017	1.05358	2.08231	2.87523	1.97436	1.80188	3.02449
	0.814246	0.901019	0.71281	1.18275	0.924558	0.96002	1.18971	1.18783	1.69499	0.982192	1.55008	1.38397	0.873605	0.716729	1.35599	0.718401	1.15651	1.67033	0.993035	1.95223	1.95036	1.20158	1.06735	1.71614	1.87424	1.85727	1.12344	2.51207	2.04767	4.64085
	0.790265	0.877587	0.870398	1.21298	1.1074	0.893886	0.985754	1.17164	1.6002	1.04828	1.51566	1.51707	0.821765	0.679464	1.24005	0.867432	1.17303	1.64418	1.07669	1.29303	1.79727	1.2262	1.82016	3.28602	1.39161	1.13115	2.60103	3.18488	1.57115	1.32784
	0.876217	0.900643	0.98001	1.10534	1.24842	0.896052	1.22018	1.42933	1.66783	1.31262	0.91807	1.17491	0.794697	0.967775	1.26753	1.25809	1.22123	1.31767	1.17974	1.26424	1.3415	0.962643	1.38005	1.86307	1.6387	1.4266	1.52007	4.34262	1.92155	1.17008
	0.978077	0.986702	1.08962	1.37855	1.04697	1.11028	1.10906	1.08617	1.08279	1.02556	0.765147	1.28819	0.952275	1.30434	1.28436	1.17309	1.60134	2.93903	0.802849	1.22273	1.82259	1.59778	1.62906	3.0718	1.49901	1.83421	1.03998	2.23728	1.87013	2.7961
	0.854927	1.06375	0.994669	0.891096	0.926863	1.02132	1.18362	1.03523	1.60403	1.08603	1.34847	1.55839	0.903522	1.2081	1.7961	1.93463	1.10086	0.950358	0.985279	1.4118	1.47593	0.925841	1.92702	2.68682	1.44575	1.46016	0.929702	1.37238	2.74166	7.75129
	1.02588	0.839732	0.802432	1.09854	1.08783	0.957021	1.02889	1.28686	1.13826	0.995647	0.924933	1.37215	1.17705	0.92815	2.3305	1.28524	0.74933	0.92737	0.951721	1.31158	2.37315	1.2239	2.41212	1.94503	1.23554	1.34445	0.956355	1.19549	1.74402	1.12444
	0.894974	0.90429	1.07196	0.981005	1.12493	0.99417	1.22825	1.25153	1.62869	0.895053	0.837694	1.14843	0.988445	1.2533	1.94669	0.849228	1.17367	1.65167	1.178	1.31748	3.20556	2.75061	1.237	2.08779	2.37926	1.60354	1.20007	2.42746	1.99035	4.79344
	0.893866	0.908365	1.06247	1.10344	1.19024	1.04948	0.945232	0.970724	1.8046	0.983854	1.29212	1.40213	0.847804	1.38182	1.35649	1.03229	1.0992	2.02282	1.01338	1.25223	1.79177	1.45968	1.30912	1.72131	3.05786	1.24375	1.44444	2.05382	1.58681	1.31734
	1.20696	0.9763	0.802599	1.11484	1.04	0.977678	1.03316	0.952064	1.41229	1.01053	0.939035	1.6755	0.906925	0.924933	1.28119	1.50186	1.07464	2.14243	0.857618	1.31013	1.38714	1.63008	1.44177	1.44578	1.12671	1.39871	1.40013	1.45532	1.557	2.87756
	0.96755	0.995282	0.737131	1.06909	1.06391	0.882392	1.05793	1.3822	1.8704	0.708587	1.15282	1.42279	0.906925	1.72729	1.2054	1.26632	1.32627	1.46627	1.36747	1.24306	1.89855	1.28579	1.68997	1.89055	1.23751	1.03925	2.01116	2.22865	1.51587	3.6575
	0.721805	1.04413	0.816592	0.810843	0.908847	1.00983	0.963831	1.03528	1.26703	0.733914	0.947292	1.75462	1.06664	0.86193	1.31134	1.61361	1.2719	1.39713	2.16905	1.26777	1.60453	0.938425	1.54225	1.38981	2.90067	1.79582	1.21373	2.29901	1.81737	1.99017
	0.767234	1.43351	0.790272	1.0922	1.04054	0.916209	1.0353	0.919142	0.950858	1.72679	1.46349	1.56988	1.1256	1.37582	2.18491	1.11563	1.31453	1.90488	0.916739	1.08118	1.50858	1.13399	2.48895	1.96119	1.26126	0.959196	1.23622	1.88002	1.57845	1.95302
	0.860071	1.20408	1.00866	1.02343	1.05094	1.06014	1.48112	0.904665	1.79577	0.981401	1.3608	1.12677	1.11199	1.00777	1.28486	0.937871	0.975442	1.82475	1.51318	1.13914	1.43645	1.22129	1.48842	2.74863	1.21994	1.37298	1.93137	2.67408	1.49228	3.23655
	0.955758	1.04713	1.03665	0.902968	1.22311	1.04548	1.23664	1.31539	1.06563	1.02161	0.811689	1.52874	0.965572	1.01373	1.2612	1.09592	1.10139	1.38814	1.21029	1.00166	1.65234	1.09046	1.44257	1.50941	1.14317	1.56949	2.09495	1.42461	2.52879	2.00883
	1.00981	0.973351	0.985174	1.43419	1.14386	0.919374	0.80277	1.16702	1.37881	1.0911	0.807399	2.4621	1.17301	1.25646	1.5329	1.17974	1.24273	2.2697	0.870598	1.21158	1.68199	1.2186	1.51651	1.5409	2.37681	1.2289	1.32367	3.57372	2.58751	2.15675
	0.885635	0.902038	0.867899	0.760902	1.1681	1.17291	1.03015	1.35834	1.18324	0.777364	1.34188	1.90338	0.911278	0.807131	1.15509	1.29038	0.928365	1.31901	1.61266	1.30397	2.38414	2.76518	2.15029	1.96568	1.99557	1.54767	1.22222	1.41773	1.70241	9.25804
	0.765888	1.02225	0.995669	1.03079	1.27282	0.916209	1.10408	1.07834	1.72597	1.14389	1.03544	1.44694	0.981163	1.09346	1.55372	0.874713	1.02627	0.985341	0.982825	1.2208	2.24371	0.680649	1.61426	1.71997	1.64377	1.42048	2.21756	2.22889	1.45003	1.9352
	1.16803	1.07775	1.13477	1.2516	1.2185	0.944694	1.12616	1.35555	2.38264	0.963593	1.09716	1.41346	1.02232	1.03421	1.4666	1.03546	0.837158	2.90421	1.13194	1.42472	1.94686	1.06941	1.30236	1.61353	1.30297	0.866488	1.56005	3.43166	2.03083	2.33633
	1.04867	1.04761	1.05181	1.53874	1.02365	0.955356	1.00055	1.12434	1.02365	0.594143	1.23491	1.664	1.18718	0.956676	4.54123	1.01694	0.826863	1.28452	0.895607	0.928257	1.34966	1.3241	0.912654	1.2627	1.19652	1.38879	1.44794	1.68358	1.36912	2.75829
	0.908904	1.05046	1.05497	0.863	1.11796	1.1296	1.01417	1.29662	0.842079	1.15417	1.72456	1.46144	1.23411	1.15394	1.30568	0.951721	1.23094	1.64918	0.922833	1.26853	1.09462	1.10352	1.58268	1.2702	1.80451	1.55024	1.88173	1.60372	2.75421	4.45611
	0.854927	1.02794	0.958854	1.13478	1.22783	1.14193	1.03886	1.19319	1.18891	1.52355	1.30858	1.28136	0.960269	1.12563	1.55606	1.22192	0.993405	1.57505	1.09988	1.07239	1.40063	1.3237	2.92922	1.45227	1.51888	1.36804	1.75346	1.45398	1.69925	2.59237
	0.894737	1.11592	0.976345	0.968184	1.10397	1.20656	0.980926	1.09142	1.18624	1.16937	0.977158	1.19707	0.902651	1.25539	0.990671	1.21551	0.866649	1.3938	1.01282	1.08054	3.53773	0.793114	1.65861	1.66583	1.79755	1.08542	2.75912	2.02208	1.33115	2.12827
	1.05778	1.09609	1.18391	0.897269	0.975442	1.22272	1.15283	1.1644	1.49925	1.17056	1.1756	0.959187	1.14025	0.865362	1.21406	0.925841	0.855013	2.01832	1.5685	1.28413	1.74913	1.46894	1.81233	1.4736	1.76985	1.59673	1.21989	2.05231	2.2319	1.66583
	1.10115	0.990938	0.851408	1.38797	0.958231	0.969182	1.02216	0.913298	1.33267	1.17159	1.44901	3.59387	1.05524	1.03496	1.73763	1.38045	1.33936	1.2024	0.877879	1.24466	2.48959	1.32655	1.5459	2.47859	1.42097	1.10622	1.24938	1.00681	2.45475	2.96935
	0.95837	0.879839	1.04115	0.872655	0.894155	0.895885	0.970479	1.04831	1.78328	0.723941	1.85716	1.43861	1.25279	1.21887	1.35949	1.08429	1.16804	1.70565	0.978156	1.41029	2.22755	1.11349	1.97507	1.82292	2.10906	1.39673	1.43095	1.62406	2.45094	2.70698
	0.85279	0.839786	1.05497	0.843292	1.05351	0.760786	1.08643	1.143	1.8714	1.1632	0.966702	1.2054	1.07353	1.20869	1.11611	1.08397	1.19271	1.339	1.02034	1.51689	1.67333	1.24068	0.887882	1.90671	1.6816	1.60477	4.54473	1.57641	1.45721	1.39214
	1.00324	0.913834	0.900383	0.980768	1.0267	1.10678	1.28215	1.32547	1.55306	1.04788	0.93807	1.53823	1.0163	0.753834	1.02549	1.47115	0.554048	1.40446	1.00981	1.50048	1.49925	0.989315	1.40879	1.83108	1.43451	1.4392	1.12327	3.57578	1.36692	5.26887
	1.16249	0.872225	1.02249	0.955916	1.02815	1.14476	1.36644	1.36472	1.78344	1.22018	0.922681	1.06513	1.14333	0.985523	1.58687	1.35125	0.686113	1.61969	0.910803	1.6829	1.29219	0.94072	1.86547	1.74913	1.81915	3.59072	1.49325	1.47234	1.20574	2.02182
	0.79628	0.837909	0.932534	0.793194	0.891689	1.01216	1.18655	1.25528	1.18691	1.13391	0.747346	1.63552	1.23372	1.53845	1.16608	0.887535	1.22826	1.58887	1.76866	1.62086	1.68399	1.21092	1.70252	2.76445	2.13692	2.5548	2.64818	1.51349	1.22311	1.81193
	0.867194	1.23705	0.974679	1.1279	1.03485	0.995835	1.09569	1.17544	1.10728	1.08318	0.737534	2.20506	1.00158	1.8363	1.27719	1.38647	1.49174	1.37431	1.33819	1.44257	1.67383	1.1423	1.16504	1.77961	1.19185	2.14166	1.30585	1.68975	1.40349	2.76712
	1.00348	0.892011	1.17341	1.05485	1.10198	1.01466	1.49054	0.936139	0.958354	1.05485	1.59571	6.15675	0.882153	1.15861	1.83242	1.03997	1.06509	1.87406	1.19715	1.40708	2.85974	2.00435	1.3482	2.14143	1.47511	1.12826	2.46743	1.78077	1.94429	2.05097
	0.834824	0.936676	0.837081	0.972932	0.999786	1.02815	1.02675	1.09764	0.9995	1.44377	1.14343	1.17508	1.06846	1.62938	1.62086	0.975386	0.815818	1.325	0.948635	1.07678	1.84991	1.03973	1.71421	4.85641	1.99351	0.861019	2.10728	2.05572	1.15614	3.55272
	0.880807	1.24343	1.2089	1.07701	0.967507	0.964851	1.137	0.794531	1.09162	1.03467	1.59126	1.84674	0.990265	1.11914	1.77361	1.18013	1.31732	2.24155	1.14618	1.58252	1.24138	0.963277	1.44772	3.0663	1.45817	0.986381	3.62136	1.75615	1.3904	3.22139
	0.893471	0.967614	1.1296	1.01037	1.14686	0.930701	1.22414	0.950295	1.92554	1.24519	0.887239	1.54889	0.966917	1.11544	1.34233	1.33993	0.836997	1.72897	0.98702	1.3022	1.14493	1.26712	1.76493	3.11744	1.1184	0.96681	1.60953	2.13692	1.1704	2.86857
	0.861496	0.98504	1.00333	0.982588	1.05362	0.875895	1.11975	1.29705	1.67883	1.34547	0.720697	1.72247	0.954017	0.976515	1.89805	1.31848	1.44676	1.83775	1.22161	0.980375	2.18008	1.40364	1.54901	1.45477	2.14294	1.01946	3.72564	0.949743	1.29416	3.23038
	0.82224	1.11373	1.14043	1.06007	1.1689	1.03382	1.05445	1.17962	1.39364	1.35908	0.930295	1.43911	0.706371	0.964504	1.38447	1.38061	1.29046	1.1909	0.808152	1.18525	1.49275	1.0239	1.50493	3.2602	1.57681	1.46928	1.03831	1.89395	1.38563	3.02499
	0.921171	1.05721	1.12727	1.11682	1.2037	0.913377	0.977918	1.24686	1.5409	0.93051	1.14172	1.40846	1.06387	1.00247	1.78278	1.07297	1.1192	2.50275	0.994222	1.34048	1.40996	1.12505	1.29335	4.32884	1.50526	1.09786	2.53207	2.48461	1.63416	1.37031
	0.861179	0.917748	0.789938	1.17364	1.23603	0.881059	1.39881	1.11185	1.61503	1.15884	0.98815	1.3983	0.929482	1.35153	2.3918	0.920222	1.00804	1.43778	1.35631	0.931743	1.69365	1.21353	1.1689	1.4576	1.16628	1.34702	2.11594	2.12639	1.98568	2.05364
	0.925287	0.885147	0.847576	1.06949	1.04515	1.30335	1.34262	1.33142	1.26537	1.00451	0.83244	1.33667	1.1226	1.15941	1.66683	1.31215	1.82735	1.48959	0.984329	1.33973	3.04398	1.4702	1.76686	3.71964	2.05073	0.937105	4.11161	2.25944	1.81335	3.06797
	0.7685	0.826863	0.870565	1.1021	0.883592	1.02465	1.02343	1.22429	1.4038	1.04116	0.787292	1.96152	1.07353	1.22139	4.87923	1.28033	1.39217	2.90338	0.998655	1.1548	2.23955	0.919905	2.26193	1.33	1.58029	0.881019	1.1944	2.77729	1.39008	1.80743
	1.04717	0.960912	0.949525	1.10803	1.08772	1.01749	1.06965	0.919893	1.21589	1.35663	1.29056	1.44894	0.781559	0.81866	1.5977	1.00309	1.43324	1.22605	0.716818	1.44284	1.68299	1.03973	1.85828	1.80143	1.10091	1.33796	1.7906	1.42153	1.47539	1.96435
	1.05524	0.99008	0.970515	0.936526	0.844611	0.965517	1.21646	1.20697	1.66583	0.985991	1.23673	2.13327	0.732331	1.17142	1.19673	0.974199	1.17962	1.58871	1.1112	1.17442	1.69565	0.980372	1.48552	2.88856	1.35061	1.20343	2.80943	1.61512	2.43678	1.7373
	0.888326	1.11389	0.871064	0.867907	0.93008	1.0085	1.10178	1.45689	1.30685	1.00625	1.28777	1.2742	1.02501	0.993083	1.34633	1.06696	1.50359	1.26537	1.13597	1.48172	1.42262	0.866007	2.27882	2.30285	1.45247	1.72686	2.42246	1.84337	1.84027	2.44928
	1.05857	0.992225	1.01033	0.90004	1.04531	1.20923	1.08429	1.19984	1.21839	1.27163	1.01051	1.2617	0.886585	1.02729	1.49675	0.985279	0.863539	2.11727	0.920934	1.13051	1.80893	1.32268	1.3792	2.51724	1.00514	1.22209	1.67616	1.19161	1.88799	1.78178
	0.667907	1.04697	0.942695	1.1708	1.02166	0.949359	1.26292	1.02638	1.95702	1.02643	1.07796	1.61486	0.906767	1.3222	1.3983	1.03158	1.06306	1.34783	0.996834	1.01936	2.2737	1.27566	1.29539	2.45044	1.09205	1.36118	2.75546	1.39715	2.02257	1.59687
	0.941512	1.07625	1.3365	1.104	1.01952	0.995169	1.0262	1.24483	1.50958	1.6907	0.978338	1.59237	0.958053	0.854906	1.5289	1.53542	1.27598	1.92154	1.20079	1.2378	1.07013	1.67566	2.04627	2.2059	1.45627	0.899517	1.48676	0.931381	1.27067	2.69748
	1.13629	1.10354	0.897718	0.93241	0.888311	1.06997	1.22556	1.30263	1.61802	1.13985	1.34922	1.71031	0.891571	0.780912	1.60336	0.970954	0.880375	1.32967	1.56241	1.80842	2.12261	1.8744	1.53485	2.98884	1.28294	1.9096	1.16608	2.08144	2.35346	3.81626
	0.747922	1.13721	1.05264	1.12165	1.30316	0.982176	1.13478	1.28177	0.85374	1.24788	0.997587	1.63085	1.08682	1.15882	1.25337	1.01884	1.23442	1.17891	0.960111	1.81727	1.51058	1.52956	1.54745	2.44161	2.43672	1.20247	1.98001	2.31595	1.34643	3.93603
	0.825247	0.85571	1.17408	0.934863	0.922252	0.931034	1.2721	1.11705	0.990005	1.13613	0.963646	1.70481	1.16256	1.04938	1.37565	0.913494	0.74563	1.22539	1.04677	1.17882	1.97551	0.978868	1.56509	3.6685	1.24179	1.37458	1.50325	3.54127	2.01072	3.05497
	0.882628	0.936193	1.80243	1.28342	0.977051	0.913543	1.11793	1.1289	1.61036	0.987337	1.06231	1.43328	1.05619	1.38338	1.33683	1.01132	1.08976	2.02166	1.12125	1.78584	2.23855	0.863395	1.43732	2.44478	1.77729	1.46558	1.78044	1.73653	1.24177	1.65534
	0.799209	1.05571	0.775112	0.892204	0.903485	1.02349	0.854769	1.06606	1.83242	0.915077	1.17292	1.46393	1.06529	1.07062	1.8759	0.976098	0.927346	2.0065	1.34175	1.50633	1.26487	1.58908	1.30107	2.14076	1.02082	1.08461	1.2572	1.42359	1.43877	3.60753
	0.913178	0.911528	0.798934	0.752355	1.12188	0.991171	1.00032	1.1482	1.10411	1.24068	1.19598	1.86473	0.907954	1.03534	1.89738	0.985516	0.897855	1.43961	0.914602	2.1118	1.68666	0.797626	2.28032	1.8584	1.62089	1.81335	1.05414	1.4349	1.09067	2.02066
	1.14871	0.987775	0.966184	1.20966	1.09614	1.06397	1.65778	1.17651	2.04448	1.0607	1.37818	1.49125	0.975386	0.973137	1.4736	1.07772	1.43367	1.37831	0.763435	1.17609	1.15126	1.54444	1.56863	2.17575	2.83949	1.50086	2.76478	1.67083	2.02177	2.97585
	1.02889	1.06263	0.957854	1.0911	1.00638	1.06047	0.884765	1.15694	1.48009	1.06023	0.951314	1.63951	1.0892	1.32686	1.04798	1.36795	1.11887	1.10978	1.07226	1.303	1.46077	1.37182	2.04402	1.70398	1.19327	0.769437	3.51024	1.30518	1.12928	1.5359
	1.55837	1.02735	1.15376	1.05651	1.02777	0.968183	1.06553	0.951099	1.64784	1.09988	0.852279	1.70581	1.04519	1.10021	1.22322	1.00728	1.14134	1.12061	0.931777	1.08772	2.94303	1.17103	1.07657	2.36615	1.15861	0.878338	1.38064	1.58932	1.70563	2.30735
	0.890542	1.05517	1.04115	0.755204	1.02617	0.870898	1.40562	1.09598	0.954689	1.27685	0.787668	1.4576	1.05944	0.600536	1.38214	1.12426	1.31367	1.21922	0.908983	1.89845	1.23188	1.66458	1.77212	2.81809	1.10431	1.5608	2.17575	2.27938	1.49282	2.64135
	1.05611	1.25855	0.740297	1.14349	1.15137	0.907046	1.04472	1.2319	1.83242	0.904788	0.806488	1.43795	1.08136	1.23426	1.43778	1.23443	0.92622	1.87256	1.03878	1.42987	1.94186	0.76478	1.85287	1.49925	2.16407	1.08794	1.45211	1.72442	1.63003	4.13793
	0.976415	1.02472	1.0643	0.953463	1.07239	0.927703	0.972062	1.21249	0.997668	0.713494	1.01877	1.4028	0.962802	1.0481	1.38947	1.26165	1.1978	1.41046	1.15481	1.10536	4.66767	1.13708	1.53775	2.39464	1.3294	0.97185	4.41646	1.85611	1.36193	1.6022
	0.852236	1.06375	0.928869	1.02097	0.973405	1.08279	1.06371	0.982627	1.50475	1.00206	1.56032	1.38447	0.898694	0.952601	1.14276	1.14127	0.97008	1.65301	0.957499	1.13678	1.50341	1.11801	1.3941	2.23305	1.84266	1.30831	1.29935	1.66949	2.0934	3.26387
	0.896161	1.01946	0.816259	0.86482	1.00574	1.07046	0.990977	1.00568	1.76578	1.36589	0.901609	1.22505	1.05152	1.14252	1.4651	1.18362	0.921448	2.34749	0.817333	0.998284	1.35799	1.67812	1.51555	3.09329	1.89838	2.13271	3.18174	1.86316	1.80997	4.0583
	0.996359	0.947936	0.847743	1.07835	1.00702	0.902549	1.24345	1.07743	1.7248	1.36613	0.939839	1.10895	0.927582	1.19383	1.3988	2.10803	1.25566	2.23755	1.37396	1.83142	1.24571	1.18235	1.74043	3.35132	1.03292	1.08783	1.45061	1.87044	1.72038	2.16109
	0.853106	1.07083	0.818757	1.33811	1.02863	1.11727	1.02604	1.18611	1.50208	1.10416	1.21196	4.06997	0.941987	1.44016	1.26753	1.46886	1.23507	1.57171	1.09592	1.22863	2.66767	1.32948	2.29727	3.20873	1.56146	2.38692	1.20873	1.72679	1.74992	2.98901
	1.18607	1.29496	0.931201	0.86854	1.023	0.935366	1.6114	1.07544	1.35932	1.041	0.690992	1.28203	0.897269	1.25689	1.43895	1.13645	1.51893	1.61586	1.31626	1.14622	1.77944	1.61496	1.15936	3.44145	1.48928	1.51147	1.63668	1.8262	1.62016	8.65667
	0.909141	0.949812	0.966184	1.06355	0.982038	1.01449	1.29743	1.10606	0.879893	1.19106	0.767185	1.26603	1.35837	0.765791	1.24388	1.27701	0.936408	1.56988	0.980926	1.25941	1.47293	1.26142	1.42225	1.4586	1.19193	1.28788	1.91071	2.23158	2.95721	2.54173
	1.23	0.950188	1.24754	1.022	1.20086	0.992837	1.19454	1.14681	1.47193	0.831025	1.59201	1.10961	1.18417	0.657212	1.22855	1.26632	0.924129	1.19474	1.41322	1.24761	1.35016	1.04994	2.15737	2.64301	1.589	1.22418	1.61819	2.15853	1.18375	2.81609
	0.919351	0.905147	1.11444	0.964464	1.03786	0.868899	1.15473	1.06209	1.71847	1.33225	1.04794	1.77445	0.798021	0.870456	1.21173	0.835299	0.942574	1.1984	1.07558	1.65893	1.24521	1.26411	1.60198	1.64434	1.93265	0.865469	2.58071	3.0554	2.0755	3.24371
	0.806886	1.10938	0.95319	0.984408	1.16263	0.957188	1.30044	1.04005	1.85391	1.36193	1.39898	2.18674	0.967076	1.13544	1.1416	1.34207	1.26005	1.84225	0.774753	1.86493	1.64801	1.36407	1.2933	1.64051	1.41528	1.03705	3.88323	1.51207	2.18381	1.72014
	0.967709	1.07072	1.07113	0.798655	1.1089	1.09795	1.09798	1.13164	1.99584	1.39557	1.25871	1.88472	0.945865	1.13367	1.4636	1.35077	1.18729	1.43595	0.962327	1.97689	2.15942	1.84559	1.80965	2.03415	1.84535	1.0482	2.83941	2.51595	2.4371	1.44378
	0.958765	1.0963	1.09212	0.923387	1.23882	0.9995	1.00594	1.03475	0.773113	0.887772	1.49405	1.65884	1.01567	1.11769	1.52807	1.06229	1.80815	1.87623	1.0114	1.923	1.36049	0.784567	1.29769	2.68866	1.87638	1.22638	1.38697	1.68263	1.88381	2.24621
	0.935655	1.19555	0.918041	1.15782	1.18488	0.77378	1.11658	1.10611	0.775612	0.674634	0.937694	2.10811	1.39715	1.00767	1.11411	1.19937	0.855121	1.50841	1.2334	1.50767	1.67083	0.968263	1.33072	2.88006	1.43253	1.2259	1.6037	3.39414	1.27346	2.63502
	0.750059	0.85319	1.3285	1.06284	1.04595	1.10595	1.12545	1.14601	1.21023	1.01171	1.25657	0.9995	0.953858	1.27871	1.13227	1.22825	0.925147	1.45844	0.90463	1.44177	2.79927	1.54974	1.55662	2.34983	1.1389	1.46708	1.18074	2.17649	1.76391	2.9985
	1.00317	0.903539	0.896552	1.0463	0.919088	0.918874	1.15829	0.885576	1.35249	1.20562	1.31442	1.98751	0.887139	0.879946	1.11461	1.28215	1.72836	2.30801	1.08587	1.21078	2.95819	1.074	1.59727	2.04781	1.32109	1.49357	2.15392	2.58203	1.4852	2.22772
	0.921171	1.06761	1.0608	1.08516	1.30252	0.929035	1.189	1.13223	1.10112	1.0535	1.07357	1.336	0.948635	1.03764	2.36782	0.812188	1.41775	1.71897	1.23079	1.10365	1.36532	1.14586	1.64853	1.79144	1.18512	0.95496	3.32151	2.27036	2.09115	5.41396
	0.880728	1.12113	0.971014	1.01068	1.07324	0.976845	1.03989	1.14536	1.27603	1.1313	1.15759	1.71164	0.75188	1.32611	1.44844	1.16082	1.27909	1.339	1.15307	1.0104	2.40513	1.19272	1.44129	1.31951	1.70629	1.73357	1.04948	1.64638	1.27308	3.56239
	0.976098	1.01464	0.97268	0.847408	0.857909	0.961186	0.809577	1.34273	1.78411	1.03387	0.733298	1.41513	1.04503	1.12236	3.18857	1.44306	1.71046	1.4078	1.59794	0.758016	1.33517	2.22264	2.32316	2.04015	1.26632	1.38525	1.03731	1.98939	1.7222	2.56039
	0.984567	1.01078	1.15909	0.838939	1.10021	1.02066	1.21717	1.23485	1.26803	1.08801	0.776783	1.2064	1.50075	0.966756	1.53123	1.06917	1.73046	1.62902	1.02889	1.61003	2.90905	3.78385	1.31115	2.72331	1.17998	1.58134	2.31717	2.73312	1.38515	1.77461
	0.906846	1.02483	1.22655	1.1575	1.05984	1.10195	1.01868	1.31367	1.19174	0.779106	0.89882	2.15775	1.12901	1.7059	1.37981	1.18259	1.62987	1.57505	0.890384	1.46134	1.89589	0.995884	2.51416	1.18557	1.59121	0.897641	2.41029	3.87709	1.41507	1.62419
	1.12845	1.14209	1.07113	1.03736	1.52236	0.963518	1.24741	1.15689	1.7273	0.858963	0.784772	1.58804	1.05311	0.956622	1.1999	1.64408	0.981984	1.63618	1.0023	1.25367	1.6057	1.20594	1.56016	2.15109	1.9442	1.03351	1.54356	3.3552	1.22032	1.23955
	1.0903	1.05169	0.965351	1.05896	1.09743	1.12027	0.996201	1.09555	1.07613	1.22184	1.0082	1.54623	1.08611	0.883164	1.31251	0.979976	0.860107	1.41896	1.50795	1.1104	1.92537	1.07448	1.63791	3.2737	3.51524	1.63571	1.18124	1.95607	1.8134	3.57271
	0.912782	1.01121	0.935366	1.04377	0.971743	1.00666	1.00554	1.13448	1.24538	1.07835	1.00536	1.76895	1.20095	1.42434	2.50808	1.01543	0.729383	1.78461	0.868461	1.6415	1.99733	2.02018	2.04912	1.7328	1.7332	1.35684	2.04281	1.78932	1.59914	1.30768
	0.946894	1.20702	0.927536	0.809497	1.02676	0.767783	1.2091	1.04922	1.43745	1.37546	0.801072	1.43495	1.81844	1.17769	1.67133	1.47645	1.72038	1.71681	1.05334	1.15973	1.87123	2.9871	0.72992	1.49792	1.25801	0.995657	2.58204	1.59169	2.21056	2.93653
	0.922517	1.09121	0.87373	0.793827	1.30595	0.858904	1.2812	1.2118	1.08646	1.1666	0.876247	1.37431	0.820499	1.32134	1.98651	1.09861	0.81437	1.37431	1.28413	1.30579	1.59337	1.16035	1.11196	2.63402	1.31761	1.85828	1.5234	1.73383	1.37802	2.88639
	0.786704	1.12466	0.894386	1.15687	0.94504	0.904381	1.2034	1.05046	1.27236	1.17246	0.923432	1.6605	0.861892	1.2126	1.53806	1.38567	1.06504	1.72664	0.850416	1.05898	1.70915	2.37436	1.42354	1.49075	1.37681	3.15539	1.95019	1.60119	1.79137	7.96885
	1.19375	0.891796	1.03615	1.06363	0.893351	1.31251	1.10289	1.00713	1.16908	1.71436	1.33067	1.52307	0.740958	1.14745	1.4073	1.32545	1.01517	1.57688	1.4467	1.20643	1.92304	1.22936	2.19362	3.49109	1.11318	1.33796	1.91721	1.46142	1.08091	1.88089
	0.938425	0.872064	0.821423	1.15457	0.921984	0.885224	1.19414	0.932547	1.09695	1.40222	0.860804	1.40763	1.2023	1.45598	1.36598	0.97499	0.931153	1.28986	0.889197	1.1282	1.007	1.24234	1.74349	4.10328	1.35639	1.27282	1.63985	1.4133	1.89678	3.08946
	0.832687	0.977748	1.04831	1.2004	1.3267	1.39614	1.17396	1.2185	1.27719	1.47558	1.32263	2.12261	0.897269	1.3348	1.92321	1.05524	1.04601	1.96135	0.873526	1.37673	1.27436	1.69672	1.33174	2.30535	1.84052	1.49877	1.39564	1.46213	1.31164	1.66917
	0.925999	1.17791	0.961186	0.932568	1.04048	1.01849	0.949743	1.21555	1.0753	1.15473	0.958606	1.66217	1.04978	1.14702	1.38214	1.4144	1.41571	1.57371	0.67962	1.00584	2.35149	1.50004	1.32214	2.56422	1.65762	1.42005	1.21339	1.73637	2.08198	2.09412
	1.15972	1.16381	0.946527	1.26759	1.15877	1.45994	1.65509	1.40118	1.70815	1.24028	0.889383	1.41229	0.95647	1.1718	1.31151	1.00997	0.977748	1.11844	1.47954	1.55946	1.68166	1.29964	1.0208	1.70598	1.30368	1.3296	1.44494	1.34658	1.84654	1.54856
	0.870598	1.11555	0.917208	1.18591	1.10729	0.979344	1.26039	1.08381	1.41013	0.712307	1.48091	1.65734	0.981638	1.04601	1.37431	1.37301	1.1163	1.88073	1.06118	1.24343	1.82875	1.56985	1.26622	1.49409	2.2596	0.942735	0.898884	1.20879	1.63721	3.16309
	0.79628	1.16976	0.97318	0.901148	1.17314	0.815759	1.05421	1.18097	1.20923	1.42161	1.02424	1.39713	0.893866	1.13137	1.56372	1.09355	1.19024	1.12244	0.971112	1.42504	2.00383	1.1651	1.41078	2.44328	1.72339	0.95689	2.30618	2.66783	1.47046	1.91571
	0.996597	1.04885	0.962186	0.843846	0.987989	0.937698	1.25952	1.23378	1.95552	1.08294	1.25984	1.35116	0.938108	1.18391	1.23555	1.14381	0.822413	1.73147	0.980689	0.984718	2.1346	2.841	0.83378	4.23988	1.59517	1.163	1.19773	4.19311	1.48879	1.70748
	1.12046	0.903271	1.05714	0.995884	1.05759	0.977678	1.03664	1.32708	1.13177	1.20301	1.02568	2.01266	0.842659	1.09646	1.2034	1.28326	0.80429	2.14659	1.14009	1.04729	1.16358	1.07392	1.06343	1.40413	2.72624	1.24241	1.17674	1.7685	1.92193	3.65651
	0.891017	0.943539	1.01766	1.36098	0.871582	0.904381	1.17792	1.0482	1.80327	1.07859	0.957587	1.59787	0.939296	1.2008	1.22705	0.975544	1.00944	1.47826	1.19881	1.76247	1.2572	1.46419	1.8585	2.7398	1.48136	1.23646	2.33217	1.54895	1.07142	1.65201
	0.965572	0.920054	1.09695	1.159	1.09083	0.997168	1.22952	1.13877	1.40896	0.946735	0.943164	1.34433	1.01385	1.55914	2.17058	1.23118	0.897051	1.5394	1.11088	1.47142	1.45444	2.32228	1.31126	2.34216	1.17562	1.03576	1.74913	1.32173	2.03587	2.75379
	0.878275	1.31303	0.940363	0.95829	1.08381	0.854906	1.27076	1.04048	1.64601	1.28666	0.800804	1.61036	1.16233	1.09121	1.24938	1.00966	0.851582	1.43445	1.00324	1.68601	1.63168	1.43546	0.987078	2.01516	0.831025	1.81362	1.05047	1.42699	1.84332	2.08229
	0.930194	1.0171	0.95319	1.21179	1.00638	0.86007	1.20673	1.13673	1.11644	1.42778	0.680107	1.15342	1.03886	1.13534	3.15376	1.14895	0.744718	1.95369	1.03229	1.39362	1.56205	1.16913	2.44349	2.89139	2.759	1.41169	1.61852	1.3681	1.65823	3.19673
	1.04931	1.23389	1.04364	0.866403	1.27668	1.002	1.22731	1.0844	1.23638	0.943015	0.823968	1.23272	0.99818	1.30155	2.12544	1.27242	1.2296	1.10495	1.09118	0.961662	1.47793	1.57831	1.63694	1.28502	1.85817	2.36724	1.29102	2.05896	2.00654	2.03515
	1.11239	1.10611	0.988672	0.95924	0.896515	0.919873	1.31262	1.06295	1.34933	0.972616	0.94933	1.51258	1.17269	1.86043	1.38048	1.22509	1.27769	1.70815	0.942857	1.36944	2.42912	1.38338	1.20863	2.33517	1.4448	0.908579	1.59004	1.25049	1.44831	1.40613
	0.994618	0.946863	0.855905	0.991611	0.945469	1.07096	1.11983	1.1363	1.63751	1.05239	0.84118	1.5907	1.15228	1.00327	1.19274	0.917926	1.14343	1.47759	0.817808	1.34944	4.22206	2.49838	1.57206	2.11744	1.70162	1.4311	1.7991	2.46989	1.49164	3.15975
	0.880728	0.847936	0.896552	1.09838	0.984182	1.47393	0.973328	1.2378	1.05047	1.14183	1.57555	2.07929	1.06142	1.24424	2.76728	0.959794	1.27019	1.25354	0.796359	1.06692	6.35032	1.43514	1.69206	1.83991	1.97277	1.72558	2.25704	1.93019	2.18869	3.01233
	1.0243	1.03694	0.865734	0.913415	1.13673	0.935865	1.08579	1.15566	1.62752	1.01789	1.39233	1.85441	0.961298	0.818445	1.17924	0.846221	0.873566	1.25154	1.07226	1.32381	1.8694	1.26482	1.99346	1.6022	1.27321	1.10847	1.33633	2.13376	1.38209	2.26687
	0.876692	0.908311	1.11211	0.869331	1.04247	0.883392	1.06561	0.954424	1.63385	1.29007	1.07491	1.5264	0.791452	1.19962	1.36049	1.02572	0.700322	1.71864	0.690859	1.52611	1.20823	1.37499	1.24992	3.7383	0.960269	1.00113	2.72181	1.55584	1.44552	1.12161
	0.893866	1.19335	1.24838	0.855243	1.07807	1.16375	1.22454	1.01614	1.48992	1.24654	0.815174	1.39813	0.965176	1.18499	1.43645	1.25793	1.03528	1.68699	1.08825	1.15024	1.08996	0.991294	1.32413	1.68716	1.16304	1.6015	5.40047	1.41195	1.24365	3.5992
	1.12829	0.821769	1.13077	0.945706	1.18214	1.27453	1.05912	1.0659	2.58887	0.840206	0.873512	1.37131	0.983459	1.14874	1.41796	1.15014	1.37137	1.91638	1.34547	1.26676	2.96035	1.00934	1.69389	1.67899	1.85406	2.47614	1.47909	3.76549	2.49941	1.75012
	0.955204	0.881501	1.02232	1.07519	1.11056	1.05297	1.21915	1.30134	1.3938	1.22493	1.20129	1.1954	0.963514	1.26783	1.58071	1.16138	1.02976	1.26237	0.976098	1.83421	1.42879	1.31096	1.22686	1.80143	0.885477	2.36563	8.84424	1.81448	2.2563	2.93403
	1.05603	0.969223	0.788273	0.924179	1.05405	1.07163	1.16027	1.12601	1.18457	1.18789	1.12697	1.40413	1.18575	0.722574	1.36682	0.838623	1.29469	1.30418	1.01504	1.7778	2.18258	1.5389	1.51029	1.93553	1.63182	0.972654	3.22056	2.59145	1.81223	1.51558
	0.882944	1.07861	0.897051	0.971191	1.33083	1.02166	1.13162	1.20676	1.3968	1.09371	1.19228	1.52307	0.908429	1.70402	1.71148	1.02145	1.73367	2.22106	0.824614	1.5371	1.5922	1.18472	1.10729	1.64201	0.982351	0.989866	1.09262	1.37546	1.73292	2.12211
	0.876533	0.902574	1.00566	0.970479	0.914102	0.906547	1.31611	0.987614	2.05964	1.34776	1.24922	1.87123	0.880649	0.878016	1.90355	1.15805	1.43346	1.3963	1.13795	1.81957	2.14076	0.837752	1.52172	6.83741	1.03934	1.037	2.97268	2.17839	1.32938	2.64118
	0.881915	1.04922	0.949025	0.993352	1.00193	0.954856	0.963989	1.15105	1.36748	1.01686	1.21539	2.40197	1.39106	0.969169	1.66217	1.12521	0.975442	1.53973	0.863237	1.86525	2.08529	1.296	1.35137	1.8649	1.32568	1.38311	1.29852	2.04424	2.93432	2.55789
	0.813534	1.18257	0.888389	1.14943	1.14145	1.0648	1.02699	1.09383	1.0648	1.53011	1.50391	1.39464	0.902018	1.45786	1.41463	1.08912	0.997105	2.34133	0.932489	1.40638	3.28086	1.94911	1.44391	1.80193	1.96051	1.29646	1.90438	1.29561	2.82295	2.62469
	0.826593	1.0392	1.09629	1.07392	1.10161	0.910545	0.942145	1.33759	0.992171	0.763831	0.918016	1.78078	0.859676	1.34708	1.40513	1.47266	1.43303	1.42595	1.18647	1.46783	2.20573	1.44947	1.49062	3.03965	2.504	1.91062	1.43811	2.21852	1.47802	2.12011
	0.981638	0.915121	0.899217	1.14911	0.961823	1.21523	1.2129	0.849169	1.44078	1.16518	1.34091	1.4681	0.989315	1.27035	1.53357	0.951247	1.42643	1.55389	1.36177	0.974692	2.88372	1.27899	1.90038	1.65167	1.674	1.05979	1.5344	2.13233	1.55496	3.1994
	0.823427	0.946434	1.15492	1.05097	1.25475	0.938198	1.4448	0.965147	1.63552	1.56708	1.46756	1.3415	1.02208	1.14665	1.66134	1.06514	0.938338	2.77028	1.09529	1.57008	1.67833	0.923387	1.56209	2.24438	1.12006	1.20879	1.79194	1.5097	1.11592	2.38764
	1.20981	1.09769	0.935865	1.02232	0.936032	0.904714	1.08168	1.28338	1.30535	0.966838	0.719303	1.30268	0.90835	0.961072	1.66717	1.03854	0.911528	1.84424	0.994381	1.06552	1.54689	1.15481	2.25265	1.54873	1.20182	1.38536	1.86423	0.933914	1.32	2.5932
	0.911436	1.15056	1.09379	0.870598	1.14509	0.95269	1.20412	0.791635	1.25904	1.08825	1.28279	1.72897	1.03585	0.863324	1.17325	1.3146	1.15759	2.325	1.55457	1.25753	1.44961	1.02501	1.45308	2.34999	1.2144	1.9355	1.999	1.61757	1.28504	5.27686
	0.80277	1.18499	1.09062	0.952117	1.09024	1.10378	0.976098	1.12118	2.1346	1.422	0.771528	1.43678	0.789869	1.48794	1.17958	0.853027	0.956408	2.04481	1.18718	1.64708	1.36882	1.90827	1.41748	1.76578	3.34729	2.31866	2.06513	1.40419	3.03705	4.01266
	0.974357	1.04177	0.837248	1.04614	0.95067	0.971181	0.835536	1.23952	1.16125	1.08761	1.01078	1.28586	0.94539	1.07201	1.46177	1.05635	1.04713	1.68516	1.08389	1.2607	1.38997	1.2429	1.39008	3.69932	1.57056	1.56686	1.1989	1.72758	2.10504	5.14326
	1.07748	0.81866	0.866567	0.932806	1.01094	0.901882	1.6053	1.20097	2.4571	0.953858	1.77598	1.37298	0.98243	1.43877	1.28303	0.951247	0.902145	1.27853	1.27194	1.2037	2.7308	2.48081	1.3134	1.83975	1.42746	1.75303	1.52857	1.90139	2.03796	1.49509
	0.9852	0.798552	0.90688	0.943649	1.25507	1.05431	1.21923	1.33131	1.87256	0.964701	1.1971	1.4058	1.04495	1.15233	1.08562	1.08223	1.21871	1.49659	0.960032	1.19228	1.54523	1.19826	0.939839	1.24938	1.34935	1.02461	4.659	2.06751	2.2067	2.00167
	0.896953	1.00091	1.06897	1.05873	0.856193	0.911378	0.927424	1.06879	1.01149	1.10613	0.953083	1.16608	1.15061	1.15539	1.69649	1.8448	1.18869	1.09745	0.996201	1.59046	2.46677	2.05271	1.24311	2.36215	1.13597	0.917212	1.72347	1.41923	1.3207	3.21406
	0.839731	0.800965	0.863568	0.865849	1.24284	0.873397	0.925366	1.01625	0.983841	0.902018	1.15727	3.22006	1.04337	0.964504	1.69682	1.29972	1.29866	1.16792	1.69434	1.51668	1.96102	1.78742	1.5163	1.34783	1.47938	1.36633	1.05031	1.3245	2.65635	2.37864
	0.845904	0.969705	0.855406	1.03221	1.17046	0.849575	1.34966	1.15651	1.30535	1.15465	1.03083	1.90105	0.896082	0.936944	1.39064	1.25952	1.21357	1.68832	1.06237	1.47094	1.1974	1.23134	1.52912	1.75362	1.34697	1.22445	1.29219	1.39414	1.50584	3.04015
	0.916264	1.05828	0.907879	1.09846	1.18327	1.16842	1.23688	1.1067	1.53307	0.853819	0.949544	1.17841	1.12331	1.06627	1.54506	0.815038	1.05383	1.59654	1.12845	1.28568	2.62369	1.19074	1.79909	1.75146	1.44068	1.48976	1.8011	1.44503	1.58332	6.03548
	0.913573	1.09646	0.973513	0.930748	1.10912	1.01832	1.24986	1.04193	1.35749	0.988603	1.04692	1.39014	0.782667	1.08987	1.62919	1.00728	1.23019	2.25904	2.14705	1.81469	1.73163	1.41662	1.41517	1.57571	1.52877	1.08145	1.37298	3.69893	1.62097	2.63751
	0.939296	1.12225	1.0598	1.02778	0.932976	0.981842	0.997072	1.00933	1.28136	0.983696	1.18504	1.99467	1.03261	1.21678	1.08529	1.00388	1.36252	1.31384	1.61409	1.28595	1.27719	1.03783	1.60649	1.56355	3.19319	0.988472	6.44478	1.44575	1.41019	2.40363
	0.837911	1.09394	0.884891	1.05754	1.44853	0.95319	1.18108	1.07373	1.47893	1.16098	1.45705	1.39597	0.978314	1.01973	1.59237	0.923387	1.44204	2.26487	0.954096	1.62118	1.27386	1.20696	1.77142	3.91904	1.68983	1.0193	2.28502	1.42311	1.65566	2.91104
	0.807519	1.16027	0.705147	0.982746	1.0355	0.958521	1.25754	1.02863	1.2094	0.882074	1.2956	1.68582	0.973249	1.21442	1.36965	1.13194	0.849759	1.69532	1.27835	1.44445	1.29569	0.91017	1.41989	3.83475	1.9628	1.44772	1.73163	1.71104	2.70021	2.06697
	1.09996	1.09367	0.979843	1.01496	0.905952	1.01982	1.40427	1.06842	1.40047	0.955283	1.16102	1.94803	0.849466	0.856836	1.28469	0.907163	0.817212	1.67733	1.6782	1.16027	1.41846	1.7412	1.27287	2.63118	1.20744	1.17635	1.36515	2.52885	1.53941	2.03032
	1.14895	0.971689	0.952857	1.20507	1.10472	0.949359	1.41955	1.27062	1.34833	1.08571	0.744933	1.34633	1.07519	1.20724	1.89039	1.28833	0.647185	1.11344	2.35607	1.99871	1.87689	1.88888	1.21223	5.65167	1.26379	2.31952	3.24588	1.54246	1.2674	2.95336
	1.11247	0.960483	0.921872	1.09577	0.888204	0.908213	1.08081	1.26118	1.10511	1.28294	1.14209	1.41696	1.05524	0.971957	1.95502	1.44488	1.03689	2.15226	1.3761	1.08504	2.04814	1.89355	1.20499	1.11677	1.64329	1.54842	2.04464	2.44171	1.9541	3.06813
	1.08294	0.875764	0.973846	0.876533	1.18472	1.27203	1.12909	1.18402	1.20307	1.27986	0.806917	1.25071	1.17578	1.10182	1.50325	1.23997	0.767292	1.60836	0.990186	1.08424	1.24671	0.906134	1.38997	4.21806	2.40744	1.47775	2.41479	1.22129	1.83088	1.14809
	0.886268	0.960697	0.964185	0.928057	1.05335	0.894386	1.04282	1.1192	2.55139	0.962169	0.796193	2.31368	1.22422	1.09737	1.30668	1.26379	0.937748	1.5234	0.847487	0.997212	2.02982	1.34547	1.28751	2.6755	2.73122	1.28402	1.04281	1.71429	1.59818	2.2084
	1.01132	0.948579	0.942695	0.903759	1.11957	1.00833	1.19137	0.972654	1.54623	0.916898	1.20327	1.97918	0.885319	1.27212	1.64151	1.28714	1.19496	1.37515	0.865691	1.90279	1.61353	0.78607	1.35271	1.38814	0.788445	2.75458	1.38731	2.25564	1.79351	1.72647
	0.983459	1.05823	0.993003	0.85184	1.02692	0.836249	1.06664	1.0718	2.21756	1.42913	1.09051	1.8594	0.838148	1.20107	1.16325	1.20111	1.74483	1.2667	1.49347	1.16209	1.60436	1.16961	1.36831	3.18524	3.31088	1.6666	1.04331	2.22707	2.18091	4.61669
	1.011	1.07035	0.86007	1.03237	1.03662	0.842246	1.06846	1.03373	1.70198	1.22351	1.64981	1.39747	1.09141	1.00863	2.5962	0.812109	1.1444	2.02749	0.930985	1.11989	1.47793	0.9556	1.55839	4.22372	1.30012	1.00472	1.55589	1.65991	1.4711	2.01166
	1.07598	1.21823	0.850908	1.11057	0.902895	1.08279	1.29078	0.914155	1.97468	1.34143	0.903217	1.57238	1.19668	0.930349	1.2757	1.15782	0.818767	1.44444	1.56431	1.89678	1.81576	1.67361	1.28113	2.79027	1.88999	1.35544	1.39547	1.28975	1.25743	1.29102
	0.945944	1.01877	0.897551	0.994776	0.80429	0.966517	1.44986	1.04874	1.76812	0.963435	0.870777	1.9252	0.843846	0.857909	1.54173	0.961615	1.14686	2.49159	0.823506	1.30338	1.33733	1.3241	1.60322	3.28969	1.45611	1.1244	2.06763	1.90906	1.96316	1.52207
	0.982351	0.861823	1.02799	1.18037	0.921287	0.936698	1.17934	1.03185	1.18991	1.08366	1.07314	1.73247	0.925683	0.843003	1.58587	0.988049	0.776676	1.90205	1.74555	1.20933	2.05914	1.78504	1.32885	2.25254	1.53439	1.14901	1.84125	1.83823	1.80332	2.74496
	1.07574	0.932654	1.17058	0.985516	1.19072	0.856738	0.902018	1.2481	1.40563	0.840047	1.41807	1.35915	1.12996	1.25534	1.60303	1.1374	0.80429	1.12444	0.994381	1.41147	1.10045	0.993114	1.46279	1.3978	0.937554	1.85727	3.56022	1.86181	1.91818	1.88306
	0.873209	0.861501	0.991171	1.07028	1.07239	0.99267	1.285	1.16472	1.50875	1.27574	0.979786	1.35765	0.808943	0.999196	1.4591	1.12307	0.800965	1.36132	1.27242	1.30525	1.5419	2.29869	1.80874	2.48642	1.23562	0.937373	1.61219	2.29418	1.45603	2.47809
	0.835536	0.908794	0.977345	1.12038	0.923914	0.886723	1.23997	1.32997	1.21839	1.05651	0.867507	1.15259	0.82311	1.13448	1.43228	1.34832	0.627668	1.22006	0.846537	1.88563	2.37515	1.18275	2.13062	3.21223	1	2.72515	3.49559	4.96565	1.9541	1.92254
	0.835694	1.12456	0.872564	0.95647	1.02509	1.01866	1.12125	1.09764	1.31001	1.02034	0.994209	2.1959	1.39019	0.999035	1.46177	1.80483	1.04938	2.07046	1.24488	1.44016	2.66284	0.994302	1.31839	2.27053	1.57364	1.51743	1.57655	1.66427	2.01587	0.995669
	0.864662	1.06327	0.848076	1.26245	1.08783	1.04598	1.3074	0.979142	2.63701	0.990977	1.69984	1.15276	0.891888	1.29619	1.27403	1.16138	1.30794	1.34683	1.41409	1.47013	1.44045	0.873288	1.31807	4.24788	2.60625	1.07094	1.66583	1.45287	1.2126	1.7398
	1.09387	0.841019	0.935199	1.06909	1.29845	1.12277	1.20602	1.07743	1.63735	0.853819	1.16472	1.63851	1.12853	1.13566	1.21806	1.27115	1.28686	1.2632	1.28682	1.23903	3.56422	0.886822	2.07673	1.07979	2.33629	2.43394	1.84175	2.00467	1.08525	2.37031
	0.968025	0.818445	1.02166	1.06783	1.11292	0.979843	1.45627	1.05866	1.23388	1.26181	0.736676	1.58987	1.13304	1.30601	1.94236	1.13186	1.1052	1.18491	1.48611	1.30241	1.32717	1.18306	1.3837	1.92104	1.62121	1.34252	2.66317	1.81425	1.54552	2.06064
	1.13922	0.932225	1.09412	1.11025	1.13641	0.88639	1.31128	1.09866	1.1994	0.990344	1.46295	1.60986	1.45524	0.950349	1.29102	1.1628	0.838391	1.56405	0.994222	1.16987	1.87173	0.96201	1.80794	2.88472	1.23562	2.62091	1.94769	2.0167	1.45732	1.66583
	0.883419	1.02826	0.962519	0.943174	1.0792	0.967849	0.967076	1.2474	1.25137	1.05279	1.12247	2.17841	0.989315	1.01571	0.927036	1.10202	1.18729	1.30551	1.08128	1.2378	1.61369	1.26442	2.23582	4.96002	1.82169	1.06794	2.12777	2.26822	2.07737	1.671
	0.919826	1.33105	0.963352	0.94816	0.966649	1.07063	1.10803	1.32729	1.65651	0.971824	1.03249	1.41729	1.11397	1.16177	1.94353	0.789869	1.23592	1.23921	1.22675	1.02568	1.95136	0.689672	1.30606	2.66533	2.01765	1.59239	1.41879	2.07796	1.44944	1.99767
	0.953146	1.36756	0.971014	0.989315	1.11303	1.02732	1.15592	1.09882	1.8684	1.05936	0.544987	2.00616	0.759398	1.19105	1.69882	0.865532	1.20718	1.23022	0.91017	1.40483	1.22672	1.41907	1.55646	2.23771	1.29458	1.34842	2.06247	1.28564	2.29893	1.87506
	0.849624	1.01657	0.995336	1.04867	1.09684	1.05631	1.06846	0.877426	1.54723	0.890859	1.13775	1.1984	0.82311	0.880643	2.05214	1.07725	0.945469	2.30485	1.02889	1.33705	1.46943	1.16193	2.03491	2.7373	1.64488	1.24177	1.40047	1.9078	2.6689	2.83691
	0.778235	1.00901	1.02932	0.996043	1.0667	0.979177	1.28666	0.933941	1.52057	0.962248	1.63475	1.94053	1.01353	1.51893	1.70265	0.831658	0.809544	1.73363	1.05152	1.22118	1.52307	1.84788	1.72418	1.89672	1.76304	1.74799	1.54273	1.88389	1.4667	3.48409
	0.932489	1.06912	0.986174	1.25588	0.96252	1.18957	1.13154	1.50885	1.27586	1.19335	1.01416	1.63418	0.858172	1.28901	1.11411	0.978314	1.01528	2.19524	1.07147	1.10558	2.07796	1.54816	1.29078	1.69965	1.39778	2.58381	2.58987	1.59359	1.43877	1.28652
	1.04123	0.798177	0.844578	0.881757	1.07566	0.855572	1.25778	1.22933	1.67	1.22952	1.32692	1.57521	0.889038	1.46139	1.28386	1.38314	1.20777	1.32617	0.676454	1.34665	2.12577	2.12078	0.914692	5.95536	1.15584	2.19196	1.62102	1.08872	1.75952	2.25437
	0.839652	0.970617	0.960686	1.28405	0.961877	1.00733	1.06965	1.08976	0.993003	1.60388	1.18783	1.42929	1.14808	1.23324	1.24055	1.14341	1.10054	2.23755	0.998338	0.994102	1.31817	1.2004	1.48922	1.53823	1.25208	0.974048	1.53657	2.02454	1.06772	3.78677
	1.03926	0.995389	0.88589	1.1742	1.03689	0.875062	1.28081	0.997962	1.10128	1.18465	0.734155	1.2737	0.91017	1.08772	1.62802	0.877641	1.42064	1.42445	1.25184	1.05877	1.86923	1.57499	1.34611	1.27853	1.12639	0.949973	1.17508	0.943174	1.42574	3.10478
	0.845904	1.16874	0.954856	0.887614	1.05491	1.06797	1.1575	1.57909	1.9965	0.942066	1.23984	1.27719	0.962248	1.44499	2.00983	0.817808	1.02456	1.17724	1.02509	1.63555	1.62319	1.86688	1.48794	2.40213	1.82992	1.31979	1.00666	1.79858	1.30182	9.08146
	0.785912	1.07389	0.90588	1.07851	1.01346	1.2039	1.01496	1.31265	1.48492	1.71745	1.09131	2.61369	1.49996	0.990831	1.20423	0.920934	0.730563	1.66583	1.16438	1.51239	1.13876	0.756708	1.76552	1.96452	1.03055	1.54204	1.38181	2.6205	2.26499	2.62286
	0.941591	1.09464	1.33816	0.868856	1.03796	1.04148	1.21171	1.25378	1.7991	0.989315	1.39062	1.61403	1.10416	1.11737	1.5942	1.26015	1.41158	1.27186	2.2448	1.48466	1.81809	1.19493	1.12091	2.30801	1.84772	1.07501	2.45527	2.75789	1.32976	3.52674
	0.71484	0.997748	0.830751	1.35188	1.06048	0.913043	1.19327	1.19121	0.986673	0.929956	0.896944	1.80776	0.960823	1.00365	1.14609	0.931777	0.933941	1.50325	1.35821	1.24751	3.81909	1.57444	1.18123	2.64968	2.59834	1.07587	1.56172	1.52671	1.57598	2.8764
	0.951721	0.857051	0.906547	1.13613	1.17962	1.15609	1.16415	1.25083	1.0573	1.04155	1.38231	2.0613	0.975069	1.10724	1.41946	0.888959	1.01544	1.41746	1.1036	1.33694	2.62369	1.37483	1.09303	1.82126	3.15615	1.14847	2.19424	1.51429	1.31668	5.29685
	0.993352	0.919464	0.915209	1.23419	1.16408	0.815426	1.02889	1.19641	1.57571	1.30328	0.887882	1.32984	1.26632	0.780804	1.21106	1.23498	0.913083	1.15326	1.76723	1.52236	1.27669	1.70898	1.22349	2.31368	1.85801	1.50912	1.45377	2.34523	1.84118	3.37115
	0.802295	1.11099	1.00416	1.06577	1.46113	0.995002	1.16969	1.11051	1.48742	1.23443	0.891689	1.51774	0.976098	1.05357	1.44195	1.24685	0.925791	1.32567	0.914602	1.31078	2.43512	1.1127	1.32912	1.89905	1.40443	1.53373	1.36732	1.99604	2.87893	1.61286
	1.14001	1.18858	0.937031	1.09632	1.03255	0.981343	0.960269	1.07673	1.35149	1.09964	1.12831	1.40446	1.31104	0.946863	1.25937	1.08777	0.929759	1.53257	1.02889	1.67523	2.15309	1.46743	1.72322	4.00616	1.36154	1.45357	2.88439	2.1905	1.77657	1.32134
	1.11713	1.45979	0.911211	1.13019	1.03292	0.927203	0.984646	1.0719	1.44694	1.08951	0.762735	1.31018	1.07598	1.30166	1.51841	1.1719	1.00697	0.830418	1.04852	1.05576	3.31268	0.73059	2.43416	1.61069	2.11476	2.40456	2.16075	3.35512	1.97346	4.02899
	1.04638	1.15743	0.933866	1.05975	0.990563	0.875396	1.51223	1.19426	1.50941	0.843767	1.05453	3.38364	1.00142	1.16997	1.32267	1.31001	1.18729	1.46943	1.23213	1.12343	3.12844	1.27954	1.16268	1.32317	1.44923	1.73791	1.68199	1.00879	1.57571	4.01166
	0.848516	1.08472	1.02216	1.1905	0.998928	0.88589	1.17831	1.26118	1.41962	1.01844	1.34954	1.43961	0.943886	0.794853	1.34899	1.55687	0.798928	1.42296	0.897586	1.44032	1.10445	1.01757	1.43078	2.50075	1.18425	1.19539	1.52957	1.80594	1.46445	1.75246
	0.932806	1.0933	0.931701	0.914523	1.08906	0.869565	1.41987	1.19984	1.38764	0.834903	1.21351	1.60753	0.838385	0.971099	1.58937	1.08975	0.718713	1.36049	1.4182	1.32965	1.11344	0.95837	1.2415	2.08496	2.17269	0.857158	2.61236	1.60657	1.42139	1.75012
	0.913494	0.865737	0.983342	0.945865	1.00332	1.18874	1.07543	1.09587	1.38131	0.924891	0.910777	1.78894	0.977285	0.947292	2.04531	0.868698	1.06145	1.68333	1.56676	1.21373	1.46793	1.06332	1.54402	2.66533	1.27843	0.984397	1.29219	1.46031	1.61373	3.92737
	1.13542	0.850938	1.07929	1.04203	1.17244	0.916209	1.47115	0.985469	0.938697	1.01773	1.83394	1.8674	0.987416	0.845416	1.18491	1.00111	1.10134	1.66933	1.97863	1.4571	1.16608	1.05326	1.40257	4.20373	1.32173	1.47319	1.45427	2.95568	1.33399	2.41046
	0.972695	1.18064	0.963685	1.08959	1.31228	1.31651	0.99533	1.10777	1.01982	1.59422	1.39727	1.24121	1.86292	0.959517	1.37081	1.9575	1.18193	1.88156	1.12339	1.13818	2.14826	1.31619	1.7267	2.28969	2.20119	1.33206	1.44378	2.49664	1.63298	2.5334
	1.00831	1.15228	0.940863	0.887535	1.07003	1.03282	0.944598	1.00247	0.947859	1.044	1.14204	2.32917	1.02548	1.06102	1.1411	1.07582	1.13753	1.30335	1.27511	1.49158	4.08396	1.57214	1.08756	2.3918	3.40324	1.33668	2.33033	1.82754	1.7881	2.9985
	0.779264	0.953244	0.784608	0.982271	1.01662	0.884724	1.06474	1.17651	1.07546	1.11808	1.17587	1.64384	0.99723	1.25635	1.26453	1.40095	1.11137	1.14276	1.09774	1.04558	1.15609	1.49307	1.38992	1.57021	1.75378	1.68365	1.84724	2.24875	2.04568	3.08896
	1.21108	1.03566	1.02865	1.00348	1.01383	0.926204	1.18061	0.908365	1.18124	0.962802	1.2652	1.44778	1.16343	1.20525	1.92321	1.00839	1.63432	1.55056	1.28445	1.67812	1.74913	2.43395	2.04676	1.09878	1.56533	1.2992	1.5299	1.46316	1.82702	2.06813
	0.756391	1.0718	0.9995	0.979818	1.28965	1.08013	1.05651	1.08005	1.18274	1.20451	0.815013	2.41962	0.960586	1.37185	1.23588	1.89949	1.62954	1.34016	0.90558	1.85287	1.34233	1.71088	0.931367	2.55755	1.73581	2.38643	1.71548	1.71278	2.37534	4.7433
	0.946656	1.22273	0.956855	1.28793	1.1126	0.791271	1.16114	1.1518	1.38131	0.934468	1.27314	1.61269	1.36383	1.3192	1.27286	1.0144	1.39512	1.43678	1.20135	1.33067	2.12644	0.99723	1.68922	1.28502	1.54824	1.50134	2.33217	1.15164	1.52359	1.42629
	0.848437	0.946166	0.990838	0.828413	1.15898	0.961019	1.19422	1.22885	0.874563	1.24187	1.31614	1.31551	1.00253	1.06472	1.37181	1.75441	1.11732	3.38997	1.2467	1.27394	1.76712	1.05414	1.54241	5.45927	1.79953	1.23946	1.94103	3.68651	2.51882	10.3443
	0.967709	1.05426	0.898717	1.04361	1.17105	0.967016	1.13225	1.13303	1.00366	1.08136	1.07952	1.38414	1.12323	1.15453	2.94136	1.26047	1.20177	1.25487	1.09426	1.96375	1.81493	1.96969	1.05614	1.68932	0.57966	1.9185	2.11411	1.83569	1.42054	3.75062
	1.09814	0.901662	0.91421	0.943807	0.912922	0.988672	0.976573	1.16965	1.21156	1.38947	1.31282	1.8579	1.04709	0.980804	2.16225	0.986704	0.979303	0.876395	0.922517	1.19287	1.97518	1.10495	1.33684	3.24404	1.88595	2.02204	1.86707	1.19169	1.13737	4.16458
	0.884131	0.928847	1.12444	1.13629	1.0466	0.956522	0.964306	0.947292	1.60903	1.27851	1.23748	1.37631	1.04939	0.928365	1.31251	1.54428	1.05453	1.16742	1.0941	1.51383	1.11511	1.10629	1.52118	2.01316	1.51848	2.04649	1.86407	1.74634	1.85357	2.04331
	0.913099	0.955603	1.03798	0.842897	0.928043	1.65534	1.16541	0.93866	1.59387	1.2869	0.99555	1.51308	1.01353	1.01571	1.24188	0.989315	1.13989	1.57704	1.64203	1.17131	2.39797	0.930748	1.36311	1.76095	1.38441	2.67893	2.32234	1.59873	1.78145	3.28902
	0.876929	0.885576	0.916209	1.15378	0.791582	0.904381	1.20237	1.07442	2.71331	0.874951	0.828954	1.23422	1.21353	1.18155	1.44511	0.955125	1.39936	1.15492	2.60396	1.76365	3.50375	1.75877	1.31292	4.01233	1.70423	1.14172	1.23272	1.65928	2.04434	2.51957
	0.933281	0.978123	0.880227	1.02414	1.20804	0.974679	1.05714	1.21603	1.62052	0.942541	1.18097	1.54389	1.13225	1.02177	1.4641	1.05081	1.16306	1.16175	1.28682	1.46493	1.88972	0.90558	0.901287	1.2652	2.90859	0.93126	1.26837	2.1666	1.53196	3.02365
	0.911041	0.972815	0.936698	0.976652	1.05094	1.03998	1.19731	1.17078	1.25404	1.24432	1.08466	1.31601	1.07582	1.01598	1.77495	1.16177	1.28107	1.40263	1.25857	1.05206	1.62236	1.5613	1.01877	2.05581	1.15639	0.927024	1.59837	1.98805	1.27475	3.71831
	0.837119	1.10729	0.876229	1.1837	1.12118	0.907213	0.887376	1.25887	1.08512	0.897982	1.40547	1.60137	1.0497	1.4259	1.70282	0.847962	0.759839	1.65534	1.07448	1.48976	1.25587	0.773565	1.34847	1.64534	2.38021	1.63775	1.44311	1.72671	1.94102	1.5982
	0.928769	1.29062	1.01849	0.974594	0.90193	1.07096	1.22113	0.996944	1.10845	1.01781	0.774155	1.21739	0.846617	1.27737	1.67866	0.81385	0.902145	2.90838	1.02248	1.03078	1.93303	1.23063	1.13019	1.39997	1.25643	1.17517	1.25221	1.62738	1.42198	2.33667
	1.13708	1.17164	1.00933	0.902968	1.13941	0.946693	1.0854	1.08424	1.46943	1.05841	1.58064	1.32301	1.14871	1.07764	1.26553	0.951167	1.02349	1.70365	0.924654	1.11223	2.2592	1.25406	1.26306	1.74096	1.12663	0.935925	1.5344	2.53106	1.22316	1.57771
	1.03704	1.12322	0.929035	0.959319	1.00777	1.006	1.01717	0.938016	1.62169	1.16233	1.37244	1.2737	1.01781	0.922252	1.87723	1.09046	0.799142	1.90905	1.28769	1.50901	1.29452	1.33249	1.93684	2.78527	3.00752	1.81491	1.33267	1.61338	1.42987	5.37931
	1.02184	0.805469	1.0588	0.644005	1.203	0.902549	1.0372	0.987185	0.992004	1.4425	1.62477	1.10595	0.9537	1.11346	1.33683	0.905501	1.4044	1.36115	1.07622	1.29759	1.20606	0.853423	2.01764	2.30268	1.09371	1.69828	3.00317	1.56747	1.03517	2.08846
	0.970004	0.816193	0.928036	1.07764	0.985308	1.00333	1.43839	0.906327	1.09212	0.878512	1.04965	1.40796	1.46561	1.14638	1.13943	1.62564	2.03319	1.45244	0.962485	1.03174	1.1984	1.10518	1.26434	1.13826	1.54428	0.910831	2.22206	2.35742	2.52118	2.9955
	0.927028	1.27668	0.967516	0.946498	1.05523	0.896385	1.02889	1.2926	1.31001	1.38045	1.36917	1.40996	1.12006	1.24107	1.16242	1.15307	1.09802	1.76412	0.855877	1.40633	1.77861	2.20617	1.44772	1.22722	1.35156	0.934263	2.25354	1.53771	2.02638	2.09795
	1.09141	1.08043	1.13926	0.915077	1.10284	0.841746	0.877404	1.19383	1.15426	1.03878	0.914745	1.1376	0.773091	1.18922	1.87406	1.44788	1.14536	1.30252	1.21235	1.10649	1.72647	0.895607	1.1356	2.86557	1.83807	1.06048	1.50858	1.18164	1.85029	2.26154
	1.0588	0.935335	0.854406	0.958844	1.06697	0.7996	1.13597	1.14145	1.56338	0.973803	1.44005	1.70898	0.868144	1.13812	0.937031	1.00483	1.02751	1.61286	3.20712	1.24273	1.58437	1.14222	1.28686	1.24821	3.18726	1.00686	2.16675	1.44954	2.54118	3.34449
	1.03506	1.08987	0.885557	0.945706	1.04729	1.11661	1.29038	1.07131	1.24038	1.14816	1.38713	1.63418	1.05049	1.42552	1.38664	1.28492	0.893995	2.07413	1.24036	1.46718	1.74296	0.919193	1.82858	1.75062	2.90898	1.52177	2.55539	3.45105	1.19056	2.33217
	1.01797	1.15453	0.998001	0.989869	1.06365	1.18724	1.28943	0.942627	0.892221	1.16082	1.27314	1.35915	1.19209	1.21121	1.89705	1.35038	0.916408	1.17958	1.63482	1.52332	1.40413	1.56708	2.49249	2.02049	1.10605	2.06713	2.08229	1.83949	1.74139	2.75279
	0.862129	0.933351	0.995835	0.998655	0.98815	0.964684	0.729086	1.09743	1.04215	0.826909	1.16772	1.82575	1.12046	1.16145	1.42429	1.5317	1.17791	1.29952	0.875505	1.49105	4.56538	1.93067	0.940643	1.57638	1.94135	1.28279	1.18774	1.57436	1.16204	3.5379
	0.869727	0.836032	0.874563	1.0205	1.15903	1.10728	1.14104	1.18568	1.15792	1.05683	1.24617	1.62119	0.902097	1.30777	1.35965	1.16304	1.00686	1.24271	1.07812	1.09314	1.97451	0.970716	1.2163	1.64051	2.05968	1.61834	0.904548	1.99565	1.38434	3.02532
	0.979264	0.865898	0.878894	0.816146	1.07421	0.805097	1.11342	1.15689	1.60087	1.30898	0.758981	1.0713	1.40055	1.51373	1.43178	1.02454	0.914424	1.53673	1.34159	1.05979	1.4701	0.651603	1.22713	1.37081	1.68168	1.22756	1.63002	2.13534	1.90681	2.83192
	0.909379	0.883807	0.9995	0.947527	1.19324	1.0683	1.28025	1.35989	1.54806	1.24092	0.985094	1.57838	0.635694	1.22665	1.25187	0.990344	0.926488	1.51091	1.0702	1.68901	1.27869	1.71919	1.49995	3.82742	1.37182	1.92692	1.69165	3.53565	1.02547	2.50425
	0.985596	0.855335	0.991504	1.14468	1.1192	0.820756	1.1097	1.45362	1.61386	1.27954	1.1245	1.83575	0.7833	1.79989	1.43312	1.10977	1.04767	3.79527	1.07297	2.03405	1.05364	1.16676	0.869812	1.93037	0.939216	1.04606	4.98717	1.59106	1.41968	2.24471
	0.977285	1.15367	0.975679	0.944757	1.20397	1.08729	0.964543	1.23019	1.8694	1.55441	1.18134	1.13477	1.47772	0.951957	1.09212	1.08017	0.958231	1.15626	1.12244	1.72005	1.32101	2.17911		1.9397	2.00142	1.90928	1.29169	2.73273	1.94563	4.36332
	0.875425	1.12472	0.966184	1.05469	1.01287	0.836915	1.38702	1.30123	1.32151	1.07329	1.32424	1.34516	1.56494	0.993619	1.40613	1.12924	1.10107	2.10078	1.56272	1.32976	5.84758	0.935497		1.43761	1.51286	1.14563	1.91987	1.7336	1.41952	3.85574
	0.972616	0.850241	0.965684	0.884685	0.938928	0.930535	1.10241	1.18901	1.46044	0.976969	0.948954	2.03348	1.0945	0.823539	1.81259	1.37372	1.32306	1.31967	2.10574	1.43491	1.75446	1.33692		1.46777	2.37744	1.15249	1.32017	3.12014	1.53174	3.54223
	0.991611	0.985523	0.852407	1.25944	0.838391	0.947526	1.52204	1.1015	1.76962	1.06775	1.01759	1.54739	0.852473	1.28231	1.8051	0.811239	1.15201	1.6052	0.976969	1.3341	1.81026	1.45516		3.79444	1.99446	0.9963	1.46393	1.73945	1.64863	2.43845
	1.01702	1.20906	0.843745	0.882074	1.03651	0.875062	1.00396	0.966488	1.50908	1.09877	1.13925	2.24138	1.43292	1.31067	1.44328	1.13114	1.08751	1.9317	2.50985	1.22601	1.67066	1.05121		1.15576	2.20024	2.1882	2.44978	1.79082	1.55496	2.87256
	1.04242	1.00091	0.880893	0.949743	1.19534	0.812594	1.12545	0.954638	1.13776	1.31706	0.814638	1.4093	1.14088	1.31292	1.33133	1.19881	1.07925	1.41912	0.993906	1.7519	2.20023	1.05801		1.62485	1.42754	1.50322	2.19657	1.63158	2.06815	1.71581
	0.907558	1.15802	0.904381	1.26775	1.18311	0.824421	1.46094	1.243	1.32217	1.0558	1.30236	1.50242	1.11793	1.28804	1.34333	0.924416	1.08938	1.42379	1.56723	1.67206	1.89938	0.707638		1.39447	3.57167	2.10456	2.16958	1.43205	1.7281	3.08746
	0.925841	0.952869	0.882392	0.988603	1.11426	1.00133	1.10954	1.3082	1.15192	1.13067	1.41764	1.34333	1.42256	1.17657	1.30685	0.952988	1.12692	1.29752	1.77911	1.20343	0.9995	1.37752		2.78794	1.17649	1.31839	1.84858	2.86672	2.16606	3.18324
	0.968025	0.910617	1.0025	1.13368	0.79008	0.974013	0.756549	1.27727	1.09845	1.15592	1.44198	1.82492	1.26894	1.15898	2.48109	1.05912	1.27088	1.08796	1.8463	0.94815	1.36882	1.32956		1.22572	1.93518	1.60263	2.54389	2.83688	1.60606	1.96219
	0.99256	0.899035	1.16458	1.06712	0.936944	0.941029	1.01907	1.12129	1.41129	1.02477	0.830885	1.1959	1.35766	1.52933	1.11144	1.10313	0.970188	1.49375	0.956549	1.39893	2.66867	0.876692		1.33267	1.86324	1.24997	2.62402	3.26846	1.42268	1.57371
	0.924654	0.862842	1.04714	1.19747	1.11903	0.877395	0.879224	1.32247	1.86857	1.54555	0.75067	1.4601	1.0611	1.06606	1.45377	1.25326	1.04788	1.67949	0.916898	1.34161	1.08512	4.01195		1.65451	1.46157	1.49673	4.04631	1.12165	1.86654	1.87056
	1.13439	0.809115	1.07863	0.957578	1.3045	0.914543	0.894499	1.2622	1.06097	1.05065	1.43432	1.49509	1.14317	1.22729	1.5992	1.13969	0.859893	1.61786	1.47638	1.39142	2.40363	0.950534		1.37714	0.872972	1.1237	1.80976	1.99509	1.38413	2.46343
	0.953225	0.924718	0.867733	1.06973	1.13909	0.848576	1.28706	1.09619	1.28286	1.3241	1.48649	1.65384	1.19929	0.87378	1.95002	0.945944	0.91496	1.74396	0.924891	1.25421	2.72847	2.09379		2.28969	1.77974	1.0037	0.979843	1.90416	1.31212	1.664
	0.979264	0.865791	1.04315	0.986387	1.24236	0.830252	1.34666	1.22686	1.58254	1.03585	0.931475	1.75029	0.857222	0.789651	1.57088	1.07566	0.780107	0.948526	1.44472	1.48509	1.87923	1.37246		1.8021	0.748318	1.18193	1.19257	1.72798	1.74263	2.43112
	0.973249	1.12654	0.9995	1.01876	1.13984	0.89322	0.885002	1.13169	1.11877	1.14974	1.29346	1.61453	0.99351	1.45426	1.1914	0.982905	0.612815	3.80743	1.07922	1.47003	2.54839	1.43744		2.83875	1.33312	1.66145	1.9382	1.33043	1.81056	2.32684
	1.00823	1.20563	0.930535	1.13407	1.06847	0.7996	1.03142	1.21233	1.68199	1.35512	1.41555	1.50225	1.13304	0.796032	1.5384	0.858488	1.38231	1.64201	1.08959	0.954048	1.58454	0.857776		3.07113	1.096	1.51003	2.12144	3.49276	2.28842	3.72331
	0.934389	1.21255	0.90588	0.930431	1.22005	0.888389	1.31983	1.30365	1.27286	0.853265	1.21828	1.54739	1.26886	1.00145	1.16175	1.15386	0.993351	1.35999	1.07709	1.2422	2.2014	1.56225		1.64501	1.31468	1.36917	2.59937	1.52687	1.84638	1.7263
	0.893708	0.908204	0.935699	0.948239	1.04472	0.983175	1.28318	1.16917	1.35765	1.18932	0.947292	1.9397	1.05888	1.11753	1.54156	0.912149	1.24568	1.76912	1.64108	1.46048	1.56472	1.31239		2.05747	1.537	1.33716	2.76645	2.09323	1.23957	1.49925
	0.862683	0.876783	0.829419	0.841314	1.11737	0.955689	0.82873	1.31786	1.45461	0.822002	0.927131	1.84008	0.931698	1.2511	1.48726	1.07408	1.04901	1.6755	1.32909	1.49088	1.30885	0.794697		1.44961	1.42794	1.56836	1.37565	1.62438	1.20075	2.64001
	0.893787	0.885308	0.895386	1.13692	1.037	0.778777	1.4038	0.875121	1.0693	0.941433	0.743753	1.86324	1.14048	1.25351	1.43212	1.00989	1.32247	1.56438	1.53565	0.961019	1.45694	0.978868		1.64834	1.19058	1.00606	1.57355	1.31128	1.24944	2.49475
	1.08033	1.063	1.05231	0.833004	1.15308	0.883225	0.935892	1.09995	1.664	1.06023	1.20188	1.41263	0.755837	1.45265	1.19773	0.976098	1.17962	1.5947	1.17539	1.11512	1.42929	1.42588		1.43362	2.77626	1.19544	3.23088	2.52133	1.33571	2.06997
	0.924891	0.842842	0.937365	1.15734	0.977694	0.818424	1.06886	1.13517	1.23088	1.34127	1.1378	1.39264	1.29838	1.2993	1.87923	1.24772	0.999893	1.79344	1.49323	1.09319	1.68432	1.55576		1.56655	1.15053	1.66874	1.22156	2.99676	1.63282	1.28352
	0.979581	1.18424	0.928702	0.975782	1.06402	0.856072	1.14341	1.01308	1.17241	1.53708	1.15962	2.05597	1.70051	1.16145	1.40763	1.04155	1.18365	1.14076	1.31943	1.13903	1.89838	1.09608		1.62519	2.20538	1.64654	1.90821	1.62548	1.11003	2.67849
	0.954254	1.05496	0.893553	1.31721	1.01051	0.832917	1.32252	1.29271	1.23188	1.42319	1.20365	1.47243	1.14634	1.06515	1.89422	0.897586	1.39689	1.43312	0.960823	1.33319	1.1391	0.866403		1.69565	1.23736	1.89839	1.87706	1.50772	2.02247	2.55606
	1.02794	1.28	0.874563	0.931381	1.11019	0.836915	1.09822	1.0029	2.18357	1.59873	0.868097	1.47693	0.999446	1.04166	1.3375	0.967155	0.789651	2.57904	1.75085	1.38531	1.77778	2.92537		1.27603	1.51444	2.26542	1.74696	3.14602	1.59362	3.68782
	0.847408	1.07013	0.957854	1.12734	1.05979	1.10978	0.885952	1.22692	1.62036	1.06094	1.03008	1.39863	1.00071	1.08783	2.20423	1.052	0.918606	1.32967	0.773249	1.70477	3.7428	1.2501		1.70881	1.78639	0.873458	2.85307	3.30012	1.51496	2.40613
	0.862446	0.903968	0.959853	0.982984	1.06198	0.794436	0.998813	1.24466	1.44928	1.23918	0.743003	1.30968	1.06553	0.87882	0.900716	1.02889	0.805147	1.63018	0.949743	1.04161	1.26953	1.64907		1.67116	1.72679	1.12729	2.23771	1.04258	1.3452	2.07196
	0.931065	1.08338	1.15076	0.811555	0.877587	0.937698	1.12964	1.21308	0.995502	0.98615	1.13314	1.51974	0.959557	0.840054	1.2652	1.19786	1.23796	2.1271	1.30423	1.18901	1.86507	1.18322		2.49475	1.11492	1.25962	1.16375	2.49949	1.55968	1.46893
	0.928532	0.937641	0.917041	0.879541	1.05378	0.784774	1.08571	0.992976	1.29419	0.966996	1.17753	1.50658	0.968579	0.879517	1.33417	1.55489	1.9067	1.50408	1.1981	1.37973	1.48592	1.17539		2.27486	2.73858	1.37802	0.855072	1.82438	2.13324	1.5384
	0.966838	0.914102	1.06747	1.11713	1.10987	0.974679	1.03079	1.1007	1.44078	0.991848	1.38568	1.2632	1.08279	1.7134	1.94453	0.908192	1.07142	1.30818	1.0224	2.18391	2.2054	1.12355		2.00783	1.20024	1.4452	1.32301	1.5499	2.40761	5.49175
	1.14761	0.951743	1.16608	0.810447	0.842842	0.979843	1.0983	1.05501	2.03232	1.00696	1.54676	1.20523	0.867273	1.00928	1.5952	0.89996	1.17962	1.26537	1.61258	2.90129	1.12227	0.682153		1.92737	1.11595	1.61357	1.31568	1.36929	1.30354	1.95136
	1.12386	0.848097	0.992337	0.941828	1.25598	1.0035	1.08089	0.978338	1.29219	1.40174	1.12922	1.29302	1.05105	1.29485	2.27186	0.978472	0.867399	1.56788	0.952355	1.04654	4.94003	0.99628		2.51341	1.36605	1.28493	3.02365	1.55093	1.19303	2.4636
	0.929086	1.2193	0.972347	0.999604	1.23764	0.904714	1.02137	1.21003	1.2652	1.06569	1.45759	1.90555	1.11745	0.974316	1.51158	1.13407	0.977855	1.60703	1.60989	1.59185	2.47143	1.82794		1.60653	1.44393	1.90306	1.8011	2.14705	1.51389	1.03981
	1.03569	1.01314	1.05147	0.935022	1.10054	0.878561	1.26292	1.18981	1.41596	0.833004	1.04102	2.10395	1.04171	0.789276	1.24688	1.45184	1.14091	1.1964	0.916581	1.04922	2.90288	1.62493		1.84774	1.12972	1.75528	2.85724	2.05247	1.89212	1.15592
	1.26632	1.15566	0.975679	1.03546	1.16466	0.894719	1.34776	1.03383	1.94653	1.01076	0.77882	2.03382	1.11152	0.950617	2.69515	1.46118	0.765845	2.31651	1.05469	1.26568	1.47043	0.814721		2.41546	1.50036	1.07743	2.29718	1.8296	1.1763	1.62136
	0.854769	1.2215	0.945361	0.940166	1.02386	0.988672	1.27764	1.10038	1.7298	0.870598	1.41539	1.84358	0.888959	1.1119	1.25237	0.942303	0.79571	1.42229	1.36628	1.42247	2.09762	1.66862		2.84691	1.34769	1.44016	1.658	1.72244	1.52188	1.46693
	0.93613	1.22713	1.02982	0.940404	1.08429	0.997335	1.11286	1.18241	1.4576	1.21124	1.11641	1.34933	1.33217	0.965791	1.7343	1.08872	1.1481	1.67966	1.17467	1.06627	1.35649	1.88239		1.81609	1.73122	1.22627	6.64718	1.63245	1.40214	1.21872
	1.15829	1.11737	0.88589	0.922517	1.1245	0.731134	1.02596	1.34885	1.1426	1.11017	1.3044	1.09662	1.09379	1.05228	3.25804	1.00332	1.25035	1.33267	1.06506	1.13062	3.51441	1.46102		1.50158	0.943569	0.981448	2.29402	2.00625	1.31475	1.64384
	0.990819	0.853351	0.846244	1.07907	0.985845	0.897218	1.2535	0.908794	0.964351	0.815908	0.916676	1.43811	0.896161	1.67571	1.22355	0.998021	0.978552	1.54223	1.23625	1.63823	1.45011	0.871785		2.88472	1.27709	1.17962	1.04115	1.65904	2.42123	2.35532
	0.882944	1.09062	1.01616	0.994222	1.09866	0.981009	0.910803	1.21689	1.73313	0.926632	1.42751	1.29235	1.38829	1.04161	1.17258	1.02683	0.99807	1.35832	1.16217	1.34113	1.86923	1.55006		2.26553	1.60427	2.09909	2.30318	2.70368	2.23099	2.44461
	0.80649	1.09228	0.997668	0.996201	0.973619	0.930035	0.99723	1.12772	0.928536	0.685952	1.2763	1.73413	1.08239	1.09373	1.25954	1.21409	0.884182	2.49425	0.96668	1.21539	1.83875	1.04092		5.03448	1.92584	2.79979	1.75712	1.11793	2.41013	1.20723
	0.907321	1.30381	1.15242	0.848199	0.958231	0.96735	0.991136	1.20295	0.97368	1.27535	1.06627	1.5334	1.44883	0.9437	1.34083	1.04329	1.23952	1.03698	1.20823	1.60976	2.61969	1.08912		2.2612	1.93257	1.11416	1.16109	1.63625	1.16515	2.63252
	1.1537	1.1963	0.976678	1.30273	1.0807	1.00133	1.02572	1.15008	1.08412	1.16533	1.41668	1.58088	1.03229	1.08332	1.06613	1.11231	0.949651	1.63635	1.37618	1.01684	1.20123	1.66957		2.35432	2.23364	1.44552	1.47193	1.78868	1.78252	6.51374
	0.903047	1.15158	0.904548	0.942303	1.0282	0.952857	0.823744	1.2792	1.0598	0.949743	1.41603	2.40613	1.11365	0.960107	1.56772	1.66672	1.19373	1.80893	1.01963	1.28826	2.0688	1.72109		1.82809	2.13463	1.77292	1.84308	1.90123	1.71217	5.72097
	1.00396	0.758445	0.920706	0.912703	1.08134	0.886723	1.02992	1.27432	1.02382	1.38243	1.80273	1.25421	1.08896	1.14472	1.27936	1.19351	1.3859	2.05531	1.31864	1.37029	3.38081	2.49869		2.20656	1.84218	2.30928	2.23022	1.66917	1.3689	2.26104
	0.885793	1.13292	0.89955	1.03585	1.21314	0.848076	0.870598	0.941769	2.02832	1.20269	1.30649	2.9402	1.05698	0.993727	1.48342	1.23633	1.06794	1.29319	1.26854	1.24102	2.04115	1.56565		1.00633	1.57602	2.15973	1.95386	2.5055	1.7193	4.44428
	1.03609	1.0882	1.17241	1.14499	1.24021	0.832917	0.996834	0.955496	1.51891	1.20103	1.42729	1.45094	1.0095	1.05759	1.7991	1.04076	1.16225	1.59487	1.37594	1.45571	1.28569	0.888168		3.02382	1.52378	1.6178	1.66117	2.07511	2.02901	3.56338
	0.999129	0.974316	1.25021	0.901543	0.967668	0.823588	1.07748	1.15592	1.27386	1.32964	1.37759	1.49925	0.938742	1.54617	1.70865	0.976098	1.06606	1.81509	1.22564	1.65893	1.51724	0.91112		3.58288	1.93502	1.05453	4.07163	1.49838	1.88354	4.9242
	1.03015	1.14493	0.929702	1.08864	0.894745	0.858071	0.989315	1.27544	1.55206	1.56676	0.956139	1.95069	0.979264	1.06718	1.44011	1.25311	0.989759	1.84724	1.58575	1.68638	1.66333	2.54832		1.07196	1.90344	1.36327	3.36898	1.68184	2.51298	1.15642
	1.12236	1.03399	0.832917	0.883102	1.00343	0.869399	0.924654	1.37126	1.37898	0.996755	0.80134	1.56205	0.946894	1.26756	1.36782	1.21456	0.889383	1.26953	1.05888	1.10048	1.52707	1.39858		2.10145	1.46007	1.15962	1.82242	1.65263	1.28906	3.06847
	0.959082	0.994638	1.07396	1.03079	1.05979	1.10628	1.05081	1.12011	2.25637	1.04543	1.5437	1.337	0.838069	1.40863	1.47959	1.39826	1.24633	1.5997	1.02889	1.17051	2.42729	1.20071		3.7991	1.27899	1.33807	1.91671	2.28065	1.92713	2.43095
	0.94626	0.947614	0.9995	1.25429	1.05598	1.02249	0.931223	1.26568	2.03981	1.29054	0.838981	1.95386	0.990423	1.14118	1.64918	0.859438	1.02718	2.0628	1.24123	0.688097	2.37481	1.1207		1.50641	1.45746	0.93437	0.923705	2.36605	1.75662	1.53973
	0.83609	0.912922	0.928536	1.14381	1.03158	0.826254	1.27471	0.977158	1.40463	1.24195	0.78311	1.96202	0.965572	1.1237	1.67683	0.7852	0.559678	2.00633	0.763751	0.992386	1.63252	1.44883		1.23605	1.08793	0.995603	1.44678	1.36423	1.84268	1.81609
	0.966522	1.0911	1.18991	1.17855	1.10938	1.01333	1.10241	0.929759	1.22239	1.40855	1.84123	3.58154	0.977444	1.49115	1.37148	2.45477	1.33469	1.25554	1.08959	1.18188	2.50758	0.719509		2.01	1.89323	1.37968	1.62302	1.42137	1.62708	4.87073
	0.932964	0.835228	0.888389	0.939216	1.17662	1.03565	1.23506	1.11303	1.34983	1.22438	0.880912	1.44111	0.923625	0.796622	1.55639	1.01005	1.24761	1.31018	1.21654	1.72584	1.25521	1.07036		1.8031	1.64907	1.37517	3.29252	1.54104	2.40643	3.38864
	0.940958	0.902735	1.01266	1.01923	0.956944	1.09295	0.993352	1.16097	2.69465	0.920855	1.29008	1.58471	1.01662	0.903646	1.335	1.10898	0.640429	1.59837	1.15417	1.10381	1.5284	1.14943		2.03865	1.58385	1.21464	1.35399	1.82596	2.25201	2.67433
	1.04725	0.995925	0.85907	1.01535	1.03383	1.11694	1.29687	1.22692	1.11061	1.23403	1.57437	1.70115	0.958528	1.37946	1.15609	0.989315	1.1378	1.81409	1.04915	1.12601	2.00466	1.24994		1.29319	1.04021	1.44134	2.3295	2.01615	1.32499	3.44728
	0.971824	1.49475	1.02615	1.00008	1.07759	0.897385	1.11642	1.28488	1.19024	1.75837	1.29271	1.37665	0.831025	0.92815	1.25137	1.06664	1.1385	2.38647	1.86197	1.03169	2.48392	1.82089		1.50608	1.21243	1.977	1.56022	3.56019	0.982627	2.63968
	0.846775	1.01416	1.01116	1.28025	0.900536	1.01533	1.03744	1.35389	1.48676	1.03878	1.08456	1.7901	0.983142	1.18279	1.39647	1.03292	1.03485	2.07513	0.925208	1.6622	1.64468	1.80301		1.69515	1.79525	1.43727	1.88139	1.12046	1.6266	3.72164
	1.05271	1.07421	1.06347	0.946498	1.10869	0.917541	1.19438	1.21056	1.01732	1.04147	1.14386	1.37515	1.13011	1.58113	1.12794	0.825406	1.08113	1.14476	0.997705	2.56933	2.28452	0.956154		1.87606	2.5218	2.32654	1.32067	2.71777	1.5371	2.22855
	0.913732	0.878928	0.842912	0.9389	1.21871	0.966683	0.865057	1.0519	1.65367	1.29814	0.700697	1.60087	0.82778	1.01823	1.25187	0.908192	1.21008	1.6745	1.1685	1.47871	1.34749	1.35584		2.20373	1.76146	1.33142	1.68366	1.04424	1.38284	2.03681
	1.00989	1.00123	0.87373	0.838148	1.17796	0.993503	1.08437	1.1319	1.38331	1.19644	1.21206	1.92304	0.984804	0.951582	1.22289	1.16138	1.36349	1.24221	1.05493	1.24499	2.08779	2.43688		2.41696	1.40831	2.49802	1.51658	2.96929	0.999893	3.14609
	0.818599	0.822145	0.94053	1.07091	1.16954	0.980177	1.00332	1.27255	1.1954	1.23023	1.30027	1.59737	1.08904	1.00182	0.944028	1.27503	1.10086	1.38631	0.917926	1.15941	1.29002	1.43538		1.24938	2.22699	2.47979	1.37348	1.84923	1.82306	2.58021
	0.809814	1.03828	0.964351	0.967076	1.05807	0.843578	0.742857	0.933351	1.00933	0.877641	1.01367	2.01932	1.17839	1.04241	1.35932	1.28912	1.29802	2.26553	2.7207	1.44177	1.76329	1.48112		1.68966	1.55243	0.949544	1.62069	1.78765	1.68461	4.41446
	1.07052	1.1845	0.957854	0.903443	1.31748	1.02815	0.936526	0.947775	1.82542	1.22469	1.45013	1.44828	1.45168	1.09324	1.55272	0.937317	1.16332	1.77295	1.17285	1.39335	1.15925	1.24393		2.28019	1.31611	1.06606	1.48376	1.23609	1.3355	6.22472
	0.994222	0.895871	1.12927	0.910882	1.00123	1.11661	1.08991	0.928794	1.45927	1.17887	1.22836	1.34799	0.978156	1.06681	1.64751	0.741987	1.22268	1.22256	0.983696	1.13137	2.04298	1.63886		1.30485	1.40681	0.877909	1.16608	3.68215	1.13962	4.40097
	0.915552	1.0992	0.989339	0.889038	1.20971	0.933866	1.10313	1.11893	1.61253	1.41076	1.0319	1.72397	0.949743	1.13651	2.10761	0.998575	1.49367	1.36832	1.19232	1.39705	1.57355	1.40127		2.62685	1.16367	0.912708	1.68616	1.98203	1.16922	7.52657
	0.838069	1.07598	1.24604	1.03372	1.257	0.930868	1.06545	1.16847	1.89688	1.26363	1.13437	1.676	0.86205	1.06783	1.34516	1.11983	1.22011	1.47793	0.822952	1.35759	2.34166	1.16502		1.63052	1.19019	0.953083	1.53773	1.24242	1.26853	2.15892
	1.0774	1.01877	0.817591	0.992244	1.00365	1.01266	1.08706	1.18214	1.51724	1.18837	0.972064	1.59437	0.959873	1.36552	1.21373	1.17855	1.26386	1.30851	1.63902	1.32338	1.3395	1.25904		1.26387	1.55995	1.25657	2.56488	1.60863	1.96295	2.27669
	1.00625	0.890295	0.951024	1.28302	0.859625	0.961019	1.23902	1.11196	1.07913	1.25675	0.769598	1.31001	0.838939	1.40375	1.5239	1.45152	1.18456	2.23222	0.979581	1.17828	3.09612	1.6596		3.72364	1.17	1.38499	2.18807	1.56898	1.96718	3.45994
	1.05501	0.911528	1.02249	1.18939	1.19062	0.942029	1.05485	1.08579	1.01849	1.07891	0.721019	2.55156	1.02667	0.941823	1.35116	0.970321	1.11491	1.34116	1.55797	1.36815	1.2677	0.813217		2.17641	1.39129	1.88643	2.33883	1.02762	1.45378	2.49509
	0.914919	1.14273	0.825087	1.02659	1.04391	0.907213	0.958053	1.12697	0.957021	0.762881	1.28971	1.61186	0.814484	0.839517	1.53257	1.16249	0.854853	1.39747	1.31824	1.99534	1.45527	1.41068		1.37231	1.53067	1.1548	1.71081	2.31429	2.28161	2.04231
	0.904709	0.953244	0.953023	1.09268	1.06547	0.902382	1.033	1.16584	1.39364	1.04377	1.30944	1.62935	1.30922	1.07678	1.25421	0.848199	1.15828	1.40446	1.02359	1.19437	1.64151	1.00435		1.77328	1.34998	1.54563	1.63668	1.91603	1.40751	2.20723
	1.2	1.01625	0.92004	0.835694	1.00043	0.851241	1.15995	1.27973	1.64151	1.02651	1.03791	2.16025	0.961061	1.14912	1.58537	0.96201	1.11373	1.35799	1.00855	1.28188	2.13993	1.33811		1.8569	1.1909	1.4808	1.56672	2.96985	1.34922	3.11478
	0.974832	0.999142	0.957021	1.21282	1.17662	0.742795	1.20427	1	1.39014	1.20641	1.357	1.42196	0.922913	1.27946	1.69865	0.986387	0.975657	1.46327	0.858884	1.07909	1.97118	0.924575		1.3993	1.46775	1.44697	1.52557	1.71587	1.27614	5.42579
	0.89996	1.0133	0.98051	1.0038	1.38885	0.92587	1.25216	1.10718	1.05597	0.999209	0.978284	1.20406	1.21907	1.21255	1.3988	1.19865	1.14086	1.36882	0.938821	1.67769	2.5932	1.08366		4.35949	2.21409	1.94332	2.34116	3.55235	2.33126	4.59587
	0.955916	0.978284	0.992504	0.824377	1.36536	0.964518	0.969133	1.18783	1.4098	1.14017	0.914316	1.40413	1.23292	0.901877	1.57854	0.984725	0.67882	1.17591	1.79027	1.5385	1.49442	0.839573		1.34016	1.18939	1.17206	1.47026	2.77665	1.73582	2.91804
	1.10914	1.16949	0.926037	1.04076	1.04971	0.828752	0.928453	0.872815	1.04398	1.05421	1.63764	1.48776	0.995489	1.51716	1.66583	1.29442	1.40804	1.28502	3.92932	1.28686	1.33633	1.20696		1.85091	1.35512	1.13383	1.81476	2.49679	1.38799	2.69832
	1.16779	1.17962	0.921373	1.04211	1.14633	0.995669	0.980214	1.12836	1.02515	0.967313	1.1822	1.1401	1.09774	1.11276	0.996502	1.04266	1.89147	1.56522	1.04424	1.31367	1.7936	1.87907		1.09229	1.41686	1.16129	2.74696	1.42082	1.90349	4.80676
	0.898773	1.24617	0.881559	1.04583	1.1607	0.828919	0.814246	1.0429	1.89005	1.01828	1.31201	1.42479	1.53138	0.903324	1.06863	1.30479	1.33405	1.24138	1.36074	1.08686	3.85024	1.55853		1.86973	1.14579	1.69694	1.59204	1.27353	2.40316	7.3918
	0.923071	0.991957	0.938364	1.11207	1.17416	1.0608	1.25936	1.16788	1.02432	1.41749	0.772493	1.41846	1.21013	0.906971	1.24938	1.06941	0.970188	1.28203	1.54484	1.34086	1.74063	0.782113		2.63718	1.55465	1.88145	2.05181	1.60712	2.01115	2.38964
	1.05651	1.07314	1.18041	0.882153	1.12713	0.986174	1.49331	1.16751	1.26603	1.04503	1.52879	1.4058	1.34966	1.21603	1.55722	1.16415	1.36456	1.90738	0.965809	2.14633	1.35699	1.09482		2.66284	1.1442	0.730724	1.4093	1.36628	1.87727	4.80826
	0.752909	1.19973	0.987006	1.11911	0.984236	0.871231	1.28302	1.30332	1.78044	0.725129	1.25925	1.62785	1.00602	1.16531	1.02982	1.6281	1.35946	1.49159	1.07891	1.82424	1.33267	1.31096		3.6585	0.88706	1.00665	1.89722	2.26751	1.8333	3.43362
	0.932964	0.966059	1.3385	1.16082	1.12048	0.90588	0.974911	1.24354	1.59004	1.03593	1.2185	2.01932	1.38338	0.996247	1.28819	0.916739	1.5792	1.4731	1.11357	1.97367	1.672	1.13122		2.3943	1.49054	1.30799	2.12194	2.49228	2.11989	2.69832
	0.859042	1.13871	1.02332	1.07503	1.14386	0.892554	1.06601	0.979678	2.33833	1.08041	0.837909	1.56972	0.909062	1.32139	3.30302	1.03023	0.994155	1.46777	1.28405	0.938928	4.01266	1.19478		1.7408	1.10693	1.3081	1.63602	1.99185	2.04997	5.36965
	0.929244	0.954531	0.871231	0.987812	1.10515	0.812094	1.10993	0.871582	2.27503	0.971666	1.05684	1.51641	1.46965	1.05716	1.0588	1.12782	1.08021	1.54889	1.12006	1.45936	1.24754	1.25129		1.16125	1.3662	1.82601	3.71697	1.29331	1.66461	2.37298
	0.973724	0.913834	1.02199	0.892758	1.11587	0.969515	1.04021	1.0289	1.00983	1.12323	1.60638	1.99184	0.815829	1.04858	1.5384	1.21124	0.794102	1.42345	0.945944	1.46504	1.54873	1.66949		1.22505	1.39517	1.31201	2.42146	4.17523	1.67421	4.30385
	0.940166	0.938338	0.956855	1.08049	1.10434	0.805097	1.00024	1.04091	1.37331	0.773091	1.70611	1.54373	0.886822	0.749598	1.58254	1.12529	0.918445	1.86074	1.52655	1.28617	1.18074	0.976098		1.97951	1.6592	1.20059	2.58204	1.63569	1.29646	1.77361
	1.05208	0.966756	0.900883	1.20467	1.09228	0.89422	0.934705	1.12349	1.04764	0.876929	0.969759	2.2094	1.45303	1.07164	1.41396	0.981638	1.55496	1.71964	0.951959	1.06767	2.04814	0.658251		2.06447	1.42343	1.41925	2.38581	1.78718	1.37201	1.96452
	0.971983	0.999517	1.03015	0.903047	1.06461	0.9995	1.03744	1.19657	2.08512	0.753225	1.23169	1.32517	1.15639	1.54858	1.50042	1.2922	1.33598	2.05797	1.55465	0.856086	1.15092	1.6057		1.15359	2.40886	1.53083	1.57505	2.21852	2.03335	3.49825
	0.828176	1.0111	0.900883	0.876375	0.972601	0.832917	1.30265	1.32708	1.09945	1.01338	0.851099	1.44378	1.01899	1.23094	1.9262	1.12917	1.0852	1.56972	1.93597	1.06139	1.30635	1.37254		2.39514	1.17135	1.1519	1.23971	1.43	1.29094	2.15476
	1.24226	1.11635	0.903215	0.955758	1.15684	0.883225	1.2835	1.32525	2.27803	1.08453	0.880912	1.40613	1.0338	1.76713	1.45894	1.25493	0.800107	1.57888	1.16953	1.53432	2.50775	1.34753		2.25837	1.88287	1.68397	1.80643	1.92584	1.88847	2.82442
	1.03965	1.23641	1.06563	0.804828	1.05131	0.846577	1.09118	1.38113	2.29419	0.992006	1.03759	1.43645	1.17301	1.03995	2.39813	1.30083	0.746649	1.51974	1.17808	1.85619	1.2049	1.21947		1.31601	2.12046	1.8571	2.97435	1.40704	2.01153	2.64784
	1.15655	0.930617	0.96585	1.04424	1.26708	0.806264	1.60926	0.881555	1.37181	0.830471	1.56869	2.39297	1.16241	1.06681	1.38531	0.907954	0.855282	3.53906	1.28864	1.64643	3.35482	1.51729		5.25754	1.16605	1.39496	1.29935	2.69553	2.34424	1.86423
	0.965018	0.992708	0.876728	1.03641	1.10869	0.830751	1.12758	0.937051	1.54573	0.999288	1.30241	1.97551	0.821132	1.07598	1.56089	1.15275	1.24322	2.10028	0.677167	1.58606	6.52774	2.19913		1.11511	2.23823	1.3741	1.37814	2.12893	1.62901	3.27853
	0.827859	0.982627	0.995002	1.01266	1.04992	0.894553	1.05382	1.08134	1.5429	0.850495	1.11105	1.03615	0.852315	0.834906	1.41596	0.949743	0.874155	1.07496	0.96019	1.81517	2.0045	1.45216		1.81359	1.24788	1.58643	1.0743	1.81828	1.14611	1.67583
	0.969054	0.825469	0.995502	1.0588	0.905094	0.960353	0.893471	1.11705	1.37515	0.748951	0.893834	2.37498	0.823902	1.22531	1.66034	1.06537	1.28483	1.93087	1.03292	1.96499	1.8086	1.32236		1.66234	2.81116	2.31673	2.12744	1.35085	1.98027	2.83492
	1.12291	0.983968	1.16358	1.00364	1.01989	0.979843	1.17032	1.14906	1.24821	1.25975	0.769651	1.71164	1.27527	1.52054	1.54823	1.05754	0.880697	1.05047	1.75726	1.13056	2.995	1.73043		1.01466	4.27384	1.79555	1.23755	1.20546	1.35501	2.08612
	1.08793	1.09812	1.07146	1.08271	1.1941	1.07946	1.50938	1.04509	0.934033	1.1708	0.692172	1.00633	0.934389	1.04102	1.18874	1.11436	0.691689	1.17525	2.67827	1.76617	1.19657	1.35362		1.74246	2.75093	1.21169	2.7423	1.63965	1.2578	2.45227
	0.980055	1.01759	0.928702	1.09387	1.09678	0.959687	1.05603	1.15775	0.99317	1.05113	0.911528	1.60653	1.48991	1.0207	1.52191	1.11476	0.951743	1.81526	1.39232	1.14761	1.2682	1.49719		1.62902	1.93732	2.12922	1.14093	1.77523	2.01105	3.33783
	0.995647	0.873995	0.91371	1.0277	0.995067	1.02432	0.965968	1.28338	3.61719	1.45287	1.0548	1.54273	1.03332	0.88	1.95885	0.950693	1.29244	1.69515	1.0903	1.1711	1.25137	1.21053		3.82092	1.99201	1.86172	1.5937	1.25675	1.0385	1.66317
	0.923704	1.07416	1.02415	1.05176	0.980965	1.05381	0.994935	1.15357	1.57571	0.915631	1.45442	1.45094	2.34642	0.848043	2.02365	1.05738	1.35598	2.13943	1.83783	1.04777	1.51591	1.02216		2.2084	1.21306	0.991957	1.45161	1.89751	1.42091	1.26687
	0.993748	0.931635	0.988173	0.934863	1.10236	0.939697	2.78362	1.1519	1.79527	1.06735	1.33925	1.53906	1.3662	0.845147	1.01399	1.28476	1.06327	1.93303	1.63205	1.24601	2.34633	1.08168		1.59004	1.76351	0.980483	3.55106	1.22335	1.99367	3.49825
	0.812584	0.863592	0.948526	0.733597	1.11019	1.01299	1.15346	1.02525	1.2587	1.45137	1.26901	1.45944	1.02976	0.945147	1.15692	1.16122	1.33475	2.28036	1.25445	1.23882	1.39397	0.99446		3.05297	2.13692	1.47705	2.43945	1.62335	2.55357	3.04981
	1.19794	0.875764	0.829918	1.15694	0.856354	0.916209	1.0979	1.20954	1.31451	0.912782	1.1704	2.3988	0.874792	1.28011	1.43562	0.967234	0.871475	1.63701	1.72608	1.6378	1.60336	1.29861		2.50325	1.77918	1.45598	1.31901	2.41472	1.92842	1.44828
	1.04076	0.926005	0.951524	1.02208	1.12863	1.04414	1.05334	1.17126	1.338	1.05208	1.08214	1.1266	0.972537	1.02627	1.82942	0.906055	1.04756	1.60636	0.886427	1.56483	5.04781	0.967313		2.21872	1.42089	1.76064	1.78877	3.1829	2.33287	2.72081
	0.871864	1.17051	1.1286	1.07448	0.975013	1.22689	0.838544	0.971796	1.10978	0.870598	1.15282	2.66983	1.02414	0.941448	2.25571	1.27764	1.65946	1.62885	1.17341	1.27383	4.22405	1.36177		1.39364	1.30257	2.82885	3.14476	2.07487	1.26032	3.72847
	0.969133	1.21635	1.14526	0.979976	1.22981	0.864235	0.990265	1.01614	1.32967	1.29656	1.27893	2.29952	1.02129	1.38788	1.5359	1.20142	1.47936	1.68982	1.33399	1.35657	1.56738	1.64527		1.93953	1.74001	1.25303	1.76445	1.30344	1.35421	4.26387
	0.779501	1.3355	1.10295	1.04393	1.1	0.984841	1.23672	1.08794	1.69765	1.09276	1.19035	1.9377	1.30344	0.828097	1.43428	1.02778	1.13791	1.61653	1.16644	1.21517	1.43861	1.30677		3.51141	2.05778	1.34933	1.43095	2.23997	2.2459	1.90172
	0.918718	1.15282	1.28886	0.86015	1.22504	1.02999	1.45224	1.07909	1.43262	1.12125	1.17962	1.33783	1.01987	1.03764	1.66783	1.41092	0.780643	2.2672	1.19169	1.54906	2.36348	1.36882		1.36332	1.48176	1.41196	1.43978	2.22984	1.46214	4.3958
	1.02327	1.01314	0.997168	1.02889	1.13877	0.959187	1.10036	1.21818	1.29352	1.0372	1.29641	1.71514	1.12616	1.02268	1.43428	0.997467	1.01346	2.24338	1.53843	1.33416	1.54956	2.54745		1.60053	0.808785	1.62123	1.14526	2.40499	1.2629	2.84141
	0.81757	1.14735	1.18024	1.00879	1.13303	1.1291	0.858567	1.2771	1.69232	1.23918	0.799196	1.41296	0.858409	1.44306	1.17591	1.50471	0.84311	2.1251	1.97048	1.22483	1.37181	1.58916		1.30285	1.96351	1.46322	1.97568	1.82596	1.77791	2.5907
	0.811951	0.910509	0.821756	1.17729	1.00826	0.910711	1.12291	1.14772	1.14676	0.884844	0.847292	1.43445	0.82129	1.21592	1.02449	0.960111	0.841609	1.61169	0.870598	1.78145	1.50641	1.90273		1.62569	1.50922	1.29271	5.30535	1.58132	2.24971	2.27819
	0.96296	0.867292	0.975679	1.23443	1.17962	1.008	1.08825	1.24456	0.837081	0.827463	0.951582	1.38814	1.10503	1.34965	1.6017	1.72204	1.03426	1.23438	0.848358	1.13517	1.12594	1.05065		1.76495	2.21195	2.92493	1.90122	1.79185	1.51453	1.56289
	0.949743	0.983003	0.935199	1.21353	1.05705	0.990671	0.948239	1.18558	1.47876	0.896478	0.868311	1.17491	1.12236	1.14273	1.53906	0.996755	0.859946	2.0743	1.23031	1.15694	1.35166	1.28389		1.67783	1.39438	1.45737	2.76112	2.23506	1.25871	4.31751
	1.02113	0.924933	0.983008	1.441	1.08525	0.939197	1.07732	1.23324	1.05964	0.95924	1.50134	1.98234	1.03316	0.892654	1.71414	0.986624	0.74134	1.81493	0.71389	1.50204	1.93786	1.19359		1.69115	1.53352	1.43137	2.30435	0.943411	1.85496	5.37081
	1.11262	1.01625	0.991004	1.01306	1.23249	0.844078	1.06965	0.894048	0.932867	0.939375	0.965898	1.5992	1.04108	1.04102	1.37131	1.76027	1.17362	1.23755	1.05556	1.4808	1.43078	1.23997		2.54906	1.65991	2.0941	1.95452	1.68136	1.28445	3.47243
	0.969292	1.07946	0.89422	0.855243	0.873244	0.933533	1.03577	1.35662	1.08596	1.13518	1.08579	2.34183	1.12521	0.959786	1.36232	1.0091	1.18461	1.45511	1.19209	1.24858	2.34116	1.60799		1.51408	1.5499	1.44772	1.6042	1.22881	2.23346	2.1421
	0.799525	1.05705	0.94003	1.13494	0.964075	0.922372	1.15718	1.26981	1.49925	1.0854	1.04965	1.65401	1.08453	0.789115	1.08629	1.00277	1.3548	2.05031	1.04123	1.39019	1.34583	1.21053		2.38881	1.33558	2.11024	1.57421	3.26577	1.523	2.92854
	0.890146	1.01759	1.06047	1.01132	1.14552	0.955522	1.16929	0.855174	1.47959	1.6057	0.856032	1.08279	1.82651	1.49936	1.07563	1.31682	1.58177	1.25487	2.01187	1.65507	2.35166	1.30321		1.21073	1.53233	1.53394	1.44511	3.14001	1.78284	4.35899
	1.04765	1.08869	0.977511	1.07376	1.08429	0.894553	1.65944	1.01759	1.55789	1.02889	0.990938	1.6765	1.64155	1.14456	0.886057	1.4501	1.11373	1.52141	1.34325	1.44048	1.69265	1.37467		2.8619	1.52988	1.11753	1.53373	2.35505	1.89115	1.57321
	0.874476	0.937909	1.04215	1.12291	1.34552	1.20573	1.03332	1.21609	0.951358	1.15156	1.38515	1.87306	0.881678	1.10901	1.38814	1.01235	0.963432	1.33583	0.914048	1.21973	1.78644	2.30051		1.58937	1.12006	1.37845	1.53657	2.27566	1.5074	4.03715
	0.919351	0.784933	0.832917	0.993748	1.16161	1.3265	1.02184	1.22751	0.864568	0.847408	0.889223	1.66583	1.12901	1.12987	1.18907	1.06205	1.37062	1.41146	2.27479	1.3089	1.39847	1.98742		3.42512	1.32829	1.21812	2.18441	1.88864	2.39716	3.0748
	0.792165	0.916408	1.01633	0.969529	0.969759	0.866234	1.48492	1.03469	1.32567	0.720617	1.29903	1.87889	0.910645	1.1622	1.80943	0.998259	1.08054	1.20273	1.43427	1.73067	1.28536	0.948714		3.21006	1.26039	1.24858	2.14643	1.48112	1.60858	3.64185
	1.02113	1.0911	0.838414	0.918085	0.974638	0.859737	1.35291	1.0881	2.72414	0.951484	0.929812	1.48076	1.54088	1.11984	1.06547	1.05026	0.983646	1.19657	1.24274	1.08874	1.7368	1.3905		1.64901	1.35964	1.37244	1.62119	2.96533	1.20499	2.11777
	1.08943	1.20558	1.11578	1.16154	1.1771	0.856905	0.9704	1.26273	1.57638	1.06529	1.36445	1.14709	0.859517	1.42397	1.26887	1.08872	0.944397	2.12627	1.04258	1.56826	2.23605	2.0444		2.5354	1.53803	1.10665	1.95952	2.22628	1.41984	2.62769
	0.854452	1.07094	0.984841	1.01797	1.22627	0.957854	1.02889	1.3171	1.62252	1.55655	1.03233	1.58221	0.833083	0.899464	1.1994	1.03934	1.02799	1.57405	1.43451	1.66	2.94853	0.933518		1.82425	2.13352	1.53432	2.01566	1.14784	1.59469	1.91571
	0.996597	1.13898	0.990005	1.08722	0.919839	0.874563	0.873209	1.09517	1.53323	1.25461	1.19507	1.05331	1.15299	0.75067	1.6072	1.08888	1.11818	3.25654	0.927028	0.914209	1.1959	1.72283		1.36015	1.25271	2.41485	2.34983	1.8979	1.33689	3.2762
	0.934784	1.17158	0.920207	1.01781	1.07759	0.832917	1.30669	1.26729	1.66583	1.1336	0.899625	1.44578	1.15188	0.940751	1.48692	0.757974	1.0244	1.63018	1.99446	1.41759	3.10728	1.23237		1.20823	4.55251	1.48847	1.91571	2.00055	1.94542	2.3988
	0.984804	0.987024	0.802432	1.10693	1.14021	1.00366	1.4133	1.25544	1.0045	0.970162	0.957105	1.15842	0.706134	1.15818	1.3385	1.18528	1.09121	1.47193	1.0182	1.17239	3.10495	2.10281		2.7303	1.67677	0.918123	2.08096	2.62572	1.45587	2.39497
	0.762327	0.89571	0.937531	1.19929	1.0622	0.855406	0.903918	1.20729	1.65134	1.10653	1.28971	1.15975	1.00332	1.19432	2.06397	1.13692	0.855871	1.85774	1.20111	1.27142	1.17125	1.23609		2.14943	1.23538	1.26461	1.07946	1.54404	1.63716	2.11544
	1.07922	1.08847	0.9995	1.05018	1.11442	0.891388	1.15639	1.11399	1.38497	0.908508	1.12874	1.83575	1.11761	0.840054	1.7991	1.14341	1.31882	2.54889	1.28366	1.21335	1.63435	0.935259		1.37431	1.43514	1.37491	1.48126	2.32806	3.00536	2.41646
	0.975623	1.5141	0.954523	1.11381	1.06279	0.843245	1.14515	1.01078	1.53623	1.01899	1.33062	1.57821	0.913336	0.870134	1.93836	1.43886	1.01239	1.58071	0.922517	1.60434	4.27053	1.22675		4.9357	1.15948	1.5429	2.04798	1.45896	1.5111	3.03498
	0.729086	1.12129	1.2647	1.14199	0.971475	0.952357	0.915394	1.21469	1.38814	1.05524	1.15614	1.31501	0.836644	1.07239	0.952857	0.998021	1.61753	2.12044	2.61179	1.85786	1.29852	1.18433		1.54639	1.71911	1.32654	1.22789	1.70756	1.17131	2.76895
	0.89814	0.882413	1.03582	0.925366	1.15501	0.804598	1.03878	1.1318	1.43545	1.17871	1.15196	1.87656	0.988049	1.01072	1.07763	1.10067	1.30413	1.48742	1.02746	1.76542	1.26753	1.38623		2.10312	1.98924	1.6622	1.25287	2.09395	1.67523	1.71931
	1.0258	1.17249	1.09795	1.17364	1.18038	0.822089	5.22825	1.07887	1.50941	1.08951	1.1311	1.30601	1.07661	1.07984	1.61752	1.22398	1.00627	1.20523	1.18718	1.16869	1.28303	1.59224		2.24521	1.22256	1.13496	2.76878	1.41306	1.83287	3.23438
	0.845509	1.05962	0.891887	1.16787	1.2081	0.93953	1.02224	1.18231	1.66583	0.894025	1.01206	1.95802	1.00926	1.08032	1.63851	1.33866	0.769008	1.36415	0.993273	1.50826	1.35649	1.95489		1.93453	2.15164	1.68032	3.01816	3.81994	1.37625	2.40613
	0.838939	0.852279	1.01199	0.798655	1.12231	0.896718	1.2983	0.980536	1.87806	1.03783	1.33303	1.40963	1.19937	1.45003	1.37048	1.44274	1.03571	1.54589	2.4592	1.20011	2.13676	1.01353		1.5319	1.08302	2.99769	8.90855	1.26585	1.74145	2.91071
	1.1537	0.916408	0.980177	0.888247	1.24075	0.90688	1.12497	1.03807	1.91904	0.948635	1.65625	1.33267	1.32196	1.18692	1.19357	1.18235	1.16606	1.2587	1.56731	1.14198	1.78078	1.13558		1.72564	1.13621	1.89405	1.2627	2.71468	1.15282	1.57704
	0.889118	1.17759	0.902715	1.28342	1.02456	0.949692	1.35275	1.01818	1.15725	1.1146	1.25265	2.76428	0.748872	1.04558	1.48293	0.998971	0.78193	1.81109	0.975148	1.74847	1.86057	1.29869		1.7383	1.84543	1.78043	1.60287	1.1127	1.89088	1.64851
	0.99723	1.08166	0.911877	1.23166	1.24091	1.05964	0.81021	1.13029	1.44095	1.17293	1.28241	2.22739	0.948635	1.31796	1.63252	1.52616	1.19367	1.1306	1.09751	1.49828	3.67383	0.916423		2.64684	1.88864	1.44236	2.16558	2.79731	1.47324	2.85757
	0.832529	1.01094	0.89955	0.982746	1.01147	0.830585	1.04044	1.2104	0.950525	0.958686	1.00461	1.7283	1.40142	1.06166	1.1331	0.958053	0.934048	2.04065	1.13835	1.25737	1.95319	0.567392		1.65667	1.03831	1.51882	2.11994	1.34428	1.43024	4.48892
	1.07368	1.09678	1.00883	1.07606	1.18188	0.856239	1.20736	1.27282	0.994836	0.84812	1.32579	1.56822	1.26102	1.41362	1.64618	0.915552	0.909437	1.8056	0.895133	1.30804	2.82359	2.80174		2.41812	1.62493	1.27877	1.79544	1.29268	1.42928	2.27303
	1.3575	1.09373	1.33766	1.04393	0.947989	0.942862	0.995251	1.32944	2.37631	0.865216	1.4237	1.27153	1.22897	1.10697	1.57521	1.00562	1.24397	1.09878	1.03008	1.46075	1.68599	0.95465		1.15892	2.23063	1.65051	1.75279	1.68492	1.5371	5.31101
	0.883182	1.12268	1.02266	1.05224	1.1296	0.936365	1.07796	1.16842	1.57638	1.13581	1.18713	1.43928	1.53257	2.44322	2.26154	1.38781	1.06525	1.85207	1.02113	1.43383	1.43028	1.22145		1.94003	2.07756	1.91512	2.57688	2.41852	2.00933	3.36698
	0.889909	1.00863	0.907546	0.951326	1.16622	0.793936	1.14317	1.20182	1.28686	1.03197	1.83828	1.31634	0.991215	0.987131	1.82759	1.06522	1.04214	1.43928	1.7207	1.1793	1.21656	1.02889		1.55272	1.22351	1.12601	1.76578	2.0372	2.03094	2.75279
	0.931856	0.856997	0.867066	0.93985	1.19469	0.877728	1.08548	1.26225	1.34216	1.16549	1.37802	1.27236	1.06846	1.05619	1.27603	1.31666	1.11501	2.12077	1.11421	1.81903	1.4606	1.41599		1.55072	1.54207	2.49174	0.895386	2.22509	2.25485	2.53307
	1.01282	0.866273	1.16875	1.12457	1.17308	1.01516	1.35987	1.16815	1.1959	1.05596	1.16268	1.30601	0.899406	0.928686	1.74296	0.912149	1.00718	1.43678	1.27455	1.13877	1.35432	0.991373		0.910378	1.57594	1.18177	1.40113	2.07804	1.41555	1.4636
	0.758528	0.87496	1.2029	0.920063	0.979678	0.868399	1.16138	1.0074	1.19224	1.29679	1.28	3.14359	0.982746	0.916515	1.77861	1.4873	0.835228	1.28619	1.0702	1.88504	1.59204	1.04986		1.41213	0.984883	1.37206	2.18041	2.05778	2.15426	3.2762
	0.905738	0.890295	0.952191	1.0444	1.03528	0.895052	1.16826	1.16129	1.20773	1.39082	0.988257	2.28836	1.06284	1.27496	1.25054	1.16826	1.17094	1.49475	0.896795	1.72794	1.40996	1.21812		1.08213	1.43696	1.21641	1.61353	3.22913	1.27265	1.41596
	1.39826	0.908686	1.11844	0.974674	0.879625	0.930701	1.10803	1.21303	2.04065	1.21987	0.780483	1.57455	0.992798	0.968901	1.38497	1.11452	1.32681	1.42662	1.24385	1.1755	1.19607	0.840602		4.76029	1.9188	1.27839	1.88789	1.88564	1.75319	2.90855
	0.78425	1.0118	1.07496	0.903126	0.974745	0.870898	0.935338	1.29008	1.43628	1.063	0.96622	1.88756	1.05382	1.02279	2.05331	1.29315	0.793727	1.83891	1.06799	1.64981	1.35349	1.69893		1.33267	1.52521	1.56997	1.46593	1.82382	2.36901	1.42279
	0.697586	1.13845	1.06863	0.99351	1.19378	0.905381	1.35884	1.21721	2.01033	0.842422	0.868472	1.64501	1.12845	1.04391	1.33633	1.35449	1.15271	1.78811	1.76613	1.48306	1.59037	0.761298		1.51774	1.72584	1.09871	2.10228	1.34444	2.01769	4.56055
	0.951484	0.904397	0.905047	0.867353	1.13871	0.889222	1.20791	1.28686	1.35865	0.866799	1.60166	2.95069	1.20942	1.34643	1.8026	1.0922	1.13598	2.12994	0.931777	1.18472	1.4576	1.4793		1.80743	1.39232	1.31668	2.06763	2.03364	1.69834	2.68832
	1.04472	1.15019	0.806264	1.04962	1.11727	0.9995	1.13439	1.22627	1.41929	0.928611	1.62697	1.23955	1.01385	1.2637	1.09795	1.19454	0.995979	1.07096	0.914207	1.32268	2.16558	1.29877		2.65984	1.29529	1.57308	1.23955	1.56818	1.19871	2.27103
	1.11674	0.95555	0.89955	0.932647	1.13131	0.916708	1.10107	1.31271	1.17924	1.13099	0.802627	1.45161	0.963593	1.14123	1.16292	1.17665	0.949651	1.49442	1.04535	1.13791	1.32584	0.926078		2.07613	1.22018	1.61255	1.5982	1.36921	1.19512	3.04848
	0.975069	1.41802	0.972847	1.06086	1.10611	1.04198	1.02786	1.21137	1.50308	0.943649	1.12601	1.30585	1.07867	1.21791	1.23921	1.16541	0.934102	1.36832	1.28215	1.06552	1.80193	1.37515		1.83242	1.37784	1.69083	1.31601	2.98512	1.28166	1.30018
	0.970716	1.16729	1.01416	0.965176	1.12166	0.801433	1.0186	1.02692	2.07213	1.17159	0.912386	1.53023	0.967076	0.878874	1.30418	1.45627	1.20692	1.88106	1.26482	1.49003	1.16608	1.15782		1.77794	1.33542	0.932654	1.94586	1.88532	1.35517	2.54906
	0.975386	1.06311	0.915042	1.04116	0.99882	1.02599	1.07384	1.25866	2.70765	1.27076	1.11748	0.882226	0.892046	0.736139	1.12527	1.11231	1.17399	1.78794	0.976573	1.02697	2.43961	0.847883		1.3933	1.8034	0.820483	2.16075	1.57871	1.31534	2.2717
	1.16233	1.13094	0.971348	1.12038	1.30107	0.895052	1.09149	1.10456	2.37298	1.0125	1.11169	1.52457	1.08168	0.981555	1.60203	1.12521	0.955282	1.61419	1.17824	1.17512	1.56755	1.58116		1.46677	1.59422	1.07791	2.17158	1.21061	1.39898	3.63185
	0.897349	1.10965	0.909045	0.933914	0.920054	0.803098	1.24954	0.857105	0.981676	1.23269	1.25185	1.69815	0.995884	1.73796	1.4616	1.10249	1.02574	1.51158	0.927424	1.29131	2.22439	1.49323		1.01083	1.48722	1.19507	2.2617	1.5685	1.10434	5.30102
	0.903839	1.07099	0.878561	1.107	0.946863	0.832917	1.0873	1.08359	1.25104	1.06435	1.08702	1.28586	0.914602	1.23083	1.30318	1.00554	0.950617	2.23988	1.33558	1.24901	1.45311	0.91017		1.62086	1.01448	1.6741	1.50391	1.43783	1.14188	1.8629
	0.833478	0.904129	1.02582	1.104	1.20606	0.94586	1.08263	1.22547	1.05431	1.25018	0.85378	1.9372	1.7412	1.22713	1.29102	1.13724	0.96815	3.25354	4.61219	1.6919	1.22589	1.42271		1.43428	1.22002	1.36193	1.10745	1.8497	1.55496	2.02949
	1.01306	0.81689	1.06763	0.925129	1.15255	0.97368	0.992244	1.3318	2.71481	1.05477	0.920804	1.63018	1.18433	1.23099	1.56355	0.998101	0.78815	1.5972	1.24828	1.23083	2.03365	1.61282		4.37665	1.18932	1.38466	2.16558	1.49426	1.63603	3.26803
	1.06743	1.42161	0.902382	0.897507	1.28198	0.848076	0.959794	1.13126	1.44928	1.08809	1.12129	1.63951	1.19937	1.33083	1.63202	0.986862	1.34177	1.43678	1.37182	1.52686	1.81109	1.4072		2.07096	1.3184	1.24332	1.58254	1.96375	1.43893	1.56372
	0.866957	1.07239	0.951024	1.02556	1.15818	0.813926	1.25469	1.19147	1.36299	1.07337	0.834209	2.04714	1.00522	0.922842	1.29835	1.20174	0.825201	1.30585	1.16169	1.35962	2.08229	1.24123		2.38298	1.48025	1.69233	2.04764	1.09355	1.37437	2.34983
	0.773724	1.01378	0.945027	1.0205	0.981233	0.924038	1.07392	1.04198	1.24305	1.15251	1.28686	1.48009	0.87503	1.17507	1.94603	0.661654	1.14021	1.23821	1.49933	1.54509	1.22472	1.50605		2.10395	1.2964	2.07051	2.32717	1.47938	1.47287	2.32317
	0.776969	0.885469	0.936698	1.04638	1.08193	0.727136	1.17412	0.999839	1.1954	1.35726	1.0133	1.37914	1.73518	1.10788	1.37165	1.69782	1.18134	1.48676	1.70376	1.94933	1.94286	2.00127		1.24421	2.36256	1.65233	3.14293	2.46308	1.45244	4.02915
	1.0368	0.890992	0.993337	0.964385	1.02933	0.871731	1.06086	0.917587	1.43012	1.14966	2.17158	1.67799	0.962643	0.78311	2.11661	1.40483	1.28547	2.04181	0.82683	1.20724	1.7308	1.3651		1.17141	1.56969	1.78552	2.62952	1.61892	1.3118	1.75162
	0.982588	1.11625	1.01616	1.14935	0.999946	0.704481	1.2186	1.0852	1.29469	1.06712	1.59544	1.70365	1.34547	0.772869	3.01033	1.42952	1.11721	2.3235	1.06284	1.54188	2.47959	1.32608		1.79027	1.35323	1.10172	1.22156	2.68825	1.63475	3.11877
	0.923387	1.20783	1.07763	0.987258	1.19346	0.923538	1.2076	1.15282	1.44295	1.11508	1.73807	1.21806	0.93613	0.705416	1.77095	0.946735	0.975282	1.80193	1.97483	1.40847	1.73896	1.3203		1.94203	1.74958	1.26525	1.44511	1.74982	1.47062	3.61369
	1.04828	1.02488	1.03715	1.02818	1.29201	0.843078	1.29181	1.07475	1.64418	1.22675	1.12263	1.50858	0.989315	1.05898	0.92737	0.882469	0.847185	1.74246	1.44005	1.50402	1.40063	0.669252		1.39697	2.33708	1.37442	1.27986	1.50859	1.76944	3.04148
	1.05722	0.999625	0.950525	1.07408	1.14686	0.88056	1.35014	1.20794	1.29335	1.04844	1.29153	2.5364	1.13542	1.28241	1.69982	1.55877	1.12901	2.22622	1.02699	0.979196	1.46777	1.74222		1.81159	2.04757	1.88349	1.47226	1.37713	1.21737	2.91871
	0.845509	1.09062	0.782942	1.02707	1.20091	0.950858	1.15631	1.10633	1.26603	1.14966	1.20322	2.18441	0.994539	1.0304	1.82425	0.936526	1.33035	1.44694	1.32125	0.955925	2.60436	1.24654		1.89222	1.50376	2.73962	1.28069	2.45081	1.44595	3.05647
	0.769687	0.887292	1.02799	0.983934	1.05212	0.844078	0.93518	1.13737	1.71581	1.03221	1.37233	1.2049	1.02414	1.12649	2.82109	1.42303	0.90933	1.46277	0.91017	1.1822	1.68366	1.65524		1.45461	1.9336	1.23094	1.46094	1.74784	1.38965	2.16209
	1.167	1.19877	1.15742	0.913573	1.29796	0.951191	1.34064	0.92445	1.11144	0.795489	1.223	1.97218	0.984171	1.12338	1.68033	0.854769	1.00322	1.23905	1.03095	1.42665	1.02732	1.47115		2.46127	1.82659	1.70804	2.40613	1.14317	1.64402	2.3933
	0.862841	0.962949	1.03748	0.917926	1.11442	0.884225	1.14499	1.35046	2.5259	0.880491	1.13131	1.59037	0.978631	1.0296	1.04281	1.03047	1.19962	1.82209	1.21456	1.36097	1.6725	1.05683		3.14826	1.69917	1.54198	2.03465	1.23403	2.50182	3.75179
	0.901702	0.809544	0.992171	1.01947	1.21539	0.881892	1.31262	0.941233	2.84374	0.842818	1.25094	1.55772	1.09703	1.25282	1.48542	1.10677	1.05367	1.42829	1.37475	1.42349	2.44145	0.965809		1.30252	2.2057	0.963968	3.83975	1.63008	2.68531	2.04065
	0.802533	1.1896	0.914543	1.18567	1.09174	0.910711	1.14365	1.18102	1.36299	1.16834	1.05941	1.49925	0.989315	0.922574	1.1276	1.25184	0.780643	2.59703	1.31152	1.86086	2.22672	1.16961		1.55272	1.24306	0.914853	1.84991	1.89759	1.07834	1.76612
	0.808864	0.962574	1.06097	0.940641	1.17807	0.91371	1.15473	1.34048	1.37115	1.34761	0.794316	1.88522	0.963197	1.13453	1.337	1.03625	1.20761	4.56922	1.01417	1.48836	1.5992	1.46419		2.69465	2.36905	0.955764	1.89805	2.26806	1.33174	2.65067
	1.19224	1.09539	1.05914	0.901939	1.27544	0.983008	1.01061	1.16997	1.02865	1.10313	1.25373	1.47293	0.781797	1.19769	1.43295	1.10447	1.00327	1.58521	1.40578	1.13469	1.69582	0.955046		2.20773	2.51476	1.25887	1.31368	1.48888	2.15153	2.25604
	1.05152	1.02413	0.792437	0.954017	0.872547	0.96685	1.42018	1.15973	1.73813	1.07804	1.36552	1.34783	1.39034	0.793887	1.71598	1.37974	1.27142	1.89155	0.998259	1.40601	1.16825	1.80736		1.53057	1.10977	1.40273	1.33267	2.18393	0.93378	2.3255
	0.980609	1.40708	0.880726	0.894499	0.917158	0.812094	1.21512	1.15035	1.42662	0.904551	0.888204	1.76262	1.4721	1.04	1.87739	1.30257	1.31292	2.62569	0.918797	1.56654	1.53623	1.15853		2.00416	1.02089	1.5111	2.67316	2.41575	1.62702	4.60586
	1.03459	1.14649	0.993337	1.06474	1.04295	0.78744	1.05841	1.08536	1.37115	1.2607	0.90681	1.92121	0.963356	1.23099	2.24888	1.11998	1.20381	1.05247	1.03831	1.29877	2.14843	1.87099		1.44511	1.43427	1.41625	1.43995	2.37341	1.8134	4.18841
	1.04495	1.0252	0.97901	0.904867	1.08981	0.804098	1.29537	1.11351	1.29935	1.1484	1.14005	1.55206	0.938979	2.16552	1.41879	1.08896	0.911528	2.78577	1.20071	1.12311	2.36249	0.921092		5.64251	3.5427	1.74681	1.54473	1.35679	1.67158	3.5992
	1.27645	0.994263	1.14493	0.891571	1.08509	0.854406	1.15188	1.16456	1.07346	1.24456	1.05855	1.37714	1.17895	1.20097	1.53806	1.12426	0.774745	2.24404	1.1412	2.21491	1.28569	1.03569		1.46793	1.87115	2.04032	5.85974	1.02699	2.18397	2.16309
	0.921567	1.14542	1.27453	1.22145	0.997051	0.853407	1.89719	1.14155	1.28669	1.04036	1.11233	1.63885	1.30178	0.990938	1.27719	0.947448	1.16038	1.11344	0.987099	1.29164	2.08662	1.84321		3.29835	2.15813	1.73807	1.08279	1.88017	2.05013	2.13493
	0.855402	1.20515	1.0748	0.961852	1.10263	1.02465	0.93985	0.885737	1.27553	0.952592	1.34172	1.79693	1.03546	0.865362	1.59337	1.24052	1.06107	1.35466	1.04021	1.38279	1.64451	1.45437		3.09678	2.00586	1.49748	1.1411	1.97032	1.12268	1.61519
	0.809735	0.791903	0.852907	1.04306	1.05936	0.909878	1.04749	0.973351	0.961852	1.20427	1.14901	1.94353	0.944282	1.17458	1.47426	1.07266	0.848954	1.66017	1.19327	2.00322	1.55556	1.44575		3.42862	1.94879	1.53067	1.24754	1.45271	1.45099	2.87523
	1.15679	0.753566	0.838581	1.50241	1.05453	0.900883	0.926078	1.05383	1.28602	1.1761	0.74992	1.52141	0.98053	0.950938	1.38414	1.86609	1.07206	3.18924	0.855402	1.03217	1.20956	2.24187		1.6052	1.81029	2.24198	2.2054	1.80997	1.93362	1.52624
	0.851128	0.857909	0.777445	1.01195	0.770188	0.916209	1.03142	0.977748	1.13676	1.23664	0.886649	2.15176	1.09149	0.869598	1.27103	0.894341	0.818928	1.42429	0.957499	1.48944	2.38931	1.72592		1.29102	1.29094	2.81453	2.29402	4.2687	1.33877	1.67383
	1.06688	1.05228	0.992337	1.07036	1.20504	0.98001	0.985912	1.14118	1.25904	0.894974	1.62542	1.88156	1.2057	1.443	1.37281	1.13344	1.19716	1.58771	0.956154	1.58542	1.48309	0.890621		1.23971	1.77285	1.2556	1.661	2.86221	2.17158	2.63485
	0.953621	1.21651	0.914043	1.07725	1.28054	1.11461	1.23467	1.15282	0.974513	0.942145	1.2319	1.31967	1.37364	1.05003	1.28352	1.05817	1.2556	1.13243	0.740641	1.45845	1.25371	1.20507		1.17525	1.43182	1.45668	1.98551	2.0634	1.99984	3.2084
	1.13708	1.04134	1.02266	0.856905	1.11496	0.888389	1.24266	1.20724	1.30018	1.19201	1.03786	1.57938	0.906609	0.964075	1.56222	1.64583	1.28638	1.93936	2.47091	1.85153	1.29452	1.70518		1.336	1.82216	1.15898	1.01533	1.80055	1.30525	2.51408
	1.25097	1.08054	0.780943	1.13732	1.07544	0.784441	1.10067	1.2556	1.26853	0.78615	1.1444	1.42662	0.996992	1.41244	1.61036	0.905026	1.04617	1.74679	0.827147	1.30445	1.83658	0.891175		1.78944	1.25279	1.7	4.05447	1.70376	1.46086	3.0573
	0.817808	0.923646	0.785274	1.1298	1.21635	0.935199	1.1723	0.978552	1.55406	0.826989	0.942895	1.35649	0.876217	1.10284	1.27719	1.01488	1.13973	1.61036	2.42454	1.36381	1.69815	1.17499		1.7358	1.66814	3.23748	1.59687	1.73819	2.49828	2.03432
	1.08777	1.11217	0.986007	1.044	1.27614	0.898551	1.13249	1.14097	1.95835	0.973249	0.77689	1.74596	1.09672	0.862627	1.22339	1.34017	1.17716	1.24155	2.40016	0.911528	1.339	1.25873		2.7383	1.29679	1.43716	1.88223	1.04393	1.19265	2.02982
	0.880649	0.933137	0.921706	0.971983	1.1393	0.879893	1.25865	1.15571	2.13393	0.998338	1.5534	2.09795	0.93051	0.875442	1.34216	0.963435	1.10252	1.40963	0.831025	1.14777	3.26503	1.02074		2.02949	1.63886	0.897534	1.70165	1.77436	2.78579	1.96618
	0.683973	0.98681	0.994669	1.09268	1.00772	0.851408	1.04211	1.36048	1.28319	1.3059	1.02622	1.55922	1.2292	1.3	2.06663	0.973091	0.952869	1.80227	0.889038	1.1385	2.65451	1.22818		5.46943	1.8797	1.00204	2.24188	1.69165	2.1615	2.20007
	0.698061	1.31389	0.97318	1.18599	1.13839	1.05347	0.879145	1.01507	1.28236	1.38219	1.37335	1.23088	0.939296	1.27485	1.27886	1.11436	1.16231	1.30551	1.02659	1.29265	1.36932	2.51065		1.26887	1.57966	1.18584	1.21906	1.51611	2.39389	3.51974
	1.21417	0.84681	0.9332	0.991057	1.0815	0.892554	1.34848	1.02247	1.20023	1.66846	1.31684	1.34933	1.51864	1.09528	2.31418	1.33993	1.10247	1.49642	1.03791	1.17962	1.49275	1.99533		2.08562	1.5097	2.71507	2.11011	2.38132	2.46853	3.27253
	0.942778	0.866542	0.871731	0.96019	1.14697	0.850575	1.12568	0.986595	1.69282	1.28389	0.821394	1.47893	0.78797	1.23094	1.3918	0.977285	0.786649	1.33916	2.21812	1.41426	1.78527	1.76985		3.42362	1.4721	1.23421	0.989172	1.9408	2.18542	3.06863
	0.981401	0.895442	1.50175	0.998338	1.17871	0.809429	1.10613	1.21861	1.35316	0.873605	2.00273	1.36398	1.05105	1.46992	1.74529	1.02604	1.08038	1.55822	1.18813	1.33962	2.29469	1.53906		2.23105	1.66775	2.5237	4.46727	1.52299	1.123	3.29035
	1.15615	0.880643	1.07246	1.12861	1.12113	0.98051	0.971191	1.14638	1.09312	1.12917	0.890349	1.71731	1.24313	1.77539	1.76229	0.955046	1.18091	1.56872	0.994697	1.09169	1.83675	2.3552		2.18857	1.58757	1.15641	1.52457	1.95995	1.08375	3.83658
	0.729007	0.991206	1.23338	1.21488	1.0607	0.932034	1.09015	0.920483	0.955022	1.36241	0.885845	1.44378	1.38821	0.836997	1.16342	0.886901	1.13716	1.73397	1.06221	1.2319	3.50908	1.28651		1.60353	2.356	1.15507	1.82292	2.04812	1.65029	2.67
	0.995726	1.04906	1.03998	1.01448	1.06306	0.876728	1.31326	0.993887	1.5992	1.25208	0.967024	1.18774	0.801979	0.987507	1.60553	1.73629	1.02745	1.83592	0.708112	1.88643	1.77328	0.964464		5.34699	2.62089	1.31539	1.84591	1.34547	1.12252	2.33883
	1.1518	1.14209	0.913377	0.985675	1.23619	0.857238	1.08168	1.06391	1.12077	1.03039	0.931099	1.35832	1.03356	1.03791	1.30085	1.2167	1.19818	1.30601	1.11381	1.16354	8.69149	1.13178		3.04098	1.08437	1.34912	2.04864	1.48239	1.15684	2.31584
	1.22786	1.06252	0.978677	0.833162	1.23185	0.898717	1.18219	1.19035	1.49642	1.27004	1.30284	2.1426	1.08168	1.2444	1.66583	0.874159	1.32708	1.1281	1.0706	1.16987	2.37648	1.00625		2.1431	1.09767	1.83351	2.32717	1.51611	1.95174	2.7991
	1.05461	0.956086	1.0075	0.944598	1.04375	1.10328	1.0725	1.14912	1.69915	1.14452	1.2444	1.33267	1.04765	0.996568	1.24305	0.896161	1.22858	1.53307	1.12576	1.12284	1.70898	1.54333		3.14593	1.97729	1.23233	2.13393	1.39644	2.25555	2.03465
	0.989315	0.936622	0.9995	0.867748	1.25206	0.875396	1.12964	1.2222	1.6615	1.23593	0.987828	1.49659	0.912703	1.21539	1.23272	0.877562	1.03464	1.58221	0.942224	2.28472	1.78111	1.27076		2.09229	1.40546	1.69684	1.15576	1.1256	1.85062	1.19457
	0.94072	0.764075	1.02982	0.926395	1.15534	0.823422	0.929956	0.95571	1.19474	1.40546	0.940054	1.47543	1.14159	1.13619	1.14593	1.15702	1.06038	1.07096	1.09315	2.18901	1.80143	0.741195		1.73463	1.28144	1.43378	1.43945	1.80293	2.32172	3.20906
	0.859121	0.852225	0.985174	1.0334	0.987936	1.01249	1.31381	1.0785	1.7313	1.04709	1.65394	2.37448	1.05493	1.14155	1.08796	0.813059	0.982627	1.07729	0.762089	1.26172	1.32834	1.29355		4.01266	1.43546	1.47105	0.871897	2.04195	1.90713	4.04381
	0.904788	0.967292	0.951024	0.955125	0.988257	0.927869	1.03292	1.15619	1.51924	0.885239	1.11952	1.14393	1.56264	0.901233	1.41762	1.04226	1.06815	1.46377	1.13114	1.69131	1.329	2.46427		2.04315	2.43973	0.906542	1.51058	1.46743	1.85775	1.60603
	0.880491	0.905684	1.01166	0.767234	1.03716	0.866234	0.967471	1.17861	1.66317	1.12592	1.1948	1.39797	0.923387	0.908311	1.36532	0.993985	1.37748	1.72247	1.00871	1.17528	1.10395	1.74943		1.11994	1.13439	0.864021	2.25571	2.08239	1.28558	2.11794
	0.888405	1.4037	0.914376	0.863633	1.30531	0.832917	0.94816	1.43491	1.999	1.35702	1.09845	1.35699	1.24614	0.759196	1.8086	1.22082	2.08799	3.58288	0.807044	2.60054	1.4646	0.906371		1.73247	1.31342	1.41791	2.39797	2.34096	1.88284	3.24471
	0.809102	0.925469	0.979177	1.15354	1.11684	1.01183	1.36431	1.11485	0.951857	0.969529	1.06375	1.38814	0.949743	1.06558	1.62419	1.852	1.03705	1.55389	1.17499	1.14086	1.57688	1.40214		3.8624	1.44923	1.30606	0.989672	1.08334	1.08054	2.91904
	0.879541	1.18225	0.921039	1.05137	1.06874	0.924871	1.1203	1.13721	1.55406	1.24242	1.46493	1.35582	1.15821	1.16064	1.41829	0.846854	1.11555	1.3993	1.03854	1.51619	1.3988	1.02176		2.84308	1.44575	1.6193	1.79577	1.43965	2.41662	2.45044
	1.00823	1.02483	1.10395	1.09687	1.29351	1.03748	1.90194	1.04354	1.33517	0.974594	0.899142	1.40713	0.962089	1.37528	1.72514	0.894183	1.16531	2.4716	1.15948	1.54692	1.54773	0.99446		2.18341	1.49466	1.17582	1.75312	1.46981	3.6534	0.841746
	1.02359	0.920965	1.08279	1.08991	1.05984	0.89422	1.17855	1.06804	1.40913	0.861258	1.37088	1.61186	1.02469	1.10976	1.0598	1.03126	0.987292	1.06497	1.20404	1.29673	1.68566	1.65263		2.1346	1.68666	1.79013	2.661	2.24147	1.6022	3.46927
	1.22208	1.06064	0.880726	1.26007	1.24574	0.946527	1.25279	1.19748	1.38064	1.03316	1.1245	1.3245	0.967709	1.14912	1.07396	0.892442	0.974424	2.54773	0.963197	1.29174	2.36798	1.08231		2.08229	1.47147	1.64772	2.87906	1.58029	1.9934	3.2587
	0.904709	0.822949	1.002	1.03807	0.863753	0.909045	0.905896	1.15282	1.35282	1.00499	1.1393	1.61119	1.06696	1.69126	1.17774	1.31476	0.958231	2.58204	0.94539	1.49812	1.28952	1.28983		2.11528	1.57127	1.31791	2.996	1.35465	2.20622	1.39214
	0.775623	0.929759	1.06014	1.04472	1.0319	0.842745	1.17926	1.03432	1.3345	1.17673	1.45496	1.40796	0.885952	1.41716	1.16608	0.994222	0.985791	1.88706	1.19129	1.85067	1.54839	0.839889		1.98534	2.55243	1.84397	1.01033	1.28643	2.91619	1.88339
	0.782113	0.830349	0.936698	0.897349	1.03689	1.03715	1.21464	1.10402	3.98451	1.55354	1.35147	1.31967	1.06007	0.807024	1.16175	1.26245	1.30649	1.51141	1.14381	1.22016	1.54789	1.09086		1.35399	1.63886	1.46209	1.64101	1.6979	2.62879	1.53423
	0.705738	0.864021	0.892221	0.991373	1.203	0.926037	1.29307	1.06815	1.10978	0.999842	0.826595	1.3933	1.07392	1.00343	1.28119	1.26981	0.766113	1.7288	2.18694	1.15989	1.97318	1.77879		1.78994	1.20586	1.67914	1.59004	2.06165	1.42515	6.29902
	1.20807	0.791528	0.939697	0.996834	1.21818	1.006	0.800237	1.02815	1.4646	1.29426	1.48397	1.09395	1.33004	0.982038	2.06563	1.46118	1.51072	1.78111	1.09854	0.937265	1.97918	1.35663		2.07546	1.88967	2.92622	2.57771	1.2095	1.48397	1.70348
	0.629759	1.06456	1.12211	0.916423	1.07898	0.77911	1.25817	0.857909	1.84491	1.03854	1.35571	3.02282	1.25841	0.708204	1.2049	1.07638	1.02772	1.6092	1.04598	0.949973	2.75346	1.03751		2.89688	1.45453	0.960107	2.30285	1.92275	1.92643	4.12327
	0.911436	0.94622	1.06947	0.785596	1.0408	0.839747	1.27242	1.1956	1.8714	0.951009	0.839625	1.72647	0.833083	0.568365	1.75979	0.895845	1.0645	1.09312	0.749268	1.28997	2.41013	0.768421		3.36199	2.66292	1.94268	1.43062	1.82588	1.84257	2.58804
	1.07693	0.927078	0.993836	1.11595	1.04214	0.97418	1.30241	1.15212	1.35999	1.12568	1.50483	1.41596	0.99723	0.998338	1.12977	0.808785	1.39995	2.25737	2.0687	1.4852	2.26054	1.31698		2.52057	1.61591	1.25399	1.23005	1.55948	1.3082	3.03315
	0.91017	1.00322	0.995835	1.0463	1.07239	0.972347	0.943649	1.23582	1.79077	0.880649	1.2985	1.18391	1.12853	1.45314	1.44544	1.13732	1.1385	1.40013	1.43023	1.94091	2.15376	1.22778		2.37831	1.52149	2.03925	1.50725	1.87258	1.27346	4.8071
	1.12639	1.02842	1.10195	1.06601	1.32552	0.9995	1.01448	1.00241	1.5299	0.874397	1.49587	1.80893	1.0296	1.0607	1.02199	1.02707	1.04182	1.14393	1.05326	1.33818	4.42079	1.23348		1.47143	1.83047	2.17158	1.11927	1.04052	2.10445	3.55939
	0.888326	1.17962	1.0728	0.951326	1.24177	0.88056	1.2888	0.882949	1.03815	0.968104	1.15196	1.85307	0.859042	1.14622	2.07863	1.42548	1.04633	1.5907	1.08643	1.34322	1.11294	1.35615		4.23038	1.60119	1.65903	1.61819	1.80578	1.68649	2.90988
	1.0368	1.41619	0.963518	1.04519	1.38965	0.936865	1.27812	1.08665	1.89439	1.42992	1.3096	1.70098	0.911357	1.27984	1.39797	1.22675	1.0718	1.64534	0.871547	1.31668	2.23921	1.22786		2.98018	1.51247	1.67764	1.9377	1.75861	1.52075	3.51141
	0.882944	1.09887	0.990671	0.891571	1.06461	0.888389	1.26403	1.24236	0.89422	1.47012	1.33968	0.9995	1.07669	1.03925	1.04498	1.19145	1.18944	1.32567	1.08674	0.786917	2.85974	1.83728		1.05631	2.98378	2.42831	1.28286	1.46252	1.19276	3.40213
	1.00973	0.966381	1.18891	0.933914	1.29035	0.806597	1.27764	1.34777	1.50408	1.03435	0.882788	1.69432	0.93613	1.04676	1.31551	0.953542	1.11346	1.37881	0.962406	1.19748	1.90155	1.66585		1.99134	1.58694	1.56981	1.30885	1.99019	1.10504	2.54889
	0.789632	0.891046	0.801932	1.1795	1.02016	0.875229	1.96201	0.957534	1.95136	1.00815	1.13614	1.41129	1.04646	1.22863	1.64934	1.51152	0.830617	1.58554	0.963118	1.25641	1.64501	0.917372		6.38981	1.23696	1.0029	1.58054	1.3374	1.9904	3.95752
	0.813455	1.06536	1.02432	0.938267	1.07094	0.827086	1.25975	1.14252	1.342	1.13668	0.832547	1.49925	1.00285	1.37689	1.65367	1.2911	1.05689	1.7996	0.890859	2.14938	2.01333	0.828413		1.57688	1.25817	1.08906	1.74313	1.40301	3.28944	1.85141
	0.886427	0.781287	1.17958	1.01171	1.28054	0.961353	1.19121	1.42493	1.74396	0.977602	0.999088	1.45844	1.44139	1.55823	5.53723	0.987732	1.01185	2.13776	1.42548	1.19952	5.02932	1.80839		1.03681	1.98583	1.39716	1.63035	1.93368	1.2881	2.81393
	1.18259	0.868954	1.1929	1.09901	0.944558	0.830085	0.957657	1.11223	1.24005	1.24456	0.815282	1.32967	0.959873	1.27791	1.38397	1.95766	1.28386	1.38947	2.01765	2.33968	2.29702	1.12766		1.93037	1.89086	2.07298	1.43078	1.48753	1.0748	1.5992
	1.10384	0.971099	1.0583	1.18607	1.05185	0.747959	1.36288	1.20729	0.990505	0.946419	1.40493	1.38564	0.936367	0.53126	1.86573	1.34333	0.968954	2.47943	1.03751	1.65105	2.29152	1.76518		1.49659	1.6774	1.12954	1.72614	3.12196	2.04735	2.34183
	0.915315	1.03142	0.945361	0.963039	1.36241	0.823255	1.47938	1.26005	1.24404	1.51231	1.13485	1.31651	0.926474	0.857105	1.34583	0.949743	0.84059	1.50558	0.931619	1.07662	4.34833	1.06094		3.91471	2.42216	1.07635	1.45844	2.15323	2.66284	3.44944
	0.855481	1.17587	0.975679	0.983696	1.16338	0.85274	1.11682	0.896086	1.09245	1.31856	1.02059	1.25204	0.852236	0.868901	1.35366	1.20696	1.10777	1.7951	0.681124	1.26997	1.68249	1.4755		1.17591	1.80625	2.11024	1.35049	1.83704	1.96735	3.74813
	0.655797	1.27598	0.970182	0.903601	0.913298	0.930868	1.38283	1.01046	1.58754	1.66696	1.04043	0.96002	0.769133	1.15024	1.16808	1.10803	1.03914	1.59504	1.27954	1.78627	2.62652	1.68302		3.63951	1.18251	1.50198	2.27669	1.23467	1.34954	2.75379
	1.27194	1.26209	1.005	1.07305	1.01877	0.756788	1.36106	1.00461	1.3425	1.26632	0.936193	1.31717	1.27653	1.05067	1.21406	1.23609	1.28686	1.74913	0.965334	1.42005	1.24005	1.31713		2.8674	1.68841	1.85303	1.43195	1.66379	2.19743	1.90821
	0.837752	1.12381	0.895219	0.953067	1.08386	0.932534	1.17618	1.03662	2.56838	1.26189	1.3355	1.08896	1.13906	0.985094	1.0758	1.25461	1.5534	1.69915	1.90653	1.16059	1.35382	0.856985		1.83658	1.31634	2.12493	1.68666	2.80087	1.29399	2.35032
	1.1541	0.885737	0.955689	1.07178	0.866273	0.866234	1.25952	1.14697	1.24554	0.922596	1.37223	1.3978	0.888801	1.12542	1.83958	1.41298	1.19062	2.02632	1.03704	1.57147	1.08812	1.20063		3.43761	1.42794	2.07373	1.58971	1.36992	1.85828	2.40863
	1.10233	0.858767	0.958521	0.75093	0.936836	0.821256	1.19763	1.19496	1.03165	1.44108	1.8052	1.35232	1.23934	1.0904	1.53906	1.10803	1.1363	1.10545	0.882548	0.903217	2.20207	1.76035		2.23488	2.59976	10.0035	2.70098	2.27147	2.25818	3.23988
	1.04575	0.840054	0.924205	1.01448	1.04622	1.07496	0.982905	1.03764	1.11727	1.18908	0.882038	2.14443	1.15877	1.24976	1.86157	1.411	1.24177	2.58754	1.10954	1.6104	1.51108	1.62145		1.71198	1.12679	3.01298	2.36782	1.66696	1.34992	2.64901
	0.853027	0.945523	1.20906	0.842105	1.09421	0.819757	0.969925	1.22461	1.42895	1.11658	1.00579	1.18757	1.05691	0.910134	1.27203	1.13099	1.20214	1.35232	0.787653	1.14638	1.16775	1.86332		1.62319	1.0634	0.860268	2.40796	2.39027	1.89105	1.84225
	0.941116	1.11592	0.954023	1.05841	1.08054	0.991171	0.895528	1.25485	1.42146	1.2095	0.936676	0.964851	0.883419	0.65571	1.36199	1.25097	0.971099	2.79927	1.956	1.34794	1.2732	2.16992		3.56772	1.78655	1.05705	1.75879	1.43253	1.79855	4.7293
	0.847962	1.32686	0.929202	0.93423	1.09485	0.90005	0.992719	1.13625	1.25504	1.22612	0.941823	1.669	0.930273	1.12692	1.1989	1.33407	1.16563	1.30185	1.08959	1.20075	1.4701	1.19185		2.38231	1.85643	1.30397	1.22855	1.48081	1.15592	2.15026
	0.904788	1.07501	1.05964	0.823981	0.974531	1.03448	0.925129	1.19523	2.49359	1.32655	1.31255	1.74796	0.886822	1.17416	1.56455	0.922675	1.40627	1.86024	1.43609	0.973619	3.03265	0.998734		1.84241	1.23775	1.11105	2.79544	2.05817	1.44059	1.81443
	1.09434	1.04354	0.952524	1.05524	0.985684	0.949858	1.2573	0.98252	1.62385	0.967234	1.12965	1.40047	1.14879	1.14745	1.47759	0.941828	1.12601	1.37515	2.60483	1.51324	4.7243	1.37412		1.12627	2.24978	1.12198	1.09795	2.19549	1.30365	1.91388
	0.854769	1.12177	0.998001	1.04741	1.22429	0.952357	0.969925	1.10365	0.964185	1.07036	0.874316	1.51041	0.913653	1.32525	1.1939	1.11619	1.42654	1.43262	0.853344	1.38391	1.16608	1.14705		1.0075	1.7188	1.77088	3.07296	4.11896	1.75952	3.01882
	1.3059	1.04086	1.02765	1.01132	1.0889	1.01383	1.3681	1.08391	1.57638	0.91017	0.97941	2.31018	1.32766	1.37582	1.9392	0.889038	1.4266	4.36515	1.22873	1.29469	1.76828	1.36755		2.23472	1.57895	1.71909	1.49609	1.08073	1.46	2.70898
	0.740483	1.11008	1.08679	1.00285	1.19019	0.979177	1.08429	1.06311	1.56838	1.27123	1.26933	1.83891	0.841947	1.01056	1.75995	0.93795	1.68424	1.82492	1.0577	1.34874	1.48742	1.28073		4.70781	1.20071	1.73013	2.0065	1.98108	1.52794	2.61852
	0.954017	0.908579	0.942029	0.962406	0.94193	0.88006	1.39177	1.00316	1.75579	1.31951	1.02	1.3908	1.12085	1.13131	2.0598	1.80791	1.04198	1.36832	0.910724	1.36231	1.56805	1.31793		2.40646	1.33953	1.22617	1.95419	1.80902	1.41544	4.74213
	0.84907	0.862145	0.965517	1.03664	0.708043	0.8669	1.03815	1.06949	2.03931	0.944282	0.902091	2.65984	0.941987	1.43662	1.30918	1.46173	0.90429	2.84125	1.17103	1.37046	1.63985	0.92774		1.57105	1.56628	2.10563	1.97051	1.17396	1.24981	3.29918
	0.898694	1.01062	1.12094	1.17507	1.1956	0.883558	1.15354	0.993619	1.38214	0.995172	0.942681	1.25537	0.796201	1.03834	1.43195	1.2759	0.972386	1.47859	1.67922	1.04402	0.984341	1.115		2.60403	1.33866	1.14938	1.1939	2.34966	1.2118	2.23088
	0.628888	0.873941	0.996335	1.3279	1.14214	0.944694	1.39565	1.3126	1.48626	0.925841	0.826756	1.65767	0.978314	1.03592	1.52257	1.27028	0.894906	1.335	0.76391	1.21807	1.5354	1.24211		1.31451	1.22778	1.21957	1.75146	1.82849	1.52375	3.04481
	0.820261	1.08847	0.973013	1.10653	0.737802	0.950025	1.01425	1.22483	1.67	1.2368	1.14145	1.38697	0.959636	1.46097	1.72314	1.57602	1.06751	1.43262	1.29426	1.57062	2.08229	1.06023		1.10478	1.90827	1.86686	2.21656	2.27432	1.7452	3.79893
	1.06775	1.19469	1.05497	1.11555	1.32311	0.867066	0.941353	0.961769	1.17041	1.11832	0.93882	1.41596	0.957262	1.02874	1.70332	1.08057	1.03807	1.18991	1.17855	1.56032	1.32434	0.719826		1.22289	1.35505	2.39576	5.20823	1.52948	1.69437	2.81526
	1.00277	1.02257	1.17391	1.29102	1.09705	0.860736	1.02034	1.13126	1.33267	1.26324	0.829598	1.39464	1.11484	1.08461	1.81159	1.05691	1.02424	2.17974	0.918401	1.36	1.25554	0.916185		3.6585	1.70289	1.5756	2.26487	2.72774	1.37517	3.06264
	0.810368	0.945737	0.984008	0.791452	1.17105	0.878394	1.19905	1.18327	1.02316	1.24116	1.27475	1.2577	1.08619	1.11855	1.73796	1.02691	1.04021	1.5374	0.953937	0.890992	1.41946	1.20214		1.48959	1.51191	1.93357	1.22156	2.15386	2.18847	2.97701
	0.789553	1.04021	0.865734	1.15512	1.07651	0.934866	1.02556	1.3733	1.14593	1.31832	1.19206	1.46393	1.50487	1.14236	1.16458	1.59129	0.898391	1.77145	1.53288	1.31528	1.61419	1.74547		1.50841	2.25263	2.76708	2.91521	1.49956	2.337	1.34866
	0.908192	0.957909	1.24704	1.01931	1.2837	0.844078	0.894341	1.2511	1.56755	1.22113	0.905684	1.21539	0.960427	0.828794	1.05747	1.07266	1.02606	1.48509	1.02596	1.45228	2.51024	1.30495		2.17641	1.58085	1.61013	2.13743	2.88041	1.31255	1.45094
	0.847408	0.888525	1.08546	0.881757	0.904397	0.88589	0.815512	1.57732	1.35166	1.71516	1.50295	1.72164	1.39201	0.80429	1.52007	1.59612	1.40086	1.67083	0.986545	0.982252	3.27903	1.23957		3.42845	1.86925	1.29635	1.47809	2.03617	1.44118	1.2089
	1.1093	0.857909	0.962019	0.93051	1.1392	0.913876	1.16898	1.02032	1.96918	1.4167	1.03158	2.05097	1.06427	1.0511	1.13676	1.61551	1.17292	2.17924	1.4854	1.19013	1.59787	1.03008		1.64418	2.19019	1.6911	1.70998	1.12727	1.30536	2.17108
	0.940166	1.09946	1.38431	1.07139	1.27491	0.889055	1.32869	1.10928	1.5409	1.28405	0.849276	2.04464	1.06965	1.30627	1.69049	1.05429	1.58509	1.78194	1.21353	1.59786	1.7971	0.969846		1.91687	2.77657	0.814155	1.31251	1.51729	2.12627	3.66817
	0.693154	1.0333	1.15892	0.924891	1.2229	0.862402	0.921567	1.03078	1.37065	1.1427	0.901984	1.51641	1.05801	1.23812	1.55805	1.08975	1.42091	2.86857	1.74681	1.36091	1.36398	1.41385		1.54006	2.58275	1.04273	3.68832	1.25651	1.7089	2.89705
	1.10012	1.17871	1.08479	0.891808	1.11609	0.730801	1.14689	1.22831	1.27103	1.14903	0.758338	2.06363	1.01899	1.26772	1.28952	1.1837	0.847024	1.23838	0.841314	1.49174	1.64668	0.865453		2.07663	1.35022	1.02509	1.27869	1.63102	1.68365	2.38914
	1.00728	1.14434	0.96002	1.22446	1.13635	0.858904	1.2129	1.22858	1.6635	1.26862	1.01126	1.45977	1.31041	1.27732	2.47909	1.24258	1.04638	1.17541	0.686506	1.63491	1.02732	1.24772		2.37998	2.02287	1.44853	1.53956	1.77546	2.05469	1.35782
	0.693075	1.15319	1.13093	0.837119	0.91319	0.951524	1.20055	1.19496	1.56805	1.08168	1.07067	1.68516	0.912386	1.28161	1.3993	1.20902	1.73228	1.62302	3.359	1.33946	1.02599	1.51025		2.16425	1.31579	1.44424	1.42712	1.74856	1.39496	1.52074
	0.964306	1.10702	0.921039	0.962406	1.27169	0.823422	1.13716	1.02322	1.01283	1.17159	1.18097	1.46227	1.23205	1.08525	1.28786	0.972378	1.42005	0.964684	1.09442	1.78643	2.04631	1.50605		1.50708	2.81393	2.59206	1.56055	2.11262	2.16697	2.32917
	0.854531	1.00365	1.06047	1.05706	1.18091	0.96585	1.22042	1.16252	1.69848	1.05239	1.26654	1.48692	0.88144	0.982413	1.31318	1.03245	1.06584	1.77461	1.07938	1.02445	1.37981	1.13225		3.77495	2.16557	2.0881	2.65417	1.17998	2.957	2.41796
	1.00372	0.67866	0.944028	0.817808	1.17083	0.995835	1.3552	1.02429	0.860736	1.08951	0.837855	1.36848	0.942936	0.838338	1.65734	1.24709	0.843003	1.21989	1.21053	1.04332	2.32484	1.822		1.00683	1.29244	1.02504	2.97268	2.27986	1.72118	5.49725
	0.983696	0.946863	1.03681	1.02026	1.00054	0.868399	1.19493	1.27271	1.63985	1.21805	1.07748	1.28919	1.19161	0.80429	1.33467	1.18599	1.05855	1.42129	1.35473	1.56391	1.12444	1.44044		2.50225	1.26427	1.04	2.09462	3.45319	1.71249	1.50558
	0.894341	1.05641	0.956855	1.46419	1.26413	0.837914	0.886427	1.16043	1.69815	0.952275	1.23678	1.39614	0.873209	1.19464	1.22855	1.44369	0.866542	1.23588	1.68097	1.04472	1.41263	1.22129		2.54156	1.87732	1.21442	1.35316	1.49584	1.7918	4.85591
	1.00712	0.973619	0.927536	0.942224	1.06166	0.971348	1.12782	1.11592	1.40563	0.811634	1.12038	1.08629	1.07566	0.977265	1.34366	1.13937	0.861072	2.05297	1.28698	1.61373	1.35666	1.39098		2.62869	1.49687	1.38949	1.668	2.82643	1.23936	3.09262
	1.00475	1.35421	0.99417	0.968975	1.1222	0.925537	1.02659	1.01877	1.79394	0.806648	1.38965	1.94969	1.29577	0.965147	1.79394	1.03918	1.32836	1.36365	1.2668	0.983003	1.44661	1.34982		1.94103	1.50914	1.51823	1.53257	2.48255	1.10204	1.54939
	1.1484	1.01399	0.943362	0.831737	1.11373	0.858737	1.18884	1.38885	1.36932	0.820103	1.8748	2.3978	1.0091	1.12783	1.78261	1.13051	1.31147	2.18741	1.74966	1.58397	1.62036	1.32639		3.43578	2.42129	1.20697	2.50591	1.59042	0.96445	6.85224
	0.817808	0.842895	1.02915	1.11793	1.31818	1.05947	1.21377	1.15727	1.61603	1.22723	1.38965	2.77178	0.966205	1.49609	0.993836	1.31666	1.06483	2.13427	1.3184	1.09105	2.32934	1.28215		1.72247	1.60222	1.11137	1.2632	2.27519	2.08783	2.24071
	1.0459	0.834477	0.869898	1.13067	1.02016	0.797435	1.12355	1.19383	1.09495	0.765888	1.03721	1.37931	1.09426	1.29212	1.005	1.11334	1.6304	1.57638	1.22517	2.72665	1.29302	0.77681		2.68516	1.61662	1.2992	1.5239	1.34769	1.84434	2.63068
	1.12742	0.891421	0.949692	0.986704	1.22761	0.931201	1.06165	1.18064	1.57371	0.857618	0.893673	1.29385	0.889751	1.11008	1.37081	0.920934	1.06418	1.59337	1.90938	1.42504	3.76395	1.85065		1.72414	0.958924	1.30777	3.16792	1.23419	1.37587	3.89572
	0.869727	1.25721	0.919207	1.02517	1.04365	0.886557	1.19027	1.07764	1.20656	1.22548	0.998391	1.93437	1.13368	1.27823	1.49509	1.06941	0.961501	1.1236	0.805144	1.4889	1.33983	1.56597		1.67566	1.30819	1.8052	1.85374	2.43102	1.1652	2.09695
	0.684765	1.00804	0.958854	1.0091	1.09694	0.996835	2.85698	1.24038	1.32817	1.14816	0.773512	1.59137	1.31603	1.11721	1.08912	1.01393	1.51732	1.34866	0.762169	1.12601	1.36432	0.992798		2.1416	1.55845	1.48386	0.955022	1.69577	2.34558	2.00083
	0.836328	1.19845	0.957021	1.0004	1.17421	0.8659	0.899486	1.08692	1.54623	1.08825	1.20777	1.62569	1.3112	0.939517	1.31534	0.91761	1.52295	1.23272	1.18631	1.6645	1.34733	1.53771		2.29668	1.40071	2.07185	1.09212	1.10962	1.63362	1.994
	0.963514	0.678552	1.05231	1.2907	1.02981	1.12227	0.907638	0.949169	1.08662	1.7613	1.07646	1.57288	1.07289	0.855925	1.40563	1.10162	1.02804	1.34016	0.949743	1.67249	1.45927	1.47788		1.51957	1.17301	1.24718	1.42312	1.4338	2.04836	1.82259
	0.961773	1.04086	1.03065	0.872814	1.12327	0.886723	1.15948	0.956622	1.06713	0.959478	1.01046	1.71181	1.27598	0.985255	1.7338	1.1222	0.952708	1.34399	1.08492	1.24456	1.17691	2.315		1.91971	1.29355	2.58729	2.68033	1.22968	1.37941	2.62785
	0.879224	1.43625	1.04614	1.15235	1.0822	0.848076	1.2406	1.35437	1.12494	1.48104	1.05346	1.35432	1.14302	0.814745	1.1411	1.48049	1.41196	1.56139	1.00293	1.11592	2.02615	1.07986		2.77645	2.57372	1.20933	1.44878	2.68587	1.48466	1.04781
	0.962248	1.05453	0.991504	0.935972	1.14665	1.13676	0.973486	1.28252	1.28003	0.914602	0.971635	2.10195	1.28722	0.989544	1.5334	1.09023	0.865898	1.64851	2.24614	1.44091	2.44661	1.37048		1.22056	1.43261	1.64665	2.17641	4.61638	2.28231	3.04731
	0.833162	0.863164	1.00633	1.11824	1.30654	0.830585	1.24788	1.51968	1.21039	1.5856	0.991957	1.71481	1.31286	1.12445	2.79027	1.88548	1.06912	1.43978	1.56723	1.23378	1.90938	1.35085		2.55322	1.58457	1.00279	1.24321	2.65603	2.23475	1.82026
	0.953383	0.929759	1.02099	1.06442	1.16558	1.41179	0.919272	0.980268	1.85491	1.03403	1.09834	1.16092	0.965968	1.18268	1.4686	1.43063	0.935925	1.92454	1.76011	1.64338	1.54506	1.25311		2.58687	1.43205	1.26091	2.40463	1.80364	1.74853	4.26237
	1.01037	1.10938	0.749625	1.00008	1.05335	0.823422	1.02335	1.09394	1.49925	1.01686	1.09426	1.6002	1.29679	1.09196	1.3923	1.1097	1.0044	1.42146	1.54776	1.23115	1.31134	1.52402		1.35349	1.35362	1.49619	1.88073	1.49925	1.66118	2.30751
	1.26996	0.974477	0.894886	1.18939	1.41968	0.898051	1.13937	1.0045	1.4053	1.88476	1.28788	1.77611	0.972299	0.97185	1.17175	0.981401	1.18204	1.32767	1.28302	1.92091	2.43312	1.0019		1.30951	1.6019	1.8748	2.72514	1.80277	1.66622	1.34899
	0.869173	0.909276	1.11128	1.07147	1.15539	0.973513	1.08484	1.18729	1.25171	1.21884	0.77185	1.41996	1.15821	1.20198	1.87656	1.00768	0.846273	1.99783	1.03791	1.22938	1.16608	1.38108		1.93487	2.33328	2.73603	1.31134	1.3886	1.41099	3.007
	1.07471	0.913083	1.03498	0.70558	1.02874	0.968516	1.21409	1.19936	1.0673	1.15964	1.34048	1.85407	1.24796	1.16965	1.36465	1.88935	0.856783	1.14426	1.04218	1.29147	4.48276	1.47226		1.93736	2.22161	1.72166	1.37281	2.08215	1.1829	4.09928
	0.931856	0.951367	0.974513	0.831025	1.12622	0.875062	1.53684	1.12359	1.11278	1.42865	1.15576	1.54523	0.860467	1.19206	1.20373	0.786783	0.919893	1.86973	1.07337	1.78525	1.37848	1.89561		1.668	1.60483	1.5371	1.77245	2.33811	1.33834	2.65967
	0.788841	1.11512	0.837248	0.927978	1.03346	0.916209	1.24654	0.991367	1.02382	1.01591	1.04316	1.26254	1.0034	0.994638	1.22655	1.43522	1.09962	1.61436	1.21551	1.48134	3.18774	1.34009		1.68999	1.2516	1.1593	1.67283	2.48136	1.71035	1.91404
	0.972853	0.991957	0.988839	1.0482	0.958445	1.02782	1.22968	0.970349	1.23855	0.857222	1.14027	1.17058	0.982825	1.01394	1.94669	1.18164	1.10247	1.68366	1.22651	1.32584	1.38331	0.940562		1.9955	2.23894	2.71721	2.11677	1.92972	1.22997	2.29702
	1.13328	0.968097	1.10062	1.16874	1.21539	0.857405	1.3799	1.1044	1.50325	1.26735	1.1571	1.57405	0.686506	0.667239	1.95402	1.22169	1.0652	1.6047	1.11737	1.30424	1.23038	1.07994		1.91821	1.58457	1.74799	2.07046	2.12402	1.16225	1.91971
	0.938979	1.11507	0.980676	1.34278	1.18048	0.850075	1.40222	1.0955	1.343	1.0649	0.942842	1.37431	1.20989	0.980483	1.3395	1.27258	1.01743	2.10195	1.25081	1.66547	2.13243	1.21884		1.42229	1.32426	1.36895	1.99617	1.46347	1.31008	1.67616
	0.934151	0.891367	0.972514	1.19826	1.17362	0.80593	1.3089	1.09024	1.0578	1.21124	1.12445	1.51824	0.839968	0.831796	1.17641	1.53542	1.43507	3.58854	0.904472	2.07196	1.23921	1.16803		1.43978	2.71888	1.46209	1.33733	1.84282	1.6608	4.02765
	0.941591	1.06327	0.837081	1.01765	1.00166	1.09395	1.21243	1.19855	1.61186	1.08738	0.92504	0.854906	1.19209	0.747185	1.10212	0.807756	0.992976	1.67133	0.873447	2.33571	3.35849	1.15512		3.26237	1.3188	1.83517	2.08412	2.26553	2.37019	1.26437
	0.99074	1.0445	0.94053	1.01915	1.23223	0.855739	0.975544	1.22906	1.17874	1.14951	0.898767	1.08546	1.07899	1.18992	1.1989	1.22818	0.996247	1.63002	0.883973	1.68901	1.25487	1.65445		2.78744	1.07875	1.3711	2.03765	1.35259	1.53555	4.17608
	0.892521	1.15373	0.922872	0.984883	1.10531	0.849075	0.999604	1.1792	1.41596	1.34175	0.85008	1.88822	0.801345	1.38236	1.41246	1.34278	1.50134	1.32817	1.06672	1.57598	1.81909	0.6907		1.7378	1.7537	1.26584	1.47959	1.47772	2.19973	1.78044
	1.21805	1.04322	1.00217	0.969529	1.04021	0.881726	1.15639	0.969491	1.20906	1.11919	1.17689	1.21839	0.869015	1.30756	1.44544	1.02889	1.29544	1.75845	0.91856	1.24976	3.05547	2.65295		1.33916	1.23704	1.64976	1.23205	1.46347	1.46595	3.17025
	0.941749	1.12477	1.04265	1.01543	1.04783	0.864734	0.915789	1.30231	1.29169	1.35204	1.05453	1.49442	1.02232	1.28611	1.68716	1.45319	0.771367	7.1291	1.21021	1.24552	3.08063	1.31619		1.87356	1.36779	2.24713	2.42895	1.70091	1.18874	3.09195
	1.18314	0.906971	1.00966	0.726474	1.13641	0.942196	0.973645	1.07614	1.40996	1.09181	0.790509	1.45644	0.948239	1.01088	1.14726	1.37016	1.02842	1.6002	1.10431	0.868418	1.33567	1.90249		1.37081	1.51183	2.45126	6.05814	1.72386	2.3266	1.70515
	0.898536	0.928472	0.953856	0.88152	1.25877	0.902049	1.35623	1.18418	1.54739	1.08777	1.3711	1.5419	1.1059	0.660268	1.45361	1.35837	1.19887	1.78561	1.0664	1.30622	2.02582	1.07068		1.993	1.47329	1.32295	1.1291	3.1055	1.42408	1.45577
	0.948318	1.05968	1.02199	1.14594	1.18241	0.844078	1.30875	1.22826	1.82892	1.23237	1.6044	1.4088	1.14222	1.05989	1.39664	1.22818	1.37126	1.15609	1.58108	1.57249	1.6027	0.870598		1.29235	2.64733	0.872118	1.82792	2.63372	1.53147	1.46643
	0.846221	1.24048	0.945361	1.0645	1.14622	0.798767	1.08025	1.12198	1.61586	1.03989	1.17464	1.27636	1.17752	1.2793	1.04165	0.897744	1.31367	1.88106	1.033	1.02247	1.52524	1.37531		1.51008	1.6501	1.23324	1.339	2.23839	1.3563	1.18991
	1.07622	0.932976	1.02132	0.931698	1.02772	1.14759	0.833637	0.90756	1.53007	0.943569	0.952547	1.21156	1.20475	1.17453	1.81076	1.05224	1.14826	1.34583	0.874159	1.17314	2.4716	1.26055		1.16192	1.76779	1.73196	1.3235	3.27463	1.35008	2.66234
	0.762643	0.92563	0.96685	0.995805	1.12794	1.12727	1.09537	1.05501	1.01366	1.10321	0.850027	1.22472	1.1355	0.824397	3.63418	1.13494	1.31759	1.1974	0.958924	1.73743	2.32317	1.47448		1.02032	1.80625	1.39475	2.40247	1.54784	1.51968	3.6625
	1.08041	1.00424	0.972514	0.813613	1.20643	0.8669	1.18544	1.21903	1.12944	0.921963	0.879893	1.58821	0.848437	1.09147	1.06697	0.95465	1.08702	1.25221	1.27495	1.5356	2.00516	1.1313		3.12477	1.79889	1.8141	2.63818	1.77198	1.61802	2.76212
	0.981401	0.876515	1.02882	1.08374	1.24038	0.889055	1.28239	1.13721	1.41596	1.11072	0.7963	1.26287	1.14895	0.714906	1.40147	1.48294	1.02193	2.88189	0.919747	1.42638	2.91871	0.983221		1.84624	1.05485	1.50863	2.46443	4.02232	1.69217	3.27336
	0.978789	1.03812	0.851074	1.05152	1.09705	0.958854	1.06023	1.22992	1.03332	1.16573	1.35485	1.92354	1.04147	0.858767	1.60503	2.0725	1.03373	1.90788	0.850811	1.37389	2.04364	1.36882		1.03282	1.32046	1.49217	2.21706	1.55916	1.85882	2.40763
	1.2368	0.976139	1.18041	1.04036	0.946113	1.04514	1.36747	1.1408	1.20406	1.15861	1.16584	1.24654	1.1385	0.857587	1.17125	1.35338	0.866595	1.30168	1.00309	1.04799	1.49392	1.15022		1.67666	2.20309	1.72504	2.74996	1.3533	1.32332	2.01749
	0.851919	0.797265	0.923538	0.732093	1.25153	0.910378	1.02264	1.00188	1.32334	1.09632	1.00054	1.52074	1.19865	0.927828	1.34216	1.27448	1.32166	1.02915	1.18172	1.45968	2.95735	1.20673		2.1256	2.27408	1.3044	1.54923	2.36272	1.20815	3.30435
	0.996676	0.659196	0.951857	1.02889	1.05941	0.92637	0.992006	1.08847	1.61453	1.47812	1.17115	1.63352	0.904393	0.726113	1.11827	1.0315	0.950563	2.36065	1.39691	1.34611	1.21239	0.951642		2.6037	1.45168	1.20643	2.15992	3.96858	1.74086	5.13493
	0.77689	0.788686	0.912377	0.793035	0.977641	1.03731	1.03015	1.07946	1.1939	1.24828	1.52643	1.18074	1.33265	0.956729	1.36398	1.1241	1.86231	1.66317	1.17942	1.13727	1.29852	1.47582		1.35016	0.943253	1.42702	1.51541	1.66901	1.60558	1.72314
	0.838702	0.903753	0.864235	0.86941	1.09137	0.942362	1.00728	0.982842	0.993836	0.997626	0.702145	1.52524	1.22422	0.773673	1.39797	1.62675	1.20885	1.02032	1.0095	1.52118	2.27586	2.27242		1.18491	2.022	1.98767	1.14593	2.81393	1.82188	2.49442
	0.817491	1.17592	1.02732	0.931144	1.29845	0.882392	0.881045	1.21705	1.26853	0.854531	1.19501	1.36149	1.07178	0.838016	1.20173	0.949743	1.16048	1.42695	1.03918	1.37056	1.42779	1.7021		1.54773	1.57349	1.4259	3.42329	1.68239	1.13405	1.71048
	0.985358	0.960483	0.876728	1.22153	0.895603	0.961852	0.799209	1.27056	1.48026	1.23395	1.27008	1.94653	0.998575	1.18713	2.9985	0.940008	1.01142	2.03815	1.18465	1.17206	2.60603	1.46355		1.32067	1.93843	1.52965	1.11394	1.13684	1.97845	2.34716
	0.915631	0.894155	0.935865	1.06743	1.37185	0.886723	1.05152	1.12424	1.40163	1.04962	1.0355	1.48059	1.00024	1.51743	1.98534	1.1051	0.860912	1.52107	1.10423	1.62177	1.86373	0.843846		3.4676	0.933914	1.2533	1.4636	1.84274	1.84874	1.78961
	1.25936	1.27635	0.978677	1.02889	1.22772	1.08462	0.927978	1.26273	0.884558	1.20514	0.950938	1.63318	1.1188	1.12976	2.39697	1.21061	1.02525	1.999	1.41132	2.21544	1.77861	1.29197		1.03848	1.07519	1.24815	1.88589	2.4038	1.48601	2.14926
	0.985358	0.966702	0.846743	0.809735	1.09968	0.885391	1.28239	1.14493	0.977678	1.31065	0.93319	1.55989	1.20696	1.27201	1.18624	1.73645	1.54349	1.53207	0.894341	1.49887	1.38248	2.14776		3.35782	1.02707	1.92161	1.15959	1.67123	1.89743	3.14326
	1.07487	1.01475	0.961019	0.713099	0.982681	0.863901	1.29379	1.05164	1.24538	1.19137	0.926381	1.41729	0.97681	1.07678	1.30585	1.15908	0.915603	1.04048	0.971112	1.09324	1.61752	1.56011		2.75679	1.23221	1.79062	1.98934	1.79153	1.43753	3.02715
	1.04583	0.969866	1.37681	1.08144	1.04231	0.904048	1.11919	1.07405	1.23488	1.16359	1.13115	1.05147	0.946181	0.882306	1.33667	1.13328	1.53153	2.48109	1.16992	1.34263	1.0748	1.53581		2.89639	1.88738	1.93539	1.45477	1.67289	1.59212	1.32434
	1.14199	1.05898	1.04814	1.14547	1.23088	0.861736	1.19398	1.38177	1.18641	1.22778	0.912547	1.12544	1.00047	0.914477	1.35032	1.23957	1.0037	1.07663	1.10463	1.16499	1.52657	2.5666		1.33267	1.78623	1.07973	1.25571	1.80475	2.18327	5.24121
	1.26308	0.789866	0.998168	1.37657	1.08643	0.944028	0.771666	1.09539	1.50858	1.07448	1.12847	1.10528	0.95275	1.22113	1.49925	1.87202	1.01925	1.81643	1.15315	1.82938	1.33966	2.33906		1.45927	1.263	1.58579	2.36915	1.53011	2.06161	1.60237
	0.959953	1.07137	0.922539	0.813376	1.24745	0.856072	0.962485	1.24531	1.95669	1.35323	1.05019	1.39697	0.893787	1.1126	1.42062	1.16739	1.13255	1.72414	1.0038	1.19786	1.26387	1.53542		2.91304	1.5571	1.19137	1.18991	1.82643	1.26375	1.42579
	0.780293	1.01469	1.0638	0.984725	1.23448	0.873397	1.2406	1.00509	0.839247	1.11737	0.94681	1.58754	1.1681	2.72075	2.19823	1.39296	1.31303	1.57321	1.03641	1.32788	2.82292	2.22287		1.20923	2.20253	1.53105	2.71648	1.76573	1.62665	3.08962
	0.843609	0.974102	1.12444	0.975307	1.11276	1.02066	1.13906	1.16912	0.982009	1.19106	0.887614	1.45661	1.43372	1.43962	1.999	1.00728	1.06343	1.51074	1.71801	1.90391	1.23555	1.39114		2.8679	1.66015	1.783	2.03082	1.69941	1.91485	2.50408
	0.925287	0.941823	0.90055	0.981005	1.35298	0.8674	1.24108	1.19088	1.26503	1.19003	0.914638	1.94736	1.03625	1.17812	1.18274	1.23403	1.09282	2.22106	1.04393	1.85088	2.40163	1.26632		1.66084	2.85738	1.13453	1.19873	1.50036	2.58349	3.93903
	0.877721	0.982198	0.932367	0.903759	1.08847	1.01633	1.15307	0.926434	1.37531	1.137	1.3518	1.29002	0.98607	1.08622	1.13177	1.26894	1.45737	1.2747	1.01662	1.15689	3.05481	1.21686		4.5339	1.65247	1.84724	2.23921	2.33534	1.62332	2.1411
	1.03562	0.779196	1.04914	1.13288	1.14933	0.805097	0.917531	1.12107	1.79077	1.12964	1.34493	1.35466	1.06213	0.928954	1.33133	0.897507	1.13887	2.0673	0.861021	0.994477	1.89655	1.4144		1.94403	1.39763	1.94563	1.72231	1.91001	1.51861	1.89722
	0.94444	0.780751	1.08696	1.13154	1.03662	0.979344	0.873526	1.2608	1.09545	0.974832	1.20702	1.39514	1.04187	0.913727	1.08662	1.4429	1.27335	1.50575	1.38172	1.06279	1.42712	0.888722		1.79727	2.23894	1.8971	1.92587	1.17546	0.788097	1.88239
	0.99541	0.841394	1.02232	1.05833	1.14064	1.02499	1.27709	1.14574	1.38064	1.05548	0.966005	1.30235	0.846933	0.886273	1.13693	0.982667	1.57373	5.81126	1.42287	1.0919	1.21822	1.34674		1.05431	1.5776	1.71807	1.33583	6.03997	1.67823	2.7383
	0.892758	0.627989	0.941529	0.99169	1.0792	0.997168	1.18409	1.2874	1.98701	1.14468	1.07067	1.22605	1.45833	1.08788	1.34999	1.14302	1.04418	2.39314	1.09402	1.66054	1.59537	1.56343		1.76778	2.4903	0.8963	0.984841	1.71191	1.48129	1.6745
	0.864978	0.923217	1.14359	1.25936	1.09662	0.846743	1.22264	1.10724	1.29269	0.979185	0.861877	1.56538	1.00087	1.01775	1.84758	1.08611	1.16638	1.48876	1.06332	1.41909	1.2039	1.27163		1.41596	1.31531	0.850777	2.15276	2.18496	2.48032	1.99367
	0.965888	1.30906	1.04598	0.948397	1.37298	0.88689	1.35536	1.18322	1.44678	1.11468	0.851957	1.45977	1.00712	0.863271	1.30735	1.40791	1.29008	1.1939	2.18496	1.26005	1.30102	1.00317		1.89255	1.10803	1.34718	1.08396	8.14151	1.3593	2.08446
	0.87503	1.29019	0.952191	1.0091	0.862091	0.914376	1.34278	1.15056	2.37665	1.02675	1.46558	1.48976	1.21156	0.809651	1.49925	1.23957	1.00257	1.45194	1.40926	1.56836	1.15825	1.23134		1.11761	1.50123	1.29861	1.13443	1.71397	2.13968	1.29452
	0.789395	1.20815	0.856072	1.03704	0.967721	0.876728	1.06688	0.911903	1.72914	1.14088	1.30831	1.2717	0.964622	1.03067	2.1276	0.811872	1.35324	1.71081	1.29054	1.24858	1.24404	1.16605		2.26004	2.31872	1.53898	2.19307	2.35228	1.73882	5.88106
	0.702018	1.23807	0.911711	0.98702	1.01223	0.944028	1.15481	1.02198	1.30202	1.7412	1.28005	1.43678	1.16842	1.23373	1.17425	1.17634	1.34461	1.62369	1.04511	1.21421	1.44078	1.48825		2.68432	2.5613	1.45249	2.07063	1.65738	1.54236	3.9282
	0.988049	1.05426	1.18507	1.07408	1.12343	1.02999	1.01923	1.10252	1.01866	1.16082	0.99319	1.96235	1.84329	0.979893	1.53623	1.13439	0.945469	1.42362	1.24092	1.88327	2.85641	1.15892		1.6057	1.38504	1.78123	2.4696	2.14721	1.47233	2.33883
	0.949743	1.11641	0.947026	1.03854	1.00574	0.8669	0.876217	1.12992	1.41829	1.40586	1.377	2.58104	1.12473	0.960214	1.83958	1.1404	0.895228	2.1949	1.14428	1.59625	1.86307	1.12339		1.64534	2.59929	0.960536	1.69299	1.86047	1.79818	1.78661
	1.41314	0.818338	1.002	1.05746	1.2118	0.855905	0.985358	1.16332	1.50158	1.00696	1.11501	1.55106	0.886427	1.12381	1.44494	1.67289	0.979625	2.16558	0.930273	1.25539	1.54223	1.20459		2.26054	1.95465	0.920483	1.22006	3.99074	2.16724	2.28536
	1.09774	0.825576	0.990505	0.960902	0.963485	0.826087	1.22208	1.29539	1.31068	1.02351	1.10483	1.67466	0.970479	0.869383	1.29868	1.47345	1.37791	1.53906	1.04907	1.27131	1.75579	1.22192		4.22006	1.5541	0.951743	1.58887	1.55085	1.81651	2.17375
	0.884211	0.926702	0.791271	1.30123	0.83378	0.911378	1.1218	1.18799	1.11144	1.21092	1.4859	1.29619	1.11793	0.863485	1.83841	1.22248	1.52665	1.34016	1.01068	0.891796	1.13726	1.98267		1.3993	1.78773	2.10247	3.41946	1.7776	1.12869	3.34916
	1.05239	1.11705	0.911378	0.986229	1.19845	1.04048	1.14761	1.21324	1.21772	1.15964	1.53351	1.56955	0.970716	0.811367	1.664	1.18718	1.24718	1.51891	0.944915	1.54231	1.08546	1.1055		2.4571	1.4319	4.07721	1.82659	1.35204	1.89019	1.67266
	0.973961	1.1326	0.936865	0.823506	1.00971	0.766284	1.17341	1.32654	1.0718	1.74199	1.31823	3.34466	1.41622	0.808472	1.53357	1.44749	1.42783	0.971681	1.29861	1.56225	2.49875	1.42382		2.26803	1.21227	1.93769	1.75512	1.17926	2.1267	4.32634
	1.03878	1.24113	0.945694	0.929956	1.18542	0.84741	1.41433	0.831635	0.909212	1.16367	1.42799	1.2672	1.38148	0.944665	1.23838	0.943965	1.20542	1.97684	1.15552	1.48997	1.64951	1.27004		1.85057	1.44353	0.919946	1.28136	2.43641	1.22981	3.68449
	0.847408	1.19437	1.23971	1.1704	1.25775	0.901549	0.890146	1.2178	1.52907	1.0095	0.965147	1.36282	1.09869	1.25389	1.32134	1.44638	0.910938	1.55589	1.02556	1.64794	1.75695	1.57103		2.61802	1.69909	1.1541	2.47843	1.09173	2.28332	1.63385
	1.01163	0.881019	0.818591	1.06617	1.17807	1.15492	1.29695	1.12097	1.24621	1.34982	1.25646	2.2044	1.0774	0.932493	1.96335	0.747685	1.01587	1.66217	0.936526	1.43276	2.36982	1.31025		1.26087	1.78164	1.18483	3.00566	1.94199	1.67609	2.8669
	0.96478	0.863164	0.904381	0.932173	1.11421	0.893053	1.29307	1.15576	1.31101	1.05596	0.896997	1.03248	1.33194	1.19571	1.17491	0.939216	0.916193	1.94553	0.769529	1.8963	1.62419	1.14761		1.27086	1.6611	1.10456	3.50092	1.35022	2.27383	2.25521
	1.44907	0.802306	0.835915	1.11183	1.21625	0.916209	1.21187	1.09335	1.5982	1.81654	0.798016	1.4701	1.0053	1.2437	1.51141	1.15148	1.27115	1.75412	1.43	1.43914	2.57221	1.32291		2.34599	2.31579	1.7637	1.25054	1.6979	0.62118	1.40596
	0.98053	0.673405	0.903881	0.826435	0.978338	0.859237	0.923387	1.1489	0.947693	1.57008	1.2156	2.51957	0.924812	1.39319	1.58404	1.43886	1.18123	0.941696	0.865453	1.54831	3.10145	0.825406		1.97018	2.42335	1.93855	4.70198	1.82913	1.36858	3.08979
	0.829442	1.19217	0.888389	1.03767	0.818499	1.008	1.13565	1.07469	1.54589	1.20665	1.06107	1.65717	1.17863	1.08928	0.904048	0.792877	1.52627	1.11961	1.65675	1.09796	2.2757	0.986783		1.2752	1.77436	1.15469	2.67666	2.28619	1.90424	1.42529
	0.760902	0.962681	1.00133	1.03767	1.02574	0.813093	1.31967	1.34048	1.48676	0.877325	0.86874	1.24138	1.14721	1.19582	1.55639	1.17673	0.990241	1.25621	1.19826	1.38718	1.14976	2.27827		1.48926	1.79818	1.4674	1.35899	1.49648	1.89619	1.85491
	1.26482	1.15786	1.03998	1.08603	0.926649	0.914876	0.992877	1.1689	1.26403	1.12663	0.766756	1.5359	0.872497	1.06263	1.36598	0.852711	1.06987	1.09712	1.05358	0.920912	1.31118	1.31009		2.03715	1.43087	1.1237	2.34999	1.53011	1.97523	4.0633
	0.995726	0.824987	1.03382	1.02754	1.14155	0.849742	1.21686	1.2185	1.48209	1.13771	1.0955	1.62419	0.774674	0.853673	1.43062	0.972616	1.04188	1.55022	2.1776	1.05174	1.47443	1.13399		1.93153	1.42461	1.61877	1.09545	1.40728	1.3585	3.26137
	0.929956	0.915282	0.989339	1.22161	1.32525	0.823588	0.876059	1.27346	1.90388	1.24282	1.20413	2.12527	0.862762	0.997641	1.81659	1.09672	1.0518	1.3918	1.03926	1.49308	1.11328	0.741987		2.15992	1.33114	1.51764	1.01666	1.94579	1.86397	1.65684
	0.817808	0.81689	1.01932	0.95837	1.15705	0.867233	1.16834	1.20815	1.54923	1.08437	1.18032	2.31001	1.011	1.02499	1.72847	1.31357	0.973244	1.51474	0.922279	1.29957	1.51174	1.08595		2.71814	1.47511	0.936247	1.14276	1.57238	1.76075	1.59354
	0.75924	0.933727	1.04315	1.10803	1.08418	0.918208	1.31753	1.21244	1.01299	1.16423	1.45903	1.25737	1.05801	1.16391	1.76778	1.06601	0.938338	1.84658	0.940008	1.19206	3.45377	1.69426		2.01099	2.12355	1.13314	2.76528	1.81124	1.50038	2.1396
	1.25714	0.894477	1.24621	0.883102	1.10499	0.960353	1.25049	1.09609	1.40613	1.05398	1.65732	1.17508	0.915789	0.979893	1.44494	1.53146	1.33496	2.90438	1.35964	1.20558	1.31068	1.93423		2.31917	1.67147	1.29598	1.85257	2.00024	1.29491	2.34083
	0.789949	0.981501	0.921039	0.769846	1.03941	0.944028	1.74935	1.01126	1.71148	0.97689	1.12161	1.32317	1.00617	1.0585	1.63935	1.26118	1.08788	1.95436	1.16771	1.2274	2.76045	1.4076		1.49442	1.2148	1.25807	1.38214	3.37483	1.11019	2.92954
	1.19288	1.28595	0.927203	1.01203	1.14332	0.964351	1.13099	1.2652	2.02599	1.09125	1.00531	2.01116	0.689513	1.1504	1.51591	1.49988	1.04729	1.37864	1.15457	1.32997	2.42262	1.07835		2.35915	1.21171	1.29743	1.51441	2.17649	1.60477	2.79927
	0.941591	1.16531	0.939364	1.27677	1.22214	0.866234	1.2182	1.11024	1.37331	0.951088	1.00273	1.29002	0.94072	2.29941	1.23438	1.23316	1.11893	1.44644	1.32568	1.49855	1.60836	1.54222		1.4736	1.5298	2.08	1.98617	1.85239	1.56054	1.67016
	0.917847	1.18633	1.01066	0.992639	1.27078	1.05047	1.0091	1.36815	1.12061	1.12418	1.05668	1.42812	0.924891	1.20992	2.03232	1.17214	1.15319	1.99184	0.795014	2.05094	1.74679	0.94626		2.59737	1.17325	2.43753	1.35216	2.27448	1.67952	2.3998
	0.943807	1.03791	0.864235	0.948239	1.11131	0.921373	0.845034	1.24107	1.91571	1.3017	0.964397	1.83242	1.02145	0.949651	1.42862	1.2095	0.966595	2.4661	0.94903	1.26954	1.94903	1.09466		2.75112	1.46909	1.00912	1.64534	1.98093	1.36654	2.84858
	0.864978	1.19609	0.944028	0.832924	1.23105	0.868066	1.26047	1.18155	1.11211	1.39533	1.53373	1.45627	1.03166	0.834745	1.42146	1.55101	1.5207	2.08462	1.09007	1.41351	1.69915	1.46284		2.55589	2.33138	0.955496	1.01649	2.33217	0.960697	3.17991
	1.04021	0.626595	0.962186	0.965176	1.38273	0.928036	1.10036	1.17394	1.32317	1.07123	1.53105	1.66267	0.969925	1.12466	1.06763	1.46213	1.0541	1.90488	1.03498	1.27743	1.89172	1.5795		1.2597	2.47645	1.34525	1.74346	2.34294	1.8008	3.29119
	0.920301	0.88874	0.919707	0.816858	0.975335	0.949025	1.66593	0.864129	1.64768	1.09513	1.03324	1.77844	1.2015	1.53233	1.52357	1.7651	1.2385	1.90205	1.1518	1.19839	1.2049	1.63609		2.17941	1.73463	1.67115	3.38997	2.65287	1.1385	3.28352
	0.829917	1.28429	0.922372	1.01971	1.01823	0.914543	1.25983	1.11796	1.29668	1.10075	1.05357	1.35982	1.29719	1.2163	2.23705	1.04092	1.35088	1.73563	0.97499	1.20992	1.03765	1.13827		2.58387	1.50898	2.21024	2.58737	1.58631	2.58676	1.06547
	0.954887	1.11217	1.09295	1.14199	1.19941	0.911877	1.09331	1.43614	1.24938	1.16708	0.958767	1.64601	1.0349	0.841072	1.94353	0.933755	0.859464	1.72997	1.25825	1.27979	1.24055	1.44575		1.44928	1.4744	1.30338	2.92004	1.29474	2.35362	2.30318
	0.871626	1.35957	0.81959	0.767234	1.1459	0.890888	1.05326	1.15046	1.10428	1.16122	1.15164	1.44678	1.38085	0.811743	2.37415	1.32814	1.31367	1.62585	2.59992	1.18177	2.03132	1.31239		1.11644	1.27028	2.10879	3.05131	2.41061	0.92311	2.4731
	1.17325	1.11941	0.94586	0.891254	0.9963	1.11594	1.22382	1.1734	1.90805	0.955046	1.39158	1.55072	0.988049	1.11823	1.48892	1.30233	1.5045	1.7931	1.07677	1.30997	1.63652	1.40514		1.68666	1.00127	1.32826	1.4033	4.35671	1.79625	5.8584
	0.981401	1.03764	0.934033	0.830154	1.12831	0.875062	1.20942	0.995603	1.01699	1.42145	1.38563	1.35116	0.763277	0.990617	1.55339	0.948239	1.33786	1.14643	1.37665	0.950295	1.77578	1.08104		2.18824	1.32283	1.1533	1.25354	1.39683	1.56665	1.93803
	1.01583	1.08284	0.995169	1.09402	0.906005	0.886057	1.22517	1.16542	1.02882	1.09751	1.53576	2.01416	0.932964	0.904718	1.28103	1.11452	0.861716	2.41263	1.01116	1.04268	2.39164	1.22746		1.56438	1.71239	1.69244	1.23272	1.67091	1.08155	4.34966
	0.909537	1.17491	1.0583	1.14958	1.15544	0.944028	1.02556	1.03539	1.52091	1.3021	0.912815	1.72314	1.08025	1.12375	1.48376	1.28595	0.872654	1.8086	0.822556	1.10568	8.64534	1.64242		1.3903	1.35228	2.29319	2.49875	1.3279	1.33694	1.77295
	0.795489	0.982735	1.02732	0.884131	1.16525	0.872897	1.23498	1.15019	1.06613	1.04306	1.11244	2.06647	0.882548	1.18343	1.13627	1.17349	1.18574	2.88939	0.919193	3.39791	1.53723	1.02422		1.69415	1.52109	1.23946	3.32034	1.56312	1.40054	1.40896
	0.844796	1.0119	1.12627	1.19256	1.27196	0.845744	0.896715	1.47893	1.20157	1.23807	1.02981	1.29385	1.09149	1.40102	1.89572	1.54935	1.23249	2.02649	1.4687	1.08863	1.91138	1.70162		2.47143	1.50075	0.883968	1.6695	2.09846	1.62879	2.47893
	0.996913	0.879357	0.828919	1.20475	0.962681	0.881726	0.938267	1.16097	1.04714	1.02485	1.60515	1.34533	0.906609	1.69137	1.74413	1.12695	1.00483	1.89589	1.31745	1.62804	4.15426	2.80681		1.66167	1.39826	1.13544	1.31134	1.52616	1.73217	1.90605
	1.13439	0.962252	0.894886	1.07115	1.13046	0.838081	1.44321	1.08917	1.50491	1.10321	1.73893	1.92254	1.14412	1.12928	1.25471	0.648516	0.909008	2.49875	1.23316	1.13861	2.25954	0.893629		2.03998	3.11397	1.69496	2.44861	1.51626	1.47496	1.6052
	0.810685	0.849223	0.900383	1.16478	1.2104	0.897385	0.988841	1.0037	2.338	1.20301	1.44113	1.52974	0.993589	0.91437	1.55272	0.908033	1.44086	2.42729	1.49838	1.20579	1.55306	2.01694		2.42196	1.79327	1.1193	2.002	1.81258	1.94777	4.41446
	0.938346	0.892011	1.01583	1.13589	1.12139	0.870232	1.30028	1.07716	1.58004	1.12386	1.38043	1.66583	0.931144	0.868525	1.05047	1.01607	1.28343	1.63935	0.63886	1.04611	1.06047	1.27471		1.28169	1.95188	1.48729	1.22272	1.23894	1.64129	3.41113
	1.32014	1.25469	0.984175	0.987099	1.10016	1.09695	1.06696	1.12885	1.19474	1.09315	1.26365	1.82226	1.28809	0.739571	1.86224	1.22279	1.09287	1.18341	1.41599	1.59394	1.47726	1.20594		1.16325	1.30977	1.21164	1.23022	1.06601	1.33721	1.79227
	1.0129	0.981448	0.864401	1.12339	0.988257	1.02082	0.93146	1.20643	1.34899	1.37713	1.13405	1.27719	0.90281	1.2482	1.5409	1.31967	0.909276	1.14026	1.12521	1.15512	1.50541	0.936842		3.29602	1.10194	1.60097	1.2572	1.34547	1.20718	3.95186
	0.949743	1.0444	0.808929	1.12877	1.03684	1.2647	0.999446	1.07818	1.26403	1.35679	0.881716	1.56455	0.843767	1.21271	1.51391	1.06973	1.04515	1.90305	1.17586	1.59517	1.50125	0.836644		1.64834	1.27321	1.72971	1.58054	2.38085	2.58391	1.999
	0.968025	1.18643	0.860736	1.30977	1.13185	0.963018	1.08192	1.17265	1.0628	1.48192	1.03887	1.30451	1.01638	1.38584	1.15959	1.00103	1.07705	1.03765	0.971191	1.32815	2.25037	1.18599		2.28402	2.94048	1.57282	2.23222	1.72742	1.15282	5.76862
	1.00602	1.13903	0.953357	1.05691	0.828794	0.904381	1.44772	0.965147	1.71181	1.1446	1.23239	1.09029	1.33613	1.10338	1.29652	1.15584	0.870241	1.42029	0.986229	2.08579	1.63018	1.22928		1.37781	1.98401	1.50842	2.27003	1.84535	1.123	3.96185
	0.882786	1.02713	1.09895	0.905105	1.27517	0.970848	1.4429	1.11416	1.35299	1.12624	1.23078	1.5259	0.798259	0.976783	1.46793	1.62525	1.28123	2.00616	0.994381	1.64718	1.72214	1.11342		2.51158	1.45231	1.85576	2.36548	1.75797	2.55115	3.21523
	1.03767	1.07775	1.00117	1.06743	0.846113	1.04281	1.41654	1.09668	1.75129	1.21979	1.15973	1.40963	0.942461	0.965791	0.977178	1.24266	1.00445	1.94186	1.12695	1.87603	1.24138	1.28793		2.05347	1.28682	1.23694	2.07396	2.49909	1.23909	2.89572
	1.08081	0.96429	1.02282	0.993748	1.06515	0.971681	1.10518	1.01973	1.66167	0.976494	1.26461	2.42545	0.955362	1.1718	1.16608	1.3313	0.922895	1.03598	0.928769	1.35946	1.35399	1.41939		2.25454	1.54452	1.29298	1.343	1.73004	1.64879	1.6765
	1.49869	1.06456	0.924371	1.10202	1.09121	1.1256	1.20222	0.924236	1.47926	1.02169	0.802198	1.1994	1.59272	0.781769	1.35432	0.998338	1.0259	2.27869	1.48136	1.55737	2.08346	1.97697		1.86473	1.64788	1.27367	2.05331	1.46981	2.15517	1.67533
	0.882469	1.04777	1.02615	0.999209	0.961823	0.977011	1.26632	1.06831	1.37948	1.13241	0.810295	1.21439	0.886585	0.895764	1.54723	1.12291	0.864772	1.50208	1.10954	1.03662	2.33217	1.56161		1.86324	1.16605	1.50311	1.50808	1.64171	1.91137	2.58204
	1.03696	0.996622	0.934699	1.16082	1.07072	0.933866	1.04867	1.11705	1.71864	1.0907	0.969062	1.62119	0.891334	1.03067	1.35915	1.00594	1.05453	1.23422	1.85991	1.69973	2.76578	2.06134		1.91571	1.56438	1.58075	1.12827	2.6292	1.0874	2.3415
	0.840918	1.04504	0.954856	1.03356	1.1289	0.841746	0.99723	0.96815	1.38281	0.989315	1.23769	1.21972	0.952434	0.739303	1.76212	1.18235	1.14386	1.41046	1.87922	1.10375	2.35299	0.852711		3.85774	2.25295	1.49694	2.09045	1.30044	1.33282	1.24688
	0.958449	1.22129	0.944028	1.14389	1.17153	0.948526	1.30107	0.98445	1.18741	1.01425	0.973405	1.3933	0.926157	0.960697	1.21523	1.02762	0.988847	3.06513	1.21124	1.8133	4.35399	0.844559		2.51124	1.48943	2.81903	1.65367	2.03736	1.1163	2.14076
	0.928294	0.90134	0.919873	0.736842	1.05657	0.767116	0.857776	0.989973	1.52574	1.13953	1.20944	2.1934	0.898536	0.802306	1.62502	0.784488	1.15432	1.10845	1.08207	1.32606	3.06413	1.99612		2.21806	1.21955	2.29995	2.98068	1.19929	1.36193	2.1286
	0.999842	0.986327	0.95319	1.15204	1.0956	0.917375	1.19683	1.08257	1.56588	1.29426	1.32917	1.97335	0.793114	0.843217	1.19424	1.01013	1.11169	2.52757	1.12877	2.07673	1.35082	1.97958		1.45377	1.55433	1.40606	2.92787	1.12275	1.53303	4.37515
	0.951721	1.00638	0.9995	1.04385	1.19936	0.995502	1.26632	1.15458	1.34983	1.13684	1.77839	1.58621	0.987653	0.820643	1.09912	1.01227	0.824718	1.44878	1.12545	1.17818	1.83691	0.885239		1.05497	1.07139	1.83201	2.47909	1.44725	1.45185	1.0015
	0.958686	0.875764	1.02699	1.35679	1.12938	0.880893	0.961615	1.31737	1.44744	1.05667	0.99126	2.10312	1.27804	0.714906	1.4576	1.36082	0.879357	1.8589	1.97697	1.5644	1.83592	1.00253		3.77828	1.44701	1.2289	1.18024	1.89679	1.17094	3.55739
	1.15449	1.19131	0.9995	1.06363	1.03051	0.911711	1.21282	1.07576	2.12327	1.66118	1.15887	2.63835	0.979976	1.01507	1.80976	1.60119	1.09051	1.34983	1.4869	1.42708	1.83092	0.978552		1.57005	1.57839	1.98391	1.60853	2.05667	3.88332	2.61603
	1.0649	1.17587	0.982342	0.898694	0.866434	0.930035	1.11381	0.938338	0.993337	1.359	1.03957	2.03715	1.25366	0.99689	1.78244	1.20111	1.27984	4.15159	0.864583	1.29255	1.76362	1.06237		2.96385	2.41812	1.49882	1.35616	3.74064	1.21475	2.14759
	1.14579	0.967828	0.800267	0.821369	1.18777	1.02849	1.08413	1.02745	1.2577	1.19319	0.826059	1.65167	0.915394	0.912493	1.33267	1.0262	1.33223	1.22472	1.53051	1.55877	1.31268	1.69189		3.01649	1.79755	1.3548	1.48076	2.4015	1.74783	1.81426
	0.919193	1.00863	0.773447	1.09703	1.12724	1.18091	1.31057	1.05898	1.35116	1.16454	1.92322	2.21956	1.03308	1.26488	1.27136	0.942936	0.865201	1.27636	1.64567	1.29062	1.31118	2.63134		1.34899	1.1856	1.5133	1.14843	1.83387	1.19973	2.42995
	0.833874	0.793137	0.935032	1.21528	1.1	0.832917	1.18101	1.26386	1.66317	1.35465	1.09732	1.57321	1.42327	1.12268	1.21156	1.10289	1.41898	2.60653	1.13581	1.37335	1.16608	1.11888		1.74546	1.4683	0.999464	1.76329	1.3871	1.36933	3.10262
	1.07732	1.32912	1.03998	0.907242	0.978231	0.917541	1.28081	1.16777	0.974513	0.995964	1.32836	1.30668	1.05152	1.56515	0.924538	0.890067	0.835067	1.25737	1.52758	1.317	2.67566	1.1484		1.1999	1.22612	1.03609	3.91771	1.76407	1.72601	3.12527
	0.721092	1.23324	0.801599	1.11508	1.21984	0.930368	1.35204	1.1667	1.07196	1.09727	1.13625	1.56272	0.915552	0.921716	0.986673	0.940404	0.929383	1.44211	0.914681	1.05877	1.98917	0.925208		1.67483	1.28872	1.23035	1.60553	1.34974	1.27743	3.05031
	1.10605	1.1541	1.02865	0.784408	0.989276	1.00233	0.889434	1.24547	1.49792	1.04226	1.06472	1.48776	1.66814	0.985147	1.47926	0.993035	1.24906	2.87989	0.977681	0.856354	1.63801	1.19865		2.67866	1.42889	1.67399	1.64568	1.64187	1.55174	2.29052
	0.83514	1.25673	0.991671	0.836486	1.00091	0.946693	1.35908	1.54054	1.11761	1.02374	1.39845	1.42179	0.933043	0.862091	1.96668	1.1757	1.10097	1.65134	1.19209	0.888686	1.82992	1.19114		3.85674	2.7298	1.17592	4.03565	1.79794	1.33592	3.83841
	0.760111	1.02917	0.930202	0.921171	0.966434	0.942529	1.25975	1.12713	1.04181	1.00514	1.23555	1.81826	0.91848	0.817373	1.27803	1.05888	1.60139	1.42296	1.00047	1.45684	1.60903	1.2892		1.37731	1.88413	1.77351	1.08912	1.53589	1.5771	1.85257
	1.3245	1.08397	0.932867	0.978314	1.05587	0.85274	1.10028	1.00536	1.12177	1.167	0.898874	1.28802	1.14199	0.711582	1.26403	1.03387	1.12139	1.27719	1.23221	1.82263	1.47393	2.25564		1.49209	2.28041	1.81979	1.24554	3.589	1.71684	2.92787
	0.932568	0.931046	1.06014	1.06672	0.973887	0.89422	1.0611	1.17067	1.46027	1.09458	0.856193	1.21423	0.91207	0.748794	1.48576	0.998417	1.11539	1.339	0.891967	1.63298	4.36815	0.87313		2.90721	1.23332	1.96118	1.01799	1.41472	1.70477	1.91221
	0.958528	0.926273	1.11128	1.11769	1.11351	0.938364	1.32592	1.13925	1.60353	1.1943	1.1704	1.35016	0.700356	0.869115	1.37764	0.983142	1.22783	1.06047	1.62897	1.65909	1.81126	1.40293		2.12227	1.03015	1.22177	1.61236	1.81377	2.61448	2.71081
	0.882469	0.880375	0.874563	0.868698	0.960054	0.91321	1.10273	0.983003	1.35732	1.24147	1.59121	1.41596	1.07574	0.677909	1.55589	1.07867	1.11684	1.36865	2.09893	1.21314	1.41812	1.45231		1.77694	1.29205	1.31244	1.7433	4.31571	2.27346	4.9975
	1.33953	1.15818	0.872231	0.823744	1.07448	0.974679	0.982984	1.05528	2.27636	1.2626	1.35544	1.04898	0.867432	1.14343	1.71881	1.58449	1.0304	1.36049	1.96628	1.3008	4.63985	1.65445		1.68099	1.39581	1.30987	3.16508	1.60665	1.21394	1.92054
	1.31231	0.966327	0.934033	1.18101	1.10815	1.09145	0.944123	1.24681	1.12061	1.24654	1.61839	1.34866	1.11619	0.797051	1.0673	1.08453	1.37834	1.50192	1.99367	1.3326	3.01533	0.729086		2.77545	1.5112	1.41099	1.78577	1.148	1.52048	2.18624
	0.951009	0.80429	1.03948	1.39826	1.18804	1.05081	1.15924	1.19501	0.895885	0.945311	1.60515	1.59587	1.14832	0.915121	1.35432	0.882707	1.08038	0.898551	0.777523	1.26692	1.1939	1.44535		1.47026	1.47139	1.38193	1.70915	1.68801	0.963914	1.28319
	0.901464	0.957641	0.960853	1.08469	0.954048	0.997001	1.21235	1.19802	1.58387	1.24614	0.948954	1.36598	1.06403	1.15507	1.34433	1.12497	1.00729	1.38298	1.97143	1.89544	0.982342	1.46965		1.94703	1.43997	2.2608	3.09595	1.8463	2.5852	2.12011
	1.06221	0.935013	0.816592	0.955995	1.0992	0.965351	1.17277	1.20097	1.34583	1.80008	1.39684	1.3255	0.872497	1.07877	1.4038	0.870598	1.13062	2.09862	1.02889	1.73995	1.5304	1.70914		2.7936	1.37072	1.59641	2.49875	1.07186	1.67458	2.62752
	0.933439	0.844182	0.856239	1.03087	0.964182	0.966683	1.12062	1.37625	0.964018	0.992006	0.922252	1.45977	1.24677	1.16268	1.45411	1.06727	1.57571	1.62302	0.915552	0.95496	1.0075	1.77562		1.51241	1.64852	2.07292	1.86207	1.31682	1.53684	1.76995
	0.927028	1.21276	0.906047	0.831579	1.09394	0.917041	1.1351	1.07678	1.08946	1.19818	0.812225	1.7991	0.86854	1.1252	2.88256	1.45485	1.07571	1.96485	0.982905	1.51088	1.41013	1.3552		3.82659	2.04757	1.11432	1.23088	1.57824	1.78515	2.72414
	1.04717	1.30815	1.18757	1.12188	0.9437	0.870398	1.31128	0.929383	1.09695	1.43134	0.836086	1.51591	1.10368	0.926542	1.62602	1.75251	0.94193	1.49425	1.50495	1.43646	2.14076	1.15378		1.88023	0.944123	0.9037	1.68916	2.01599	1.44504	2.42229
	0.999763	1.27346	1.20973	1.18987	0.951206	0.934533	1.16502	0.971528	1.30285	1.26023	1.31142	1.70665	0.948556	0.965952	1.78677	1.02446	1.11147	2.45244	0.913336	1.27893	1.73063	1.69347		0.894886	1.22501	1.16338	2.36032	2.98963	1.03383	2.2034
	0.838781	1.16408	1.0578	0.943332	0.938338	0.898717	1.00309	1.12794	3.43445	1.22794	1.50134	2.01416	1.04867	0.952708	1.38614	1.06529	1.17641	1.42695	1.00562	1.83646	2.30868	1.36169		1.94536	0.801345	1.69828	2.05381	1.18939	1.50847	1.76795
	0.89355	0.950295	1.19907	1.08421	1.04182	1.0653	1.05968	1.19399	1.16875	1.07266	1.57893	1.82326	1.14199	0.873941	1.329	0.91017	0.91748	2.24221	0.844954	1.90885	5.90288	2.34135		2.77411	1.16296	1.06231	1.76678	1.23807	0.986917	3.22156
	0.992481	0.953727	0.944028	1.26743	1.02279	0.761453	1.11057	1.37845	1.26204	0.730827	1.10311	1.58371	1.0922	0.965147	1.18641	1.42089	1.15968	2.3255	1.14816	1.09271	1.78777	0.968025		1.46327	1.69323	1.78209	1.86573	1.83047	1.19083	1.88372
	0.98702	0.831367	0.974013	1.10653	1.08509	0.851074	1.04765	1.20263	1.38681	1.10898	0.91437	2.68699	1.13194	0.932976	1.14076	1.36985	0.846702	1.64534	0.831816	1.19684	1.05497	1.82643		1.80393	1.60237	1.87786	1.02649	1.99375	1.43517	1.676
	1.04503	1.0363	0.928036	1.03823	0.961984	0.849908	1.37119	0.913727	0.995502	0.92125	0.83882	1.2702	0.977127	1.17764	1.49075	0.773961	1.0696	1.76612	1.01068	1.1007	1.44028	1.0702		1.58254	1.50487	1.20681	1.13826	2.22161	1.04606	2.26403
	1.00119	1.05185	0.974013	1.00419	1.06252	1.01899	1.18488	1.06263	1.44928	0.857776	0.755871	1.94619	0.908429	1.063	1.13077	0.990028	1.06654	2.02499	0.824614	1.83244	1.27719	1.1294		2.50425	1.46245	2.55828	2.4716	1.49276	1.15083	4.88522
	1.04598	1.06166	0.957021	1.30131	0.933995	0.956855	1.20617	1.00761	0.900883	1.09861	1.10724	1.37881	0.907479	1.2645	1.57538	1.10803	0.621555	2.14743	1.66435	1.82692	1.27536	1.11421		1.37298	1.67851	1.92316	2.42162	1.34032	1.47743	3.91704
	0.671943	0.97571	0.976179	1.30075	1.10477	0.911378	1.28405	1.26997	1.18641	0.927107	0.939786	1.38098	0.928453	0.991957	1.76378	0.922833	0.915013	1.51441	0.757736	1.59426	1.70898	0.871152		1.92554	1.21322	1.09887	1.57138	2.16114	1.16654	1.21289
	0.793668	1.06123	1.18907	0.953146	1.05625	0.895052	1.0338	1.0844	1.43445	1.04907	0.926649	1.49542	1.15022	1.4334	1.29735	1.04393	1.1193	1.30268	1.00198	1.62016	1.24938	1.0425		2.19107	2.18465	1.79399	3.06413	1.35061	1.79668	3.21956
	0.972378	0.955979	0.993003	1.08342	1.10354	1.15092	0.939137	1.07121	1.43928	0.733676	0.781287	1.28552	0.956945	0.992761	1.46743	1.04108	1.357	1.30435	0.96573	1.32456	2.12777	1.18947		2.90738	2.25184	1.35555	1.81009	2.33478	2.84686	2.8086
	0.969529	0.867346	0.990005	1.05239	0.947614	0.854906	0.989315	1.2348	1.23788	1.35251	1.12005	1.35915	1.29964	0.879571	1.25471	1.04772	1.13496	1.99584	1.4133	1.47678	1.47709	1.78639		2.01566	1.47954	1.38477	1.9422	2.16169	1.21287	3.51991
	0.818599	0.916461	1.07013	0.938979	1.01416	0.920873	1.2812	1.11244	1.35599	1.71998	1.14182	1.54656	1.28009	0.824129	1.24638	1.03079	1.24928	1.74679	0.899248	1.17357	1.23172	1.25659		1.88939	1.69505	1.48236	3.04564	1.55481	1.11442	2.90671
	0.959003	0.890349	1.01616	0.922042	0.980483	0.855572	1.15481	1.06579	1.91571	1.10954	1.02745	1.66583	1.11492	0.867399	1.1401	2.88619	1.19592	1.46327	1.53312	1.23378	2.41779	1.60079		1.5399	1.08318	2.51426	2.04564	1.52165	1.89008	1.61653
	0.922517	0.907292	0.947193	1.04891	1.52064	0.796768	1.08263	1.1866	1.43811	1.50123	1.46295	1.32717	0.974436	1.38777	1.31951	1.12418	0.580643	1.25354	1.09054	1.3667	1.38631	1.13312		3.01516	1.55979	1.3934	1.77694	2.94729	2.70708	4.30135
	0.859042	0.981769	0.930535	0.834507	1.24617	0.926537	1.47044	1.21694	1.83242	1.06102	1.09099	2.05414	1.62738	0.890724	1.01799	1.53296	1.18617	2.12994	0.976731	2.02209	1.4711	1.38045		1.57704	1.16644	2.98697	1.48276	1.36913	1.03131	1.32101
	1.04432	1.19962	0.92737	0.883419	1.07003	0.897218	0.872101	1.14847	0.923705	1.01567	1.35029	1.77028	1.23625	0.935925	1.01649	1.21654	1.85818	1.22156	1.17784	2.13174	2.34499	1.39778		2.76029	2.17578	1.26365	1.51674	1.89228	1.79882	2.73313
	0.937792	1.18381	0.837081	1.04139	1.01877	0.960686	1.00293	1.23759	1.65551	1.18916	1.157	1.58387	1.17768	1.03828	1.36915	1.10115	0.897694	1.42945	1.0615	1.78836	3.74346	1.53597		2.36765	1.46894	2.42777	1.18591	1.53542	1.85866	1.79644
	1.01987	0.979678	0.911544	0.768579	1.04123	0.847243	0.946023	1.33233	1.34	1.14412	1.21576	1.49175	1.17816	1.09646	1.1939	1.16605	0.967024	1.12344	0.926553	1.45748	1.56755	1.13281		2.89855	2.47408	1.52091	1.20556	1.43451	2.0148	3.15992
	0.869569	1.06858	0.970348	0.982984	1.18134	0.868399	1.13019	0.988954	2.08629	0.96019	0.877265	1.68532	0.918085	1.25346	1.51474	1.21306	0.935442	1.43062	1.75362	1.30273	1.19757	1.00419		2.11161	1.14761	1.55185	1.86473	1.96233	2.89544	2.41996
	0.853027	1.13153	0.995336	1.03079	1.26901	0.895885	1.10503	1.16858	1.51608	1.02556	0.828257	1.43062	1.0482	0.918123	1.22689	1.16874	1.4644	2.11827	0.989078	1.03158	1.36415	2.15671		1.44628	1.50463	1.38182	2.43395	1.59422	1.29453	1.68666
	1.05793	0.960858	0.948859	1.13922	1.13544	0.845244	0.969846	1.16702	1.52757	1.0869	0.960804	1.49708	1.13265	0.735174	1.57238	1.21179	1.10767	1.23405	1.4725	1.1666	0.967516	1.12386		4.29718	1.59691	1.92118	1.4686	1.71429	1.38885	2.03298
	1.02651	0.821716	1.06197	1.2171	1.26971	0.821922	1.15489	1.12826	1.60087	0.7833	1.37662	1.337	0.891571	1.13979	1.30685	1.41868	1.00027	1.56955	1.11025	0.928901	1.55356	1.29869		2.29385	3.0706	0.910402	3.21906	3.27962	2.15373	1.61769
	1.03308	0.92118	1.03831	1.263	0.835925	0.931867	1.65722	1.12697	1.47543	1.0076	1.16992	1.94436	0.802295	1.37651	1.41896	1.47416	1.19946	2.1236	0.83514	1.17587	1.57771	1.19992		1.34016	2.02984	0.89555	3.7373	1.47273	1.36016	3.43262
	1.16795	0.841019	0.990671	1.09577	1.21153	0.952024	1.14484	1.13271	1.22589	0.920459	1.63078	1.64018	1.09173	2.01206	1.01749	1.22976	1.00118	1.74429	2.07835	1.40933	1.55522	1.40902		2.36582	1.82517	0.869973	1.92537	2.39486	1.59571	2.37548
	0.794222	0.980214	1.0733	1.03625	1.13614	0.741796	1.0922	1.16354	0.983675	1.2262	1.30027	1.40413	1.17167	1.12686	1.24938	1.02683	0.918231	1.01716	1.33637	1.21539	1.77061	1.0186		1.87939	1.78694	0.980804	1.99584	2.01567	1.55802	2.4003
	0.95275	1.17378	0.984175	0.881282	1.10204	0.846244	1.01963	0.995442	1.4621	1.03467	1.08209	1.324	0.898536	1.36365	1.23671	0.837911	1.30584	1.62769	1.02264	1.62944	1.56822	1.22271		1.21606	1.28777	0.891903	1.76828	1.38702	1.92858	1.30235
	0.916343	1.09131	0.893053	0.999604	1.14735	0.869399	0.888326	0.823539	1.49592	0.985754	0.836461	1.48376	1.01591	1.12386	1.83508	1.0262	1.12601	1.11544	1.45865	1.51571	1.63385	1.07535		2.13527	1.13613	1.14997	1.56888	0.957657	1.47496	3.55639
	0.894025	1.21737	0.893886	1.22485	1.19164	0.870565	1.2171	1.05453	1.75745	1.33368	1.12075	1.8749	1.0812	1.05528	2.14226	2.0182	1.29416	1.10695	1.5799	1.41126	1.58954	1.54515		1.88472	1.66474	1.61362	1.6072	1.82723	1.52536	2.20873
	1.11072	0.958284	1.01266	1.08872	0.965147	0.964185	0.980293	1.15282	0.768283	1.11152	1.36681	1.58737	0.885002	0.741716	3.1296	1.33043	1.17743	1.02049	1.12355	1.21737	1.37198	1.25137		2.16125	1.36241	1.4044	1.49475	1.91152	1.75314	3.76545
	0.80372	0.629062	0.97368	0.81385	1.27791	0.869065	1.07558	1.0659	3.27703	1.01393	1.41796	2.00633	1.11381	0.946005	1.04048	1.11199	1.52252	1.67533	1.19272	1.35512	2.85874	2.01338		1.18874	1.59311	1.31668	3.01283	3.35433	1.70638	2.17591
	1.01567	1.36665	0.952857	1.44123	1.14011	0.850908	1.0706	1.0711	1.40996	1.1165	1.42252	1.32217	0.903205	1.14686	1.60586	1.29956	1.31668	1.40696	0.829205	0.983539	1.63485	1.12473		2.5957	1.22208	1.63346	3.14793	2.37713	1.07544	1.76828
	0.976731	1.31115	1.17408	0.852552	1.01169	0.911877	0.949743	1.05651	2.73913	0.860071	1.46247	1.37764	0.864978	1.15491	1.07013	1.09727	1.39046	1.44228	1.35275	1.3429	1.59437	1.30297		1.95652	1.41156	1.53035	1.05047	1.08825	1.42601	2.43861
	1.17926	1.20987	1.1386	0.879699	1.0334	0.932034	1.37784	1.01271	1.69915	1.16502	1.11292	1.4606	0.924575	1.75786	1.36049	1.1905	0.943807	1.58104	1.6706	1.44772	1.97518	1.49703		1.5274	1.10803	1.90992	2.91671	2.18235	1.26622	2.22722
	1.03332	0.844611	0.868566	1.33225	1.32708	1.02032	1.12695	1.14917	1.33017	1.48666	1.07062	1.2054	0.894658	0.979678	2.47293	1.23751	0.986327	1.30668	0.981163	2.94826	1.08596	1.96359		1.24938	1.65247	0.94504	1.36015	1.62667	1.74177	3.17141
	0.915789	0.969383	0.982342	1.11674	1.02547	0.987839	1.01694	1.10949	1.49925	1.18718	0.838391	2.36948	1.29964	1.10997	1.65201	1.07598	0.906113	2.45077	2.00095	1.54129	1.76662	1.06387		1.91304	1.32853	1.13357	1.7388	1.89023	1.22145	1.4033
	0.815117	0.785737	1.03015	0.933914	0.945791	0.834749	1.12687	1.20472	1.43695	1.06743	1.46145	1.343	0.913415	1.14064	1.4078	1.51183	1.39142	1.83242	1.05406	1.59319	1.31917	0.887693		1.15392	1.78639	1.37051	2.79527	1.38393	1.49802	2.04831
	1.18947	0.96445	1.12944	0.981559	1.12477	0.822755	0.952988	1.16906	1.47676	1.21678	1.2392	1.3993	0.933914	1.20842	1.38814	1.08856	1.04633	1.41396	1.00348	1.15689	1.76528	1.49402		3.26987	1.96882	1.51206	1.27819	3.54317	1.73893	3.05397
	1.24583	0.904397	0.889888	0.827859	0.953244	0.907546	1.07289	1.17651	1.339	1.33993	0.941019	1.30435	0.938425	0.91571	1.45211	0.973724	1.46745	1.09345	1.22636	3.31099	2.13093	0.864028		2.08812	1.36288	1.34472	2.02815	2.33281	1.33249	3.0653
	0.796755	0.81941	0.979843	0.914127	1.20488	0.889389	0.907954	0.943378	1.40047	1.03316	1.33013	1.23155	0.874792	1.12804	1.35566	2.0015	1.02027	1.55639	0.834349	1.16295	1.21722	1.34753		1.46593	1.22303	1.53019	1.08962	1.5947	1.34048	2.51841
	1.0201	0.859464	0.904548	0.973011	0.999196	0.963851	1.59763	1.00375	1.30068	0.98797	1.42311	1.6082	0.946181	1.05078	1.85124	1.33225	1.22601	1.75062	1.77008	1.45651	1.4751	1.37072		1.90188	1.84836	1.17142	1.7328	3.22461	1.46038	1.66883
	0.952038	1.14847	1.02332	1.05524	0.99555	0.865234	1.23815	1.14713	1.16109	1.01686	1.10161	1.65634	1.25643	0.863056	1.41513	1.30503	1.00515	1.5334	0.787812	1.11694	1.80643	0.898219		1.45511	1.37238	1.57464	2.05331	3.03569	1.57796	2.37781
	1.01282	1.0274	0.926537	1.44329	1.02874	0.895386	1.53233	0.966917	1.19307	1.27487	1.00697	1.72181	0.796359	1.02708	1.52757	1.21504	1.21249	2.34499	1.58504	1.59786	2.38214	1.5222		1.44045	1.44187	1.34493	2.7368	1.76383	1.35121	3.58071
	0.912624	0.927399	1.15142	1.05453	1.04981	0.832917	1.82034	1.15228	1.71314	0.966759	1.50134	1.45611	0.994935	0.912493	1.00283	1.14761	0.947828	1.17425	0.870598	1.23727	1.61986	0.971191		1.70098	1.49284	1.52686	2.65201	1.00641	1.48375	4.13327
	0.923387	0.993566	0.983175	1.36304	1.0785	1.00366	1.6072	1.1511	1.35266	1.12101	0.936354	0.971014	1.03712	0.943271	1.17558	1.18417	1.07453	1.22489	1.20602	1.01592	2.88872	1.90202		1.4666	1.19264	1.69416	3.18757	2.20538	1.71984	5.0633
	0.893787	0.878874	1.05797	0.91484	1.01989	0.891721	0.976415	1.05818	1.2094	1.35433	0.98059	1.33267	1.3541	0.752601	1.36049	0.980055	1.20155	2.0603	0.855164	1.01373	1.98467	0.868381		2.11794	1.46134	2.22295	2.12394	1.22556	1.36397	2.01366
	1.00863	0.932708	0.772114	1.11033	1.00413	0.923372	0.98892	0.967399	1.16275	1.02359	1.11094	2.25287	1.22675	1.08697	1.98767	0.789632	1.19013	2.51258	1.2774	0.974424	1.21156	1.47329		2.55556	1.17087	1.57984	1.97218	1.69988	1.69367	2.14476
	1.19865	1.27153	1.10428	0.959873	1.36858	0.813593	1.25018	1.0867	1.3355	1.2201	0.791635	1.37898	1.21773	1.08842	1.12577	2.45065	1.19212	0.964851	1.11152	1.04349	3.18008	1.97349		2.17908	3.09252	1.18713	1.05564	2.49458	1.35834	2.24088
	0.913019	0.948847	0.996835	1.14199	0.99437	0.856738	0.842897	1.1481	1.32134	0.949743	1.10606	2.08746	1.42137	0.970349	1.65117	0.862366	1.00123	1.34349	1.12339	1.29308	1.29935	1.53843		2.18491	2.11769	1.49968	1.48109	2.08516	1.96424	3.00633
	0.903126	0.875067	1.13127	1.17032	1.36059	0.91904	1.12853	1.37957	1.32884	1.03617	0.943003	1.41163	0.923387	0.83496	2.07463	1.42873	1.0992	1.02882	0.83799	1.3615	1.35649	0.960427		1.11744	1.31698	1.33458	2.4761	5.61179	1.78499	3.48209
	0.915077	0.949437	1.03182	1.01448	1.29373	0.891054	1.07147	1.03169	1.81576	1.03846	1.62477	1.27286	0.970716	0.717855	1.31001	1.45239	1.31823	1.36365	1.14484	1.10161	1.18274	2.20499		3.90571	1.76256	1.51351	5.17108	3.8148	2.00268	2.98334
	0.953067	0.921287	0.91904	0.874159	1.04847	0.821256	0.970479	1.01877	1.1301	1.09759	1.4015	1.34949	0.910962	1.42381	1.30418	0.968817	0.887775	1.23238	1.08825	1.60858	2.01666	1.13526		1.81109	1.22018	0.994209	4.51658	1.7427	1.78295	3.0095
	1.07266	1.11029	1.00566	1.32996	0.987828	1.13643	1.01061	1.05898	1.07913	0.888247	1.07893	1.44378	1.0258	1.41786	2.22589	0.828492	0.975013	2.43811	1.01892	1.51335	1.98184	1.1632		1.95469	1.30352	1.2548	2.5399	1.48239	2.17786	1.32317
	0.946498	1.05131	1.0703	1.0182	1.10504	0.967849	1.07661	1.20193	1.337	1.32893	1.09024	1.73247	1.08421	0.863968	2.14026	0.971983	0.899517	1.18258	0.865137	1.45823	1.52107	1.43411		2.26403	1.49125	1.22568	2.09928	1.86039	2.05775	4.05347
	0.97689	1.28499	1.04831	1.07115	1.10568	0.829085	1.09284	1.07646	1.78294	1.2	1.4089	1.66583	1.16494	1.06027	1.21689	1.3632	1.04236	1.13043	2.16256	1.15013	1.23905	1.11896		2.52141	1.81907	2.02306	1.39997	1.47717	2.92429	2.51624
	1.13162	1.22209	1.15859	1.03957	0.99941	0.867066	1.49838	1.12542	1.62635	1.33866	1.36064	1.70082	0.818441	1.10198	2.45894	1.73637	1.40386	1.10645	1.44313	1.14123	1.35765	0.941195		1.08946	2.25659	1.57903	1.676	2.8023	1.10863	1.83442
	1.14444	1.13249	1.001	1.13653	1.04172	0.892387	1.17689	1.2511	1.05364	1.20799	1.37512	1.70665	0.889513	1.02686	1.59437	1.27543	0.987185	2.52257	0.978156	1.43399	2.39597	2.29181		1.01716	2.47756	1.25571	1.91571	3.71983	1.44847	3.36498
	0.799446	1.11796	1.008	1.06427	0.907399	0.774946	0.901385	1.16869	1.29219	0.925366	1.35024	0.992337	1.14341	0.904718	1.42146	0.993273	1.04413	1.38614	0.849466	2.24391	1.0673	1.17008		1.72514	1.10083	1.62155	1.51741	1.85406	1.79743	2.02016
	0.941749	0.900429	1.06197	1.00823	1.38944	0.852574	1.30376	1.18944	1.49925	1.15964	1.72542	1.17541	1.09442	1.5778	1.28069	1.40063	1.01635	1.23188	1.24654	1.42257	1.28319	1.08168		1.38464	2.43562	2.57662	2.52091	2.15623	1.70327	1.69998
	1.02097	0.747185	0.892887	0.979185	1.08579	0.903715	0.843292	1.24949	1.24488	1.52418	1.27941	1.15592	1.01148	1.21496	1.50741	1.18544	1.29105	2.61536	1.21773	1.61673	1.16209	1.21939		3.87723	2.32639	1.6645	1.70365	1.24369	1.74193	2.71797
	1.05152	1.13196	0.967016	0.765414	1.09142	0.97268	0.976494	1.27475	1.1406	0.833162	1.31968	1.77694	1.68651	1.16499	1.29285	1.02731	1.32064	1.71164	1.43419	1.52928	1.48659	1.55829		1.65301	3.5685	1.76461	1.78228	1.43878	1.58327	2.34
	0.883498	1.03029	0.869898	1.30059	1.21882	0.855739	1.05968	1.15228	1.1994	0.988207	0.971957	1.22322	1.14935	0.988525	1.35582	1.35916	1.18493	2.75895	1.0015	1.42424	1.7393	1.49569		2.80693	1.70613	1.48885	4.63535	1.35014	1.7466	4.76395
	0.955995	1.25469	1.004	0.747764	1.17142	0.771114	1.05049	1.25764	1.02665	0.986704	0.953941	1.42329	0.793748	0.745308	2.95302	0.956787	1.06413	1.66583	1.29347	1.45013	1.16025	1.17998		1.28219	1.18718	2.04488	2.29519	1.38013	1.60858	5.0733
	0.896478	1.07678	1.01499	1.17135	0.951421	0.95369	1.08579	1.21871	0.932201	0.896953	0.998606	1.50391	1.16945	0.810885	1.55172	1.44891	1.10815	1.42545	1.2945	1.62038	1.34083	1.34317		1.4706	1.75251	0.846273	1.1939	1.92782	2.2667	2.41729
	0.954966	1.00783	0.869065	1.15718	0.977051	0.903881	0.965572	0.969383	1.50541	1.15006	1.16718	1.55522	1.02976	0.938767	1.27386	1.04701	1.24038	1.18691	0.942541	0.880643	3.51474	0.940008		1.2677	1.55979	0.882895	1.30535	1.99406	1.70681	1.72131
	0.814088	0.908043	1.1306	0.800237	1.08794	1.05397	1.167	1.07877	1.35865	0.921171	1.77839	1.5324	0.867907	1.50836	1.28103	0.964147	0.996944	1.98018	1.09434	1.00188	1.9387	1.03981		1.71498	1.1928	1.09845	1.36965	2.58805	1.28906	2.02099
	0.884765	0.881609	0.923038	1.08603	1.03126	1.02615	0.925524	1.24509	1.36432	1.18283	1.08375	1.77328	1.24622	1.21147	1.8729	0.881915	0.999946	1.2727	0.912386	1.1193	2.13077	1.96541		1.42595	2.27139	0.917641	3.27736	1.25501	2.55651	2.63152
	1.07012	1.10198	0.936532	1.04614	0.954745	0.930035	0.936446	1.13721	1.44261	1.22374	1.19282	1.90155	1.48429	1.75603	1.04664	0.978314	1.29812	1.41596	1.10233	1.38413	1.57788	2.14499		1.24654	1.17626	1.36311	2.21356	2.32236	1.55791	1.27969
	1.02802	1.16483	1.02282	1.05968	0.968472	0.861569	1.4774	1.26204	1.24404	1.06363	1.01753	1.44544	1.10558	0.974102	1.21456	1.15394	1.33957	1.24155	1.14816	1.00981	1.41879	1.44551		2.81692	1.13288	1.15335	1.32084	1.49656	1.34461	2.73047
	0.900119	0.984075	1.07046	0.983934	1.30375	0.835082	0.90463	1.12499	1.30335	1.36605	1.47759	1.68033	0.961061	0.900804	2.18108	1.14816	0.987668	1.45377	0.904393	1.48295	1.47243	1.32442		4.3255	1.64028	1.84836	2.32834	2.25414	2.26338	4.08829
	1.11223	1.00777	0.945694	1.02659	1.05759	0.745794	0.827463	1.08466	1.15659	1.34104	1.48048	1.12077	1.04155	1.48735	1.38314	1.20918	0.805416	1.38164	1.57048	1.69373	2.97368	1.33922		2.05197	1.09672	1.11131	2.20257	1.52402	1.40005	2.38831
	0.983934	1.1334	0.966184	0.775702	1.14386	0.88006	1.06015	1.10815	1.46244	1.04551	0.937802	1.01982	0.988207	0.745147	1.12327	0.944598	1.09512	1.52774	1.27804	1.6267	2.76229	3.07677		1.97818	1.67661	1.55737	4.27936	1.90083	1.04869	2.49292
	1.00008	1.08354	1.16942	1.07677	1.08997	0.858071	1.63166	0.962466	1.41596	1.12529	0.801555	1.67799	1.79216	0.956193	1.07013	1.02517	1.4059	0.97418	0.820578	1.98161	1.21939	1.54183		1.87406	1.43862	1.59142	3.66833	1.72141	1.97003	4.5394
	1.00024	1.00649	0.993503	1.05817	1.09303	0.783775	1.01084	1.19383	1.30935	1.17507	1.65008	1.27286	1.17008	0.938338	1.38198	1.26791	1.26976	1.12061	0.765414	1.01292	1.42729	1.74911		1.27536	1.29513	2.80933	1.58954	1.72932	2.7548	8.42362
	0.921567	1.11367	1.03482	1.15552	1.11753	0.808762	1.19517	1.10359	1.05964	1.34761	1.20198	2.03015	0.928769	2.00536	1.46893	1.00934	0.818391	0.988173	1.23031	1.19394	1.13693	1.01543		1.54923	2.51824	0.927131	1.49092	1.7647	1.19131	3.68116
	1.06506	1.06504	0.904381	0.997705	1.14188	0.968516	0.907242	0.985416	0.864235	1.31587	1.42456	1.38747	1.15172	1.04391	1.22039	0.868065	0.734799	1.5299	1.26917	1.08654	0.92687	1.21781		1.63868	1.98852	0.837909	0.885224	1.64836	1.73936	2.23821
	0.950772	0.814102	0.98734	0.726712	1.10332	0.932034	1.19169	1.12633	2.03765	1.0182	1.14177	1.72364	0.891808	1.22751	1.25104	0.957974	0.982681	1.18407	0.802533	1.25276	1.99484	1.03949		1.26937	1.24329	1.24016	1.10478	1.91286	1.30971	2.50775
	0.683419	0.887292	0.818591	0.93146	1.27308	0.774113	1.38797	1.07137	1.68432	0.958211	0.809223	1.17558	1.03372	1.16654	1.17325	1.14951	1.42708	2.4586	2.04915	1.40601	1.44511	0.98702		2.63901	1.29228	1.3971	1.37764	1.85833	2.00751	1.84908
	1.07107	1.30343	0.937031	0.865295	0.972976	0.789272	0.928453	0.923646	1.69199	1.15568	1.46027	1.16425	0.988841	0.886005	1.78661	1.29521	1.33882	1.03981	0.872497	1.64879	1.89089	1.06466		2.43345	1.61345	1.89303	1.16175	2.07756	1.36241	2.8764
	0.974199	1.02853	1.06297	0.997626	0.962895	0.85324	1.04242	1.36858	1.51658	1.04108	1.16113	1.56655	0.812584	1.33544	1.52407	1.24915	1.79024	0.9995	1.42913	1.17828	2.24171	1.26632		1.74913	1.43316	1.85367	1.65051	1.7374	1.4607	4.0598
	0.987258	1.01378	0.968349	0.90922	1.09475	0.930868	1.07851	1.20729	1.24471	1.08761	1.35523	1.49409	0.947289	0.897373	1.33966	1.22414	1.11651	2.78011	1.02082	0.956139	1.49525	0.874871		1.21456	1.59335	1.4096	1.51041	1.86221	1.6578	1.94736
	1.11223	0.9563	0.940696	1.08429	1.10424	1.00883	1.25825	1.35517	1.08396	1.12101	1.30236	1.2592	0.909537	1.02311	1.18274	0.970241	1.05791	1.65834	1.35022	1.39979	1.94103	1.1818		2.14976	2.01029	1.74627	1.37814	1.92434	2.39845	4.52307
	1.08595	0.957909	0.973846	1.09023	1.0829	0.892221	1.14903	1.03957	1.53457	0.981401	0.991153	1.46543	0.969133	0.919839	1.2632	1.22675	0.932172	1.30701	1.81535	1.02976	1.37764	0.641947		1.50725	1.89323	0.971367	1.45894	2.08817	2.14386	2.70065
	1.07305	0.901394	0.932034	1.14958	0.933673	1.005	1.20752	0.974102	1.23688	1.53795	1.30011	1.7418	0.871943	0.924718	1.27719	0.880332	1.00054	1.55939	1.43419	2.19721	1.9407	1.73201		2.38664	1.31824	1.17877	1.18158	2.37705	2.33046	3.27536
	1.07471	1.05416	0.9995	0.839098	0.94681	1.13093	1.26403	0.987239	1.65634	1.14761	1.2763	1.02732	0.964939	1.06761	1.07796	1.23134	0.877802	1.24055	1.93534	1.45973	1.72264	1.51571		1.48992	2.79454	0.970992	2.97068	2.57372	1.6622	2.47976
	0.784804	0.993512	0.858904	0.866957	0.968204	0.91371	1.02137	1.08879	1.22206	1.28294	0.805362	1.2762	0.976494	0.884718	1.19574	1.11144	1.09839	1.95286	1.42667	2.17249	5.18874	1.56201		1.88556	1.56874	1.43469	1.58104	1.85991	1.42027	3.38614
	1.09656	1.16252	0.88006	1.29901	1.03662	0.996169	1.30946	1.17351	1.64135	1.28215	1.22188	1.7971	0.895133	0.683646	1.48293	1.42881	0.973673	1.44228	1.37016	1.20826	1.34583	1.51658		1.79377	2.4334	1.56917	2.28086	3.86363	1.46113	1.81326
	0.918639	0.882627	0.87906	1.17087	1.10815	0.910878	1.36755	1.29019	1.46377	1.3552	1.16365	1.78611	1.14302	0.700214	1.19324	1.37143	1.01721	1.64784	0.93518	1.51153	1.24754	1.58156		1.87789	1.47788	1.63936	3.01649	2.43015	1.36241	4.22089
	0.890384	0.945469	1.00983	0.958528	0.92756	0.891221	0.965888	1.35019	1.52624	1.03934	1.03802	1.04631	0.968896	0.90681	1.38081	1.50273	1.26424	2.27786	1.06015	2.2193	2.19474	1.2406		2.9985	1.37119	1.60735	1.17991	2.22327	2.65979	2.85107
	1.033	1.00729	1.32284	0.97871	1.20247	0.847243	1.05263	1.31582	2.24205	0.860071	1.14048	1.43228	1.20886	1.0392	1.46943	1.68532	0.97882	1.57371	0.937554	1.26059	1.95269	0.870598		1.33267	1.44598	1.5155	1.34816	1.21654	1.70214	8.7996
	1.06735	1.12113	1.15242	1.09972	1.10558	0.881226	1.11484	1.20107	1.41179	1.33178	1.0311	1.33267	0.755204	0.943378	4.48842	1.79707	1.10772	1.39597	0.949743	1.52965	2.79544	2.76763		1.73097	1.78401	1.27839	0.98734	2.31983	1.51078	1.37215
	0.80277	1.15721	0.900883	0.798813	0.959196	0.854406	1.13186	1.24161	1.37131	1.05572	0.82118	1.40746	1.03015	1.22606	2.15042	1.65437	1.31056	0.926204	0.996676	1.03233	2.31051	1.35046		2.61619	1.07012	1.26386	1.06097	3.3423	1.29196	1.43928
	0.973961	0.938981	1.04031	0.917135	1.06777	0.891721	1.46419	1.15598	1.38814	0.846142	1.6259	1.45477	1.05801	0.901609	1.59637	2.30898	1.09249	1.83075	1.34436	1.16306	1.11994	2.44123		1.77311	1.09838	1.45587	0.97418	1.88025	1.49126	2.42345
	0.93336	1.10815	1.08896	1.0558	1.36172	0.754789	0.840602	1.19024	1.15342	1.07186	1.43432	1.15659	0.977523	0.810992	2.24738	1.62311	1.60992	1.0753	1.05849	1.37769	1.86573	1.34175		4.95502	1.07147	0.928257	1.342	1.92537	1.36397	2.50158
	0.885319	0.561019	0.968183	1.2004	1.02295	0.84691	1.03957	1.31828	1.35649	1.16225	1.15592	1.28036	0.925683	0.79378	1.31384	1.33273	1.06724	0.997168	1.11033	1.45078	1.90471	1.3575		3.97168	2.18662	0.836461	3.24454	1.43965	1.31855	1.8694
	1.0535	0.967453	1.02432	1.52109	1.10815	1.05497	1.60269	1.27866	1.02799	1.45675	1.20375	1.57871	0.851998	0.927614	1.02499	1.23807	0.823217	1.22822	0.758132	1.05067	1.97051	0.695528		2.79244	1.77428	1.0333	2.33217	1.55307	1.07126	2.08679
	0.863395	1.18874	0.858904	0.781876	1.04869	0.677994	1.19098	1.09475	1.12211	1.18567	1.08488	0.961686	1.22968	1.03362	1.14876	1.05603	1.03625	1.58254	1.13581	1.72263	2.02882	1.29236		1.23205	1.73708	1.40483	2.36182	2.36692	2.19458	2.21389
	1.00206	0.978391	0.887056	1.02738	1.14054	0.90688	1.30091	1.07458	1.30302	1.26917	1.09619	1.50558	1.24179	1.06225	1.76045	0.704947	1.60263	1.81326	1.2763	2.08279	1.20356	1.73843		3.13427	2.53391	1.0096	1.63768	1.51175	1.46327	3.04681
	0.861258	1.20676	0.89955	1.15014	1.16225	0.962019	0.951405	1.07164	1.10795	0.806806	0.951475	1.22589	1.27883	1.32842	1.35815	1.05334	1.23024	1.87956	1.59224	1.47394	3.17391	1.21717		1.68016	1.65896	1.16322	1.18357	1.19573	1.28686	2.2029
	0.896953	1.25678	0.947859	0.999842	0.937426	0.902216	1.48508	1.11067	2.41546	0.942541	0.828097	1.4691	1.26791	1.12681	2.03065	1.06783	1.1282	1.19174	0.889672	1.6318	1.61186	1.28199		1.86024	1.4725	1.0244	1.45461	1.53194	1.32322	1.7248
	0.886268	1.12681	1.00366	1.25216	1.14429	0.901549	0.898615	1.07153	1.06613	1.13597	1.49239	1.46843	0.84076	0.89126	1.26503	1.23261	1.44268	1.07196	1.35014	0.935228	1.11911	1.27788		1.0748	1.5552	1.2874	3.41379	1.36787	1.90568	3.50575
	0.923387	0.994799	1.09412	0.706134	0.985523	0.88739	0.957816	1.23324	1.08879	0.937634	0.988633	1.2697	0.943095	1.07013	1.71081	1.17926	1.44123	1.81443	1.03142	1.30397	1.50491	0.902256		2.13227	1.2144	1.28547	1.36815	1.91769	1.33946	2.22372
	0.95188	0.825737	0.901049	1.11753	1.05936	0.944028	1.03625	1.10912	1.84624	0.979581	0.782842	1.57288	0.845509	0.987078	1.4576	0.961535	0.967346	1.76695	1.04701	1.11099	1.38514	1.5571		2.09595	1.10423	2.98971	2.25621	2.67558	2.01072	1.96102
	0.810526	0.960161	0.868566	1.36304	1.29416	0.89322	1.4668	1.13024	1.4741	0.998101	1.11196	1.37131	0.991452	1.04922	1.22372	1.10653	1.12155	2.35632	1.02018	1.3741	1.64951	2.21377		1.83725	2.68484	1.86263	1.54956	4.49964	1.11458	6.16059
	0.935259	0.993727	0.897718	1.27353	1.06241	0.76695	1.09648	1.16745	1.10195	1.13827	1.09062	1.81159	0.883182	0.80429	1.52557	1.05358	1.29383	2.47443	0.975386	1.43383	2.81409	1.54966		2.21689	2.1799	3.17169	2.11561	1.64962	2.24606	5.16408
	0.847091	1.10525	1.002	1.03704	1.10815	0.952357	1.35726	1.06772	1.01266	0.974357	1.27013	2.08712	1.08207	1.03603	1.28236	0.786624	1.01319	1.20773	1.02414	2.59721	1.5419	0.714761		1.21806	2.14586	1.71046	1.25487	1.79699	1.18713	1.78944
	1.07471	1.26799	0.961019	1.06601	1.12976	0.862236	1.093	1.38568	1.03465	1.51167	1.14949	1.671	0.960427	0.895603	1.27603	1.07036	1.21662	1.14226	1.51294	1.70129	1.74646	1.87226		2.25587	1.05105	2.17265	1.02765	2.77436	1.39249	4.47243
	1.05627	1.37003	0.832917	1.00111	1.15598	0.908046	0.973961	1.02928	1.63568	1.53011	0.845416	1.20673	1.10803	1.08987	3.42246	1.35964	0.939678	1.35932	2.35038	1.55212	1.29735	1.02374		1.21423	1.23696	1.05619	1.09029	2.11531	1.61871	2.28936
	1.00317	1.00257	0.997168	0.963751	1.11962	0.830751	1.26838	1.06595	1.33533	1.2778	1.44944	2.76812	1.59652	1.27308	1.10228	1.15188	1.1378	2.06064	1.16415	1.37308	2.05297	2.13494		2.56305	1.37562	1.1029	1.30635	1.73795	1.72863	2.27819
	0.925287	0.95748	0.965351	0.886901	1.17426	0.829252	0.947843	1.00139	1.33267	1.15259	1.34408	2.26337	1.3074	0.969062	1.07946	1.06609	1.43566	1.16109	0.996676	1.64075	1.16858	1.20696		1.76578	1.89949	1.81394	2.98501	1.24559	1.65115	2.10678
	0.913732	0.987292	0.757621	1.0812	1.03909	0.950858	1.14579	0.930938	1.01916	0.892204	1.03544	1.40446	0.966996	0.867239	1.6077	1.03008	0.99319	1.76245	2.94135	2.27475	1.87839	0.97689		2.74063	1.41132	1.46772	2.51907	1.34547	1.65314	3.93253
	0.915789	0.91748	1.02249	0.94634	1.3319	0.745461	0.988207	1.14038	1.08929	1.41907	1.26611	1.68899	1.19755	1.07475	2.03948	1.34547	0.896568	1.75979	0.97317	1.34129	1.49925	1.14689		1.15059	1.5829	1.43298	1.73946	1.99636	1.83378	4.61036
	0.975148	1.17137	1.03098	1.02097	1.29131	1.13177	1.0922	0.96193	1.18457	1.02889	1.15721	1.09245	1.27171	1.10268	2.50775	1.17665	0.944504	1.30601	0.97689	1.69212	3.03515	2.13565		1.17491	1.70162	1.55941	2.55156	1.49893	1.22252	3.78344
	0.869015	0.98429	0.902882	1.05611	1.00332	0.702982	1.12418	1.217	1.86057	1.50376	1.02949	3.28702	0.780768	1.41046	1.78694	0.946419	1.08214	1.18724	0.787416	1.93877	1.42179	0.906925		1.38031	1.59834	1.89957	2.7926	2.23585	1.58402	2.98967
	0.885635	0.850134	1.02599	0.796043	0.976676	0.832917	0.757499	1.23448	0.840913	1.1814	1.4171	1.28219	1.01171	0.923324	1.21922	0.874001	1.15357	1.32384	0.784408	1.35212	1.17075	0.973011		2.45927	1.59264	1.77319	1.14993	2.44994	1.52681	2.68316
	1.10803	0.90933	1.03648	1.2292	0.932118	0.845744	1.02145	1.12601	1.05297	1.55726	1.32177	0.918041	1.15568	0.979678	1.01932	1.0645	1.12601	1.41396	1.08168	1.37088	1.96835	1.30281		1.70748	3.0429	1.28847	2.99084	2.64147	2.34751	5.62119
	0.979422	0.980965	0.956022	1.12829	1.08338	1.16375	1.09387	1.0489	1.17924	1.35797	1.15078	1.34749	1.36241	0.954209	1.14943	0.791452	1.01399	1.47443	1.13589	1.44772	1.61553	1.66553		1.22272	1.47677	1.18901	1.6002	1.81551	1.77727	2.41279
	0.888089	1.18311	0.919207	1.17333	1.1755	0.757621	1.1393	1.13153	1.61453	1.24962	1.1778	1.03748	0.96114	1.13389	1.62885	0.945786	1.35378	1.38964	1.03435	1.87871	1.91438	0.823902		1.81426	1.34705	1.1608	1.66983	1.08168	1.33282	2.06397
	0.965572	1.07351	1.10361	1.01274	0.985362	0.775779	1.18884	1.23576	1.39014	1.04796	1.2585	2.2009	1.1738	0.907131	1.04498	0.923783	1.67137	2.13177	0.923941	1.48649	1.96002	1.83197		4.66067	1.29545	0.995764	1.41596	1.36842	1.94466	1.96802
	0.867273	1.10536	0.968016	1.23609	1.15244	0.827919	0.913573	1.06718	1.15626	1.05904	0.686756	1.19174	1.01607	1.63812	1.14143	1.12457	1.03775	1.05664	0.880728	1.47335	1.38114	1.25627		0.983342	1.30447	1.29378	3.95919	1.16328	1.58504	1.17741
	1.04804	1.00558	0.91954	1.052	0.911528	0.98734	1.04329	0.957265	1.49059	1.09418	1.24375	1.20773	1.115	1.11866	3.52274	1.12727	1.32316	1.42362	0.966996	1.13158	2.54673	1.15908		1.32434	1.43973	1.44965	2.13527	0.954491	1.2993	1.5309
	1.2702	1.01324	0.827753	1.06134	0.975282	0.749625	1.33494	0.977373	1.28352	1.0296	1.21265	1.26887	0.933914	1.09346	1.45661	0.933281	1.12601	1.3943	0.792402	1.11083	1.6082	0.91112		1.76245	1.88271	1.19662	2.40013	1.85334	2.04113	3.66883
	0.799842	0.738874	0.92587	1.04931	1.16429	0.817758	1.28231	1.09357	1.55472	1.50748	1.39796	1.5992	0.908271	0.934638	1.4008	1.26743	1.24563	2.22922	1.68065	0.991957	1.00983	2.38694		1.8754	1.68809	1.93029	1.29519	1.61805	2.53351	5.62885
	0.969054	0.97378	0.850075	1.04139	1.13941	0.781776	1.22564	1.0852	1.51541	1.08461	1.02794	0.9995	0.942541	1.0171	1.84225	1.37697	1.27067	1.57405	1.34547	0.990724	1.19624	1.16913		2.97135	1.53716	1.11539	1.68333	2.09434	1.99769	3.49592
	1.07202	1.17962	0.911378	0.97689	1.11158	0.830585	1.08168	1.13319	1.23755	1.17744	1.07367	1.65201	0.851761	0.97067	1.15775	0.837594	1.13072	1.19174	1.49893	0.933083	1.99067	1.36747		1.80077	1.67891	1.31394	3.06997	1.6774	1.31249	2.29902
	0.91666	1.03753	0.951524	0.879937	1.38402	0.79327	1.29703	1.26504	1.16225	1.03451	1.37861	1.16608	1.44488	0.832332	1.18341	1.76803	1.04686	1.59054	1.60847	1.06284	1.29002	1.25912		2.4068	1.19042	1.05641	2.20773	1.61282	1.4548	3.50408
	0.991136	1.13475	0.918374	0.842026	1.34048	0.850908	0.923546	1.16343	1.36882	1.48983	1.14209	1.78211	1.14634	1.09791	1.34683	1.08279	1.30815	1.94686	0.755679	2.01914	2.28802	1.31009		1.69065	1.91436	1.95791	2.12261	2.29023	1.49271	3.89055
	1.12632	1.06472	0.861403	0.810685	0.868633	0.808096	1.21235	1.3771	1.44844	1.18924	1.33298	1.30585	1.02944	1.41791	1.34933	1.23047	1.23979	1.21573	1.05991	1.49871	1.39014	1.26973		4.14443	2.44939	1.23389	1.40413	1.37182	1.24702	1.74246
	0.866482	0.862895	0.881726	0.780293	1.16038	0.737798	1.1795	1.04858	1.44378	1.30685	1.18016	1.16608	0.91943	1.27153	1.12111	1.35299	1.05126	1.31201	0.906609	1.85909	1.31618	1.23166		1.61902	1.90028	1.50788	1.69465	4.08469	1.34997	3.86207
	1.08595	0.854906	0.998501	0.904551	1.09689	0.843245	1.06229	1.20177	0.874896	1.36161	1.12965	1.84491	0.927266	1.10456	1.25121	1.16249	1.22477	1.86573	1.10803	1.57845	3.29835	1.29925		3.37848	1.63277	1.94102	1.65401	2.63649	1.67399	1.56988
	1.00206	0.824075	0.921706	0.936763	1.08633	0.90638	1.26632	1.03147	1.1914	1.00578	1.18692	1.2757	1.16953	0.82681	1.97751	1.03079	1.05743	2.20173	1.17452	1.92134	1.7433	2.23419		3.1944	1.57301	0.99319	1.34933	1.89418	1.48054	2.05331
	0.969846	0.969544	1.02166	0.965176	1.04686	0.87323	1.17254	1.00617	1.06447	1.11848	0.788365	1.37881	0.969213	0.939732	1.55572	0.885477	0.838284	1.36915	1.90431	1.02692	1.59054	1.02161		1.43628	1.51381	1.05871	1.4018	3.09426	1.2296	2.70448
	0.977048	1.14177	1.00633	1.10803	1.21056	0.975845	1.52639	1.16713	1.26387	1.11539	1.33791	1.67566	0.955283	0.687507	1.19174	0.936288	1.36113	1.38114	0.932806	1.12895	2.69415	3.24757		9.25154	1.43174	1.30107	1.58021	2.27693	1.3926	1.26687
	0.99533	1.23249	1.10178	1.00973	0.990241	0.815426	1.09687	1.1133	2.49342	1.23546	1.00054	1.19124	1.57483	1.08976	1.47093	1.07709	1.54021	1.3983	0.765651	0.961555	1.71281	1.69213		1.50258	1.52489	1.63973	2.26637	2.25754	1.56627	1.94353
	0.880332	0.936354	0.934366	0.890384	0.939464	0.889888	1.21456	1.09678	2.60703	1.35315	1.71689	1.12061	1.01615	1.1608	2.24338	1.15315	1.24949	1.44528	0.90645	1.66349	1.15509	2.15671		1.32051	2.09822	1.97641	1.90388	1.35315	1.71582	2.49042
	1.22351	0.911528	1.07196	0.93423	1.20209	0.7996	0.911516	1.17598	1.27386	1.04337	1.39046	1.28236	1.28057	1.1319	1.90172	1.37349	1.42831	1.78694	1.47329	1.28011	2.3295	1.38283		1.57738	1.52679	1.49979	1.69365	2.42636	1.53694	2.27803
	0.891175	0.819196	1.25187	0.992719	1.24322	0.861069	0.867827	1.18756	1.21206	0.949743	1.13421	1.66184	1.00578	1.23239	1.31834	1.48176	0.94118	1.49292	1.51642	1.19067	6.48309	1.00198		1.8026	1.74634	1.74869	1.28502	1.75125	1.61324	2.53773
	1.14412	1.13265	0.882226	0.731619	1.10075	0.851408	1.29157	1.12831	1.37365	1.29086	1.13067	1.68999	0.85184	1.00756	1.26287	0.945548	1.20172	1.10361	0.993985	1.19828	1.75596	1.25382		2.19174	1.19019	1.46483	0.954023	2.43079	1.31501	1.01499
	1.21243	1.14601	0.947193	1.189	1.13871	0.932867	0.971191	1.08611	1.57555	1.06078	0.973029	1.26603	0.828255	1.08987	1.40796	0.79256	1.03282	2.29169	1.2782	1.56021	1.18691	1.42612		1.24005	3.18599	1.59105	0.985674	1.09584	1.64772	2.2747
	1.00079	0.955496	0.969515	1.04899	1.00917	0.836748	1.13969	1.06327	1.27236	0.837357	1.19469	0.913876	1.04408	0.992332	1.98318	0.965334	1.02788	1.43445	0.903759	1.45555	1.45544	1.2755		3.58271	1.75615	1.79394	1.24771	1.62762	1.66579	1.74913
	0.638939	1.05641	0.927536	0.971429	1.0867	0.880893	1.28532	1.11802	1.47776	0.877167	0.844879	1.15109	0.847091	0.67126	1.41862	0.904947	0.927399	1.30018	1.3074	1.74745	1.14393	0.99256		1.40663	1.78449	2.64172	1.81476	0.898773	1.4615	5.45661
	0.93708	1.03786	0.969682	0.972062	1.16397	1.04331	1.05176	1.12332	2.53673	1.21092	1.37936	0.976179	0.932568	1.08874	1.25454	0.784092	1.04021	1.1964	1.05113	1.45823	1.46943	1.44353		1.8594	1.11832	1.67587	2.36049	2.13502	0.854584	2.16225
	0.88334	1.04247	1.02449	1.01836	1.12472	0.905547	0.959636	1.10048	1.34899	1.19375	1.49088	1.04664	1.14294	1.35121	1.71964	1.04028	1.2807	1.65401	1.98013	1.11727	1.12111	1.60435		1.82342	1.66316	1.0689	1.63452	2.20214	2.18976	1.9955
	0.921171	0.999893	0.911378	0.976573	1.30901	1.07163	1.02667	1.12697	1.29002	1.2793	1.14209	1.45077	0.96755	1.07373	1.53673	0.941591	1.34745	1.94669	0.946181	1.1422	1.75979	1.29015		2.16259	1.11159	1.24434	1.9422	1.84123	1.52198	1.38714
	0.933122	1.14552	0.945694	1.2535	1.31839	0.956522	1.05097	1.32161	1.8569	1.04614	1.22976	1.51224	1.20261	0.956515	1.30235	1.07313	1.14885	1.25421	2.34998	1.45249	1.77495	0.935338		1.28069	2.49996	1.98011	1.25454	2.10265	2.06869	1.73047
	0.820499	1.12005	1.00183	1.23118	1.13818	0.970182	1.20079	1.21501	1.37181	1.01844	0.975603	1.13227	1.11603	0.773941	1.37348	0.934863	1.1459	2.51857	2.19913	1.75539	1.88906	1.12829		2.33217	1.82414	1.54252	4.97968	2.24717	1.83968	1.73913
	0.838306	0.947507	1.01899	1.09648	1.01378	0.971014	1.59968	0.854102	1.29452	1.29228	0.876247	1.0678	0.863158	0.875764	1.40346	0.844242	1.0674	1.55955	1.20024	1.10172	2.00783	1.60269		1.51424	1.14586	1.7355	1.72447	1.39604	1.2348	1.39847
	0.840681	0.972601	1.17425	1.07099	1.22064	1.09745	1.11136	1.21764	1.13826	1.2444	0.977051	1.27186	1.0596	0.887507	1.89572	1.39596	0.862895	1.38581	1.09307	1.2311	1.58254	2.23197		1.41879	1.28389	2.06091	2.04315	1.62889	1.68005	3.22522
	1.08247	0.999249	1.06114	0.83799	1.18525	1.04265	1.21053	1.01244	1.46927	0.959953	1.12601	2.36498	0.818916	0.837909	2.77911	1.01243	0.949973	2.63335	0.829125	1.51775	1.26054	2.20419		3.37548	2.25073	2.05898	1.29202	1.2243	1.55496	3.72031
	0.841789	0.871582	0.94586	0.964385	1.25769	0.926037	1.03427	1.12134	1.29569	1.1761	1.1666	1.32251	0.760032	0.857319	1.64901	0.826276	1.71121	1.28769	1.00427	2.13078	1.38148	1.2459		1.33483	1.42192	1.31962	1.50225	1.578	2.08429	2.75612
	1.09102	0.838606	0.919707	0.986941	0.939893	0.9995	1.44084	1.08338	1.19807	1.03799	0.842735	1.03182	1.01005	1.37357	1.22589	1.10803	1.28	1.34166	1.05501	1.29721	2.5254	0.80926		1.40946	1.2615	1.34048	1.77861	1.81567	1.71019	2.85824
	0.894025	0.809383	0.952857	1.1294	1.10729	0.914043	1.28136	1.10777	1.85374	1.00689	1.1193	1.69115	1.27266	1.28193	0.854906	1.17792	1.58177	1.40346	1.3632	1.54032	2.03715	1.1799		1.82825	2.50099	0.980643	1.96385	2.58148	1.25083	4.40263
	0.955679	0.868633	1.13127	0.985121	1.22381	0.988339	1.26925	1.34987	1.24938	1.12687	1.31845	1.4651	1.46712	1.08005	1.27953	1.56898	1.01464	2.20973	1.0167	1.68745	1.54406	1.52917		2.343	2.79668	1.48531	1.44478	2.03965	1.63882	5.13227
	0.836407	0.914316	1.03815	0.964701	1.07126	0.978178	1.22256	1.01196	1.93736	1.11334	1.07469	1.35266	0.785437	0.940804	1.31451	1.20055	0.853458	1.64201	1.18599	1.85775	1.2034	1.38947		1.02815	2.13114	1.36692	1.16009	1.14761	1.53512	2.52874
	0.96019	1.27614	0.843078	0.768975	1.25651	0.96052	1.00135	1.15083	1.84258	0.864266	0.887989	1.4631	0.855085	0.920643	1.30418	1.56731	1.0637	1.9422	1.36312	1.60697	1.75012	1.06173		2.42729	1.34547	1.9229	2.56972	2.88524	1.84059	2.55039
	1.1708	1.02509	0.950525	1.04155	1.37094	1.02282	1.0577	1.32649	1.02232	1.21322	1.01936	1.03215	0.879224	0.818231	1.3275	1.28524	1.22209	1.32234	0.96763	1.19845	1.26987	1.42461		2.45027	1.24131	1.76944	2.69049	2.75125	1.56263	5.12211
	0.836407	1.01732	0.938697	1.34032	1.00445	1.07346	1.20348	0.810777	1.18924	0.820024	0.927614	1.31234	1.02097	0.933298	1.44145	1.05991	1.223	1.44145	1.13898	1.30268	2.68416	1.23237		3.23671	2.41298	1.69013	1.40913	1.3518	1.47265	1.7936
	0.939929	1.14139	1.08962	1.3036	1.19024	0.952524	1.02691	1.0615	1.07313	1.24044	0.892386	1.2677	0.820578	1.52145	1.30585	1.12038	1.49625	1.45577	1.86806	1.36895	1.22772	1.44535		2.03315	1.22303	1.5444	1.27536	1.51167	1.5393	3.04098
	1.11421	1.16225	0.958854	1.00942	1.12102	0.9342	1.38884	1.09962	1.63085	1.08777	1.33807	1.57505	1.08342	1.51555	1.15042	1.00372	1.63539	0.987839	1.11872	1.12257	1.56672	1.05786		1.47809	1.23071	1.22139	1.75529	2.34903	1.39989	2.57521
	1.03411	0.940375	1.006	0.744994	1.18247	0.949692	0.886427	1.06713	1.14909	1.09672	1.27507	1.09629	1.19707	0.740483	1.80393	1.0201	0.985791	1.29602	1.22042	1.44386	1.18291	1.19581		1.18641	1.51745	1.74681	2.7373	1.40451	1.43491	1.89972
	0.992877	0.90681	0.863235	0.839652	1.06155	0.961519	1.07361	1.39764	1.0573	1.14341	0.757641	1.1999	0.947527	0.806863	1.29102	0.991294	0.747507	2.95852	0.895291	0.878928	1.7248	1.48999		2.07046	1.47242	1.19432	2.10561	2.42691	1.55646	5.00633
	1.00095	0.892869	0.937698	1.21029	1.07582	0.938364	1.25279	1.08622	0.969515	1.12917	1.24788	1.44178	1.45975	0.932493	2.39347	1.01567	0.904182	1.49175	0.960507	1.2192	2.02715	1.08421		1.97285	1.52608	1.11212	3.41296	1.47376	1.7718	1.28402
	0.949743	0.910295	0.984341	1.06442	1.29378	0.838581	0.97222	0.978016	1.45561	1.2015	1.21984	1.23638	1.21789	0.846863	1.01849	0.739454	1.09689	0.992337	1.16818	1.02354	1.25537	1.46355		2.11128	3.89197	1.24515	1.92087	1.46537	1.6741	2.67699
	1.08746	0.995603	1.04348	1.15694	1.00236	1.05347	1.33312	1.28327	1.10911	1.32418	1.11351	1.76578	1.01686	0.804826	2.08229	1.30946	1.12397	1.23422	0.869173	1.1807	1.3923	0.946735		1.1994	1.13716	1.70928	1.20606	1.57024	1.54204	2.08229
	0.851286	0.762466	0.875229	1.28746	1.1719	1.09945	1.16882	1.26107	1.54723	1.00768	1.0333	1.12627	1.02074	0.717319	1.35915	1.35346	1.25534	1.11844	1.39763	1.13592	1.1371	1.11619		5.01866	2.16027	1.17394	1.06064	1.17926	1.96011	2.08229
	0.936526	0.792547	0.987006	0.822319	0.988579	1.15326	1.16161	1.03871	1.43495	1.20696	1.21678	1.42296	1.06878	0.910992	1.38997	1.06648	1.01517	1.40996	1.06514	1.08332	1.17774	0.83981		1.28253	2.03079	1.75126	1.60936	1.86585	1.53946	2.18924
	0.909379	0.923432	1.05847	0.952909	1.00611	1.01599	1.16431	1.18879	1.19274	0.936367	1.17196	1.56338	1.1146	0.909598	1.28936	1.08279	1.49571	1.52624	1.45081	1.2808	1.23388	1.72473		1.64951	2.07558	1.70134	1.32867	2.01148	1.59019	3.33733
	1.12782	0.909223	1.31101	1.0467	1.08343	0.89422	1.57436	1.01877	1.32267	1.0057	0.91748	1.87873	0.943886	1.10134	1.36332	0.977444	1.23877	1.31801	0.937634	1.20311	1.19307	1.18773		2.49692	1.33415	1.5371	1.29585	1.23751	2.22155	1.95402
	0.954887	1.08118	0.991004	1.09252	0.871743	1.09429	1.5017	1.12365	1.999	1.00348	0.857909	1.4576	1.02786	0.971421	1.45161	0.994222	1.46113	1.78761	1.12165	1.42005	2.75612	1.37689		2.65184	2.08619	1.61142	1.58804	1.5059	1.69893	6.49042
	1.02232	0.909866	1.00516	0.921567	0.932279	0.995835	1.31516	1.00997	1.58921	0.880491	0.809437	1.4013	1.05295	1.0489	1.56322	1.20103	1.04702	1.09312	0.785833	1.21694	1.72564	1.45097		4.68599	1.28476	1.11233	1.46777	1.57206	1.6571	2.21822
	1.02469	0.872922	0.901549	1.25437	1.03201	1.08429	1.00696	1.0066	1.08762	1.13011	1.21126	1.17341	1.13494	1.49903	1.45777	1.28215	1.31984	1.6092	1.07289	1.21351	1.4731	1.1738		3.28452	1.86981	0.920751	1.21239	1.51547	1.14161	1.9945
	1.0091	1.12922	0.88639	0.981717	1.22901	1.05664	1.3738	1.17962	2.03265	1.044	1.24413	1.21806	1.42889	1.34542	1.26104	1.14428	1.13137	1.07613	1.00657	1.82016	1.72447	1.56343		2.53207	1.70344	0.815442	2.33217	2.07685	1.12879	2.30335
	1.25081	1.01759	0.868233	0.920222	1.0563	1.0025	1.31666	1.02965	1.17724	1.22564	1.02193	1.36648	1.01306	1.15973	1.1954	1.00435	1.17962	1.33983	1.24242	1.12113	1.03282	1.28643		2.77061	1.45382	1.37496	2.05447	3.32679	1.71298	3.44994
	0.918243	0.892493	0.861902	1.0038	0.886756	0.979843	1.44575	1.1393	1.47759	1.56945	1.06252	1.2034	1.02414	0.816676	1.71714	1.29228	1.34997	2.2677	1.25018	1.74193	2.38048	1.15877		1.83925	2.14341	1.48048	2.12744	1.38686	1.45946	1.07096
	0.841868	0.995389	0.903048	0.918639	1.33496	1.01749	1.29165	1.18075	1.23272	1.13866	1.11582	1.42196	1.04488	0.884718	2.24888	1.01235	1.5719	1.90122	1.11935	1.64166	9.82525	1.12584		3.94969	1.4888	1.91056	1.61969	1.38172	1.02922	1.73447
	1.04408	0.919088	1.00416	0.963277	1.07909	0.823588	1.08104	1.01164	1.51757	1.24131	0.955818	2.335	0.775386	1.33378	0.979843	0.916502	1.34504	2.23505	1.07978	1.43351	1.22455	2.62794		2.46377	1.57515	1.1919	2.19557	1.69956	1.58418	1.08279
	1.03023	1.18643	1.02882	0.920696	0.990777	0.994669	0.933439	1.01587	1.5349	1.18314	1.1644	1.83708	1.10803	1.09764	1.92054	0.911357	1.5134	2.43945	1.57269	1.33984	1.54623	1.55323		1.84408	1.79889	1.35673	1.61519	3.14871	1.81094	1.76578
	0.999604	0.745094	1.03115	0.947368	1.19893	0.91371	1.04274	0.97496	1.31434	1.21947	1.0771	1.32117	1.14863	0.939464	1.36882	1.12537	1.21099	2.35066	1.38385	0.929651	1.50941	0.997626		1.37565	1.35592	2.19276	1.85757	3.38639	1.61528	2.82809
	1.03237	0.870295	1.01366	1.02659	1.19662	0.827919	1.22129	1.11351	1.44378	1.20396	0.735067	1.26537	0.762881	1.22038	1.63918	1.92212	1.19373	1.0758	0.866007	1.28853	1.32251	1.64883		3.58637	2.4558	1.5578	2.09245	1.33281	1.3933	3.16125
	1.04211	0.926702	0.83425	0.776098	0.995442	0.757121	0.718797	1.1778	1.33733	1.31231	1.27855	1.31018	0.7556	0.841555	1.32084	1.32727	1.38772	1.19424	0.839256	0.887024	3.28169	1.8888		1.96535	1.37546	1.04997	1.42829	1.19652	1.44617	2.39097
	0.889751	1.05839	0.969349	1.03585	1.06295	0.872397	1.04416	1.12992	1.08812	1.03767	1.30949	1.24938	0.874713	0.83807	1.5369	1.11484	1.37308	1.18641	0.930748	1.18633	1.96285	1.26165		3.38164	1.60807	1.19233	2.95086	1.98718	1.57233	1.71581
	0.793194	0.796622	1.03315	0.923387	1.05834	1.07646	1.12196	1.14901	1.11178	1.18203	1.23946	1.11061	1.15671	1.23405	1.30551	0.934151	1.55839	1.88639	1.30028	1.57335	1.35299	1.93835		2.09062	2.92576	2.02273	2.34749	3.30732	1.13314	2.34699
	1.05113	1.06568	1.10328	0.978393	1.19764	1.12627	1.01789	0.966113	0.967016	1.0091	1.0733	1.07796	1.08002	1.47759	1.26887	1.02414	1.85196	1.92204	1.07036	1.2215	2.18191	1.18251		3.91721	1.1575	1.86912	2.35666	3.52845	1.55147	4.15259
	0.936367	1.03217	0.898717	0.9704	1.04375	0.926037	1.12632	1.05115	1.48209	1.33249	0.935228	1.35782	1.2	1.18869	1.92637	1.33613	1.06697	1.674	1.08611	1.74391	1.5304	0.704551		1.50525	1.79509	1.18531	2.05714	2.18077	1.49995	2.14476
	0.882232	0.900536	0.986673	1.16138	1.22461	1.24788	1.07835	1.04477	0.975679	1.38504	0.946917	1.08412	0.843767	1.74118	0.98734	1.17396	0.912815	1.37048	0.88706	1.05989	1.81226	1.17222		1.98218	1.55655	1.86483	2.63452	2.15631	1.09732	3.36798
	1.07186	1.08418	0.702815	0.938821	1.00515	0.9995	1.16359	1.09839	1.63035	1.01836	1.06322	1.18807	0.994143	0.784129	1.29169	1.21836	0.894799	2.18158	0.816304	1.22917	2.00683	1.42461		1.46027	1.32457	3.86375	3.84741	1.55497	1.78188	3.31817
	0.900831	0.910456	0.883392	0.949743	1.09292	1.10545	1.0831	1.15008	1.46377	1.11975	1.14976	1.33433	1.24306	0.830563	1.37914	1.99913	1.13174	1.57738	1.01551	1.15962	2.24538	1.00214		1.96019	1.21607	1.56145	1.35799	1.88453	1.43743	2.83741
	0.945073	0.932708	1.17641	0.870598	1.13121	0.935032	1.27392	1.26182	2.17341	0.878116	0.867882	2.73063	1.00253	1.26504	1.57188	1.23649	0.970134	1.53473	1.67258	1.01121	1.40097	1.01797		2.21206	1.44757	0.956676	0.9995	1.80657	2.4029	3.24921
	0.916977	1.08831	0.946527	1.03728	0.917319	1.01416	0.933914	1.18064	1.48909	1.15528	1.06032	1.97651	1.13265	1.18928	1.96702	1.19889	1.73866	1.24055	1.0706	1.55973	1.78377	1.38813		2.21239	1.47273	1.73834	1.32134	1.32655	1.80783	1.34166
	0.943569	1.39523	1.08579	0.692521	1.18214	1.23472	1.17562	1.06917	1.03715	0.965572	1.45941	4.02049	1.2573	0.814477	1.58104	1.08785	1.25212	1.70232	1.01868	1.16976	1.82425	0.984013		2.62169	1.59121	0.952493	1.81093	2.13051	1.23475	2.28652
	1.02786	1.07378	0.971014	0.773407	1.10172	0.99417	1.33399	0.793298	1.36665	1.26814	1.32311	0.925037	0.789632	0.987882	1.16608	1.5757	1.1282	1.45827	1.18401	1.1645	2.13876	1.42833		1.93736	1.49244	1.41957	1.91404	2.27242	1.5904	2.88689
	0.92687	1.15877	1.03898	1.17926	0.989651	0.918041	0.760507	1.28445	1.22622	1.28405	1.17164	1.26603	0.755916	1.2459	1.39397	1.22145	1.0496	1.03448	0.982905	1.163	2.35432	1.4425		2.76645	1.86727	1.50236	1.54973	1.61915	1.42649	1.40796
	1.07052	1.02992	1.02782	0.906846	1.30472	0.930868	1.33154	1.12424	1.19773	1.22074	1.08643	1.56788	0.75188	1.05426	1.34699	1.17325	1.16654	1.50941	1.08896	1.26005	1.54506	1.31088		3.48409	1.80103	1.09024	2.38497	6.64662	1.86059	1.47576
	0.913573	0.949651	1.01399	0.944915	1.24166	1.01266	1.15766	1.3607	1.33267	1.00459	1.08885	1.65501	1.08825	1.2207	1.23755	0.93795	1.22692	1.13826	1.08049	1.35399	2.89639	2.31421		2.18891	1.4387	2.10831	1.90771	2.25263	1.47453	9.11078
	1.05018	1.13909	1.01682	0.844242	1.02005	1.04981	1.00443	1.30509	1.21656	1.07709	1.4126	1.13227	0.984408	1.06997	1.21672	0.832766	1.24311	1.11461	1.56518	1.31308	1.9322	2.07899		4.58204	1.52426	1.19201	1.35799	1.0983	1.56638	2.52124
	1.08207	0.893887	0.995835	1.12639	0.867399	1.05331	0.984171	1.11823	1.22239	1.15164	1.26756	1.20823	0.839573	1.13769	1.23272	0.66482	1.32869	1.29352	0.83522	1.30649	1.50125	1.00594		1.71414	1.32719	1.71582	1.3973	1.04076	2.0481	3.5429
	1.02517	0.903861	0.885391	1.00111	0.889169	0.957521	1.25738	1.13169	1.90921	0.923387	1.0459	1.5972	0.984171	0.826542	1.46677	1.11057	1.03743	1.15492	0.794539	1.43185	1.84141	1.97103		1.75745	1.70495	1.20944	2.63335	2.17578	2.33464	4.9387
	0.917293	0.887292	1.06513	0.968421	1.30509	0.918707	1.56874	1.2808	1.71781	1.39612	1.21239	1.38564	0.986545	0.987292	1.33267	0.827226	0.881448	1.21939	1.70906	1.56182	1.23122	1.02232		1.44378	3.39858	1.54381	1.93453	2.02533	1.36627	3.21539
	1.22841	1.12434	1.04414	0.930827	1.30418	0.916209	0.891967	1.11019	1.47943	1.34674	1.16761	1.43495	1.22889	1.05115	1.10361	1.0057	1.29737	1.27719	1.31199	1.82987	1.80093	1.07305		3.68099	1.74547	0.995442	3.38464	1.80633	1.50198	2.52207
	0.934151	1.0992	1.01066	1.05311	1.00322	0.954689	1.42833	1.14558	1.009	1.2588	0.918552	1.70148	0.859913	1.18295	1.11744	0.674238	1.40531	1.81226	0.9074	1.37169	1.30885	0.800237		3.08063	1.73344	1.37979	5.41746	1.03443	1.64408	3.48676
	1.1389	1.03721	0.78644	0.81852	1.01432	1.13393	0.95742	0.994692	1.02399	0.906371	0.800054	1.60486	1.30835	1.09684	1.06563	1.08864	1.05968	1.89755	0.944361	1.58574	2.35299	0.845509		2.74113	1.77816	1.87035	1.33517	2.30036	1.71464	1.22639
	1.07147	1.12601	0.983675	0.776415	0.891582	0.889555	1.53233	1.07925	0.884891	1.36866	1.46	0.989672	1.10123	0.847721	2.12094	0.891492	0.897802	1.16608	1.49395	1.23421	1.55889	1.52782		3.13643	1.79945	1.23673	1.42695	0.863	2.47791	1.70498
	1.14816	1.01544	0.973013	0.886031	0.987668	0.801599	1.29434	1.06402	1.28436	1.15093	1.37861	1.0703	0.853423	0.936193	1.65034	1.12196	0.958016	1.55439	0.930827	1.36059	1.44861	1.50756		2.57271	1.63292	1.30617	1.10978	1.37436	1.52359	3.24521
	1.13225	1.02633	0.91371	0.999209	0.999625	0.843078	1.00332	1.09212	1.07746	1.0467	1.12676	1.7368	1.02169	1.26349	1.52857	1.03965	1.34048	1.10278	1.12299	1.56204	1.91571	1.32323		2.05447	1.22232	1.96166	2.17525	1.49236	2.37265	1.70065
	0.803482	1.24257	1.10578	1.10669	1.18938	0.964018	1.13716	1.143	2.12444	1.34547	1.09383	1.37598	0.84163	0.937694	1.05864	0.71484	1.2593	1.33883	2.90202	1.35716	2.1964	1.20744		1.50641	1.17998	0.74193	1.57355	1.92133	1.78016	3.9392
	0.884844	0.978338	0.9995	0.941274	1.08756	1.16042	1.10558	1.28804	1.74063	1.45374	1.30359	1.79777	0.960032	0.977265	1.33667	0.724021	1.06574	1.41146	1.31191	1.2341	2.006	1.15964		2.38281	1.75789	0.977158	2.04714	1.1575	0.921072	1.77994
	0.924575	1.04713	0.840413	0.951801	1.03962	1.02732	1.18346	1.18692	1.23272	1.08825	1.21592	1.15309	1.00372	0.746488	1.14809	0.797784	0.970295	1.09295	1.47076	1.25432	2.77844	1.45509		2.29668	1.95837	1.20139	1.58887	2.23364	0.880965	1.72647
	0.827226	0.974102	0.837415	0.867115	1.36767	0.905047	1.38829	1.15619	1.69832	1.27701	1.1763	0.843745	1.2076	1.20445	1.16608	1.22849	0.817158	2.29185	1.55243	1.86944	1.46743	1.14199		2.53007	1.67748	1.11968	1.6097	0.971508	1.69775	3.35765
	0.925445	1.09962	0.922539	0.919272	0.967507	0.806597	1.0607	1.04858	0.892221	0.93795	0.901769	1.31751	0.885556	1.05255	1.21406	1.4315	1.25566	1.77545	0.851998	1.43973	2.09212	1.27994		1.48342	1.72901	1.27448	0.919707	1.84899	0.92	2.54923
	1.12592	1.04992	1.03365	0.966601	1.16386	0.99317	1.23609	1.13598	1.62919	0.981401	0.852064	1.18524	0.881678	1.33458	1.58487	0.887297	1.0911	1.75246	1.28935	1.32488	1.14276	1.89118		2.51707	1.31991	1.10343	2.40746	1.96122	1.90188	2.9287
	0.85374	1.05389	0.925037	1.10028	1.2971	0.942862	1.33304	0.998928	1.7253	1.29268	0.904665	3.21273	0.902256	1.13861	1.81193	1.21797	1.42091	1.61702	1.00285	1.237	1.31234	2.01076		1.41862	1.7412	1.09641	2.6605	1.63182	1.13298	4.08213
	0.938979	1.25324	0.7996	1.06055	1.32686	0.901549	1.10265	0.989383	1.05797	0.957657	0.931206	1.79677	1.0649	0.950938	1.37648	1.3021	1.49383	1.37431	0.917372	1.13759	1.95336	1.03997		2.11644	1.44321	1.87818	2.12577	2.93067	1.36992	3.91121
	0.923387	0.781823	0.936532	0.97222	1	0.859737	1.40958	1.13673	1.07813	0.906371	0.757587	1.85357	1.00625	1.02718	1.43628	0.914048	1.38617	1.47226	0.924891	1.28284	1.41746	1.62137		2.17191	1.1522	2.24032	1.46144	1.10803	1.5134	3.13976
	0.976415	0.821823	0.968849	0.959715	1.12134	1.18624	0.808152	1.08536	1.41346	1.45216	1.0881	2.40596	1.34135	0.889544	1.37298	0.874001	1.03378	1.78877	1.07495	1.15051	2.82609	1.20831		2.17058	1.35275	1.41324	1.31518	1.57143	1.82842	1.83642
	0.921171	0.787185	1.02582	0.954887	1.0489	0.868066	1.27717	1.06198	2.50108	1.25129	1.24424	1.27203	1.1514	0.894638	1.41263	1.31104	1.55496	1.56755	1.98195	1.98777	2.49475	0.870598		1.96752	1.904	1.86418	1.74213	1.4835	1.85625	1.81676
	0.861892	1.02091	0.89272	0.931856	1.21223	1.04315	1.16597	1.16622	1.51174	1.51935	1.15609	1.45894	1.12339	0.832172	1.28986	1.00071	1.27668	2.03032	1.04179	1.29201	2.58987	1.3385		1.24221	1.9761	2.21019	2.03065	3.53106	1.12601	2.22489
	1.04044	0.824397	1.09212	1.23102	0.971796	0.964018	1.13898	1.15362	1.67183	0.895291	0.973887	3.83658	1.07851	1.44214	1.54989	1.56169	1.13255	1.44744	2.19296	1.58777	2.10428	2.01211		3.83858	1.57111	2.14761	1.62619	2.27867	1.32885	4.84374
	1.05691	1.32499	0.888389	0.82406	1.23823	0.962186	1.23221	1.22708	1.16209	0.851998	0.789276	1.47759	1.12758	1.74574	1.11528	1.25778	1.23555	2.18757	0.922754	1.24021	2.05181	1.34784		2.89022	1.07543	0.917265	2.07546	2.95884	1.0608	2.12394
	0.964306	1.06702	1.04364	1.17918	1.17196	1.0748	0.90281	1.16922	1.2587	1.17444	0.812976	1.11294	0.822873	1.47121	1.33267	0.987178	1.83496	2.20257	1.24369	1.18231	1.2652	1.02074		2.29885	3.08476	1.00788	3.25521	2.44147	1.27973	4.83642
	1.00253	1.05914	1.01316	0.986308	1.01223	1.03831	0.965572	1.00284	1.31817	0.872734	1.21582	1.343	1.1518	1.05464	1.85974	1.06316	1.54826	1.13327	0.796676	1.68783	1.18824	1.37436		1.04181	2.01884	2.07855	1.29619	1.29387	1.0881	2.89255
	0.959557	1.08332	0.9995	1.13011	1.26005	1.00416	1.3632	0.891635	1.70048	0.958528	1.17727	1.34983	1.2201	1.33453	1.3395	0.730273	1.23426	1.21373	1.39573	1.13523	1.78094	0.879224		2.50025	1.61559	1.92847	0.894719	0.953779	1.33223	4.54906
	1.09584	1.12708	0.971514	0.823902	1.15566	1.08163	1.1886	1.18954	1.25937	1.0873	1.10188	2.10628	1.52244	1.06558	1.58721	1.06981	1.85925	1.31301	0.896478	1.04558	0.986007	0.995489		3.04281	2.24195	1.68391	2.37298	1.64432	2.06397	6.20623
	1.16533	1.02054	0.924538	0.834428	1.09389	0.941029	1.05263	1.1282	1.72047	1.45817	1.07764	1.04315	1.08643	0.943539	1.71581	1.08318	1.223	1.26853	0.881361	1.6674	1.48826	1.24021		1.59287	0.886664	1.66901	2.31518	2.21836	1.71357	4.05347
	0.935576	0.936622	0.837415	0.924891	1.15458	0.97268	1.07638	1.13689	1.26437	1.03015	1.4904	1.16209	0.859438	0.918123	1.09845	0.926949	1.45576	1.08762	1.68864	1.36606	2.72081	1.20499		3.03348	1.24654	1.63845	1.74113	1.84495	1.78954	6.66034
	1.04472	0.934102	0.830252	0.97594	1.16729	0.967683	1.03071	1.64879	1.06947	1.30083	1.53721	1.36748	0.966442	0.930777	1.40746	0.935101	0.863861	1.31751	1.12362	1.38992	2.02166	1.03664		1.82842	1.97752	1.31426	2.43195	4.48841	1.11357	2.2084
	0.985912	1.25046	1.13377	0.948081	1.00826	0.858238	1.26308	1.46654	1.44711	1.26078	0.911528	1.78178	1.76098	0.807989	0.890721	1.3966	0.942306	1.993	0.919272	0.951743	2.21489	1.4163		1.34983	1.73858	1.77265	3.08063	2.24725	1.54826	1.44378
	0.844242	1.11903	0.975179	0.884844	0.953995	1.0095	1.25144	1.10209	1.30235	1.11405	0.999142	1.69282	0.863712	0.993512	2.95785	0.698298	1.18617	1.78377	2.03467	1.20552	1.63801	1.16834		1.63801	1.31777	2.68992	2.65017	2.19486	1.61737	1.86473
	1.00807	1.02429	0.876395	1.12584	1.17131	0.721139	1.00253	1.00676	1.23955	1.37182	1.17962	1.65384	0.880807	0.861984	1.79843	0.756549	1.47887	1.36299	1.01258	1.79405	2.18791	0.918639		1.94803	1.16541	2.02381	3.20073	1.57816	1.0866	4.84524
	0.845746	1.05507	0.949525	0.749347	0.986113	0.984674	1.27851	1.12681	1.01766	1.06205	0.823914	1.38781	1.18797	1.19732	1.23522	0.94072	1.16493	1.49642	0.937238	1.43394	1.70748	1.09315		1.18058	2.08413	0.935657	2.04848	2.51919	1.86161	2.47393
	0.892046	1.02316	0.874563	0.855243	1.25239	0.889222	1.13684	1.33828	1.2039	1.69482	0.974316	1.11961	0.807123	0.952118	1.67616	0.941987	1.0748	1.14976	1.17135	1.58177	2.38414	3.60261		3.64818	2.70993	1.07046	1.73763	2.79644	1.29635	3.7921
	0.931381	0.819678	0.90738	0.975386	1.47893	0.951358	1.20253	1.23105	1.40513	1.30922	1.18327	1.37181	1.04068	0.82193	1.70881	1.15014	1.46102	1.21173	1.53075	1.35716	1.82525	1.23799		2.27819	1.63427	1.09088	2.01666	1.99406	1.64011	2.1306
	1.04685	0.762091	0.974846	0.764543	1.11727	0.964018	1.39375	0.992761	1.17741	1.11579	1.21914	1.71747	1.50598	0.802306	1.57221	1.46332	1.65775	1.69965	0.821132	1.24241	2.19624	1.44258		1.7363	1.26791	1.14745	1.1974	1.35481	1.16831	2.7981
	0.946735	0.788794	0.785107	0.880966	1.06166	1.13177	1.03854	1.06954	1.3255	1.08002	1.45598	1.30885	0.85928	1.39496	2.50991	1.48017	0.941501	1.47676	0.908904	1.03845	1.57688	1.8892		1.68216	1.21686	1.0992	3.00283	1.56074	1.663	2.32584
	0.860704	0.870992	0.893553	0.763672	1.00123	0.956688	1.08025	1.10558	0.983841	1.19984	0.995925	0.956022	1.42913	1.54622	1.55472	1.12988	1.12949	1.6685	1.96921	0.989491	1.18591	1.26632		2.29935	1.20055	0.928794	1.84841	1.6315	1.48075	3.95252
	0.983696	0.961662	0.881226	0.987258	1.12354	0.957854	1.71429	1.10408	2.51241	1.31682	1.20139	1.51124	1.05611	1.34515	1.24704	1.2319	1.12692	1.39064	1.14816	1.16761	1.43795	0.804986		1.14893	1.57246	1.23367	1.66583	2.31579	1.18831	2.02649
	0.869727	1.25812	0.916209	1.11531	1.10745	0.949025	1.03744	1.1882	1.05164	1.01504	1.17019	1.62952	1.05342	1.41877	1.56655	0.99723	1.13164	0.989005	0.838702	1.30831	2.98517	1.29545		5.88589	1.34674	1.38279	1.25337	1.36969	2.49094	0.854406
	0.854294	0.915818	0.9995	0.828492	0.955389	0.922539	0.882865	1.04756	2.01	0.979343	1.13941	1.97984	1.04559	1.37169	1.31634	0.827543	1.35324	1.45511	1.78844	1.29743	2.70848	1.3613		2.20856	1.91476	2.49244	3.81126	1.65904	1.73206	3.02882
	0.931223	1.1482	1.05297	1.08263	1.00525	1.08862	1.27163	1.39539	1.2592	0.932252	0.966917	1.82226	0.961852	1.20483	1.34883	1.11642	1.52917	0.949192	1.08247	1.81432	1.55156	1.13502		2.15492	1.64575	1.36885	1.12027	4.28358	1.09292	3.01216
	0.938425	0.888525	0.943028	0.795805	1.24826	1.0668	1.3165	1.04118	1.13876	1.22533	0.877641	1.22389	0.854531	1.07239	1.61203	1.59976	1.49153	1.87323	0.789553	1.13877	2.1251	1.73605		1.55705	2.15884	0.849223	5.76478	2.91619	1.71212	3.27919
	0.894658	1.15367	0.857571	1.04867	1.19716	0.97418	1.29774	0.924021	0.923205	1.13225	1.2007	1.50625	0.903759	0.974745	1.1994	1.44464	2.00938	1.22405	0.860071	1.48252	1.82126	1.09086		1.22505	1.18013	1.11464	1.54056	1.28508	0.956461	1.25937
	1.24654	0.98504	0.85324	0.927107	1.13164	0.87373	1.18718	0.915871	1.44961	1.29141	1.06836	1.002	1.13478	1.60858	1.42412	1.42169	0.984665	1.72497	1.12853	1.82579	1.93187	1.19414		1.36432	1.26799	0.954102	2.57255	1.34697	2.25105	3.41346
	0.858251	1.02643	0.90638	1.21353	1.06456	0.982176	0.910803	1.10134	0.993503	1.28144	1.20574	1.02099	1.14903	0.733405	1.79544	0.895449	1.07641	0.956355	1.70289	1.34761	1.62419	1.1226		2.45494	1.26118	1.3229	1.63252	1.59818	1.06166	2.92954
	0.86292	0.92504	1.07863	0.93336	1.14295	1.01982	1.14523	1.16552	1.87889	1.19129	1.35512	1.12261	1.22818	0.783807	1.21123	0.886664	0.897105	1.36049	1.89149	1.60145	1.73896	0.837357		1.87923	1.68104	1.82214	1.48959	2.49023	1.39603	2.42729
	0.897982	1.02391	0.878727	1.10471	1.03196	0.810928	0.968896	1.25249	1.15309	1.07471	1.02161	1.22989	1.22161	0.880697	1.65017	1.21805	1.37485	1.22539	0.854769	1.01619	1.6052	1.55172		4.62769	1.30693	1.5571	2.4681	3.84195	1.71582	2.76528
	1.17008	0.82118	1.00583	0.935259	1.04327	0.860237	1.25786	1.04874	1.90705	1.3484	1.2755	1.91571	1.07091	0.810456	1.05797	0.970004	1.27373	1.50691	1.08342	1.53609	1.18357	1.27226		2.38298	1.26165	1.80038	4.43945	4.67891	2.08349	2.33983
	1.24385	1.16257	0.744461	1.11247	1.13903	0.931201	0.891413	1.05737	1.31667	1.29497	1.26155	2.33217	0.843688	1.18542	0.966683	0.992481	1.26424	2.28019	1.04187	1.63003	1.56139	1.25137		1.73213	2.20681	1.19137	1.46893	2.3332	1.05314	2.33567
	0.91112	1.04815	1.04848	0.997388	1.06424	1.04298	1.43641	0.920107	1.31051	1.29426	0.882091	1.47959	1.30051	0.901555	1.57405	1.19224	1.1467	1.49075	1.28358	1.20552	2.04581	2.36177		4.18791	1.49347	1.53592	1.25404	1.19565	1.80338	2.90205
	0.843688	0.987936	1.02565	1.00372	1.02729	0.953023	0.766126	1.03292	1.42645	0.953937	1.07834	0.96052	1.3647	0.932386	1.95086	1.3666	0.877265	1.64501	0.963356	1.62252	2.14976	1.10384		1.90621	1.25619	1.76166	1.58554	2.64005	0.987721	2.91104
	1.02889	1.01062	0.991338	0.95093	1.04815	0.927536	1.08746	1.1208	1.51641	1.19652	0.939196	1.21739	0.995964	0.907507	1.73447	0.822636	1.05775	1.34383	1.22541	1.08311	1.95636	2.08658		3.53523	1.03664	1.07308	1.28003	1.56739	1.45501	2.4591
	0.787891	0.927936	0.983008	1.06949	1.11035	0.878727	1.26094	1.16434	2.93686	1.07052	1.3348	2.00666	1.05793	1.19845	0.735132	0.616858	1.21399	1.4696	1.3947	1.36499	1.14143	1.0702		1.01499	1.70083	1.70563	2.09512	1.26498	1.01646	3.66234
	0.851286	0.983914	0.926037	0.981797	1.03469	0.942029	1.26316	1.37383	2.32484	1.25414	1.7771	1.08712	0.713336	0.700214	1.9975	0.945706	1.48145	1.4088	0.961615	1.5533	1.44378	1.12703		1.56588	1.21765	2.19464	3.17525	1.65817	2.06236	1.04781
	0.895291	1.33239	0.97368	0.896241	0.869437	0.96685	1.10685	1.1852	1.57138	1.13558	1.54021	1.49242	1.00412	0.792493	1.78278	1.18844	0.916729	1.11761	1.32165	1.39233	1.05397	2.44622		2.01216	1.8372	1.2378	1.31618	1.52734	1.24247	2.83192
	1.12386	1.17062	1.03382	0.909774	1.02402	0.987673	1.02691	1.20869	1.46244	1.53257	1.1274	1.24738	0.904551	0.888043	1.60386	1.22335	1.49276	1.73497	1.40839	1.8578	1.33	0.923941		2.08746	6.08817	1.2696	1.11794	1.62786	1.41373	3.25854
	0.909062	1.12601	0.976012	1.12632	1.16493	0.933533	0.768658	0.936836	2.94786	1.15204	1.34783	1.19424	1.10669	0.808097	1.68999	0.850336	1.29898	1.74429	1.04622	1.39635	0.936698	1.48793		1.46393	1.49656	1.25979	1.45611	0.912386	1.55973	2.3275
	1.0573	1.05598	0.9995	1.14958	1.21324	0.978011	1.31286	1.22906	1.30835	0.912703	1.29126	1.06064	0.931856	0.917105	1.38264	1.11381	2.05657	1.15775	1.20158	2.0415	2.15692	1.15758		1.5957	1.15251	1.35158	1.39614	1.99185	1.65062	2.09995
	0.926553	0.981126	1.01466	1.23601	1.08831	1.32334	0.959398	1.14831	1.47176	1.39691	1.8052	1.29935	0.996518	1.25705	1.50675	1.44084	1.25223	1.01383	0.996438	1.69576	1.50391	3.60364		1.30285	1.54666	1.59035	2.49559	3.10851	2.91013	3.42379
	0.943649	0.962091	1.06813	1.12845	1.09587	1.07896	1.11247	1.15614	1.58387	1.14397	1.11689	1.40147	1.43332	1.05764	1.19757	1.17586	1.16236	1.88939	1.02089	0.957319	2.66533	1.72837		1.84374	2.03	0.895282	1.42495	1.35956	1.25914	1.46377
	0.950534	0.824504	1.12261	0.773486	1.05491	0.959687	1.46799	1.14579	1.18774	1.30962	1.12273	1.33267	1.12268	1.02906	1.98634	0.985754	1.14097	1.2707	1.33376	1.06231	2.81826	1.23348		3.82542	1.48073	1.60708	4.37748	1.60578	1.40885	1.62552
	1.04211	0.98992	0.85324	1.22256	0.957105	1.00666	1.20372	1.24536	1.07096	1.29537	0.955174	2.11261	0.893787	1.41115	1.27719	1.08801	1.18767	1.21872	1.00831	1.8644	1.9905	0.847329		1.94669	2.06973	1.1896	1.61503	1.9203	1.91539	2.12444
	1.32513	0.779464	0.864734	1.30748	1.09164	1.07096	0.854531	1.08944	1.54206	1.74579	1.09555	1.5967	1.03617	1.36895	1.23921	1.21401	1.10686	1.39364	0.848279	1.07083	1.41479	1.03348		2.71048	1.3761	1.32263	1.42495	1.82129	2.04048	1.89039
	0.958686	1.26204	0.951524	0.951326	1.05898	1.0678	0.874713	1.04381	1.12794	1.08872	1.33196	1.96918	1.0391	1.23121	1.58004	0.998892	0.799035	1.61603	1.06617	1.15791	1.41779	1.24535		1.0703	1.42849	2.67185	3.2762	1.26181		1.95619
	0.653265	1.20558	0.931201	1.10558	1.15984	0.904714	1.11579	0.918981	1.8724	1.12339	2.17324	1.82492	1.15766	0.824772	1.24938	1.38101	1.13941	1.32184	0.936051	1.5371	1.18174	1.79438		2.327	1.19351	0.898391	1.88123	2.90439		2.09229
	1.11769	1.16134	1.00783	1.00024	1.10836	0.953856	1.18718	1.18016	1.37764	1.08009	1.08134	1.55322	1.12576	1.14686	2.63935	1.14602	1.82654	1.11561	2.25904	0.880643	1.31951	1.685		1.59004	4.58164	1.11083	1.77445	1.3541		4.1959
	0.829363	1.0622	1.05331	1.0311	1.1096	0.947526	1.31357	0.96815	1.52707	1.43926	1.07582	1.15526	1.28864	1.00365	1.4671	1.27083	1.36059	1.50142	1.17974	1.04445	2.03648	2.28896		1.67133	1.53455	1.65115	3.90938	1.56264		2.39414
	0.815908	1.04434	0.981343	1.03854	1.10863	0.983175	1.48738	0.989759	1.47876	1.1776	0.843861	1.53257	0.794302	0.847453	1.12694	1.19121	1.47362	1.37581	0.810368	1.45539	1.64934	1.33565		1.81276	2.76328	1.443	2.39747	1.73209		3.25021
	0.848595	0.946542	1.02982	1.11579	0.963217	1.00466	1.07661	1.03196	0.932867	1.54951	1.61131	1.40113	1.27083	1.12901	1.5284	1.15869	0.999357	1.54223	1.29743	1.10933	1.61919	0.968975		2.16825	0.890859	1.43287	2.68249	1.50526		4.0668
	0.949743	0.922038	1.05497	1.14088	1.36574	0.860736	1.38583	1.35791	1.10511	1.07004	1.28842	1.69365	1.49569	0.895979	1.74779	1.16082	1.37147	1.6017	1.10146	1.2385	1.11611	1.59438		1.34983	2.1757	1.66354	2.29352	1.7412		1.64951
	1.03846	0.976193	0.810428	0.929956	1.13619	0.928036	1.62042	1.00654	1.24221	0.961456	1.00091	1.35032	1.00625	1.24236	1.03282	0.900989	1.11442	1.71098	1.09648	1.58177	1.41962	1.75362		1.2622	1.19897	1.60665	1.37248	2.59881		2.72447
	0.958053	1.14311	0.87323	0.94816	1.12027	1.02432	0.791452	1.2644	1.89855	0.85366	0.830349	1.16059	1.31452	1.27496	1.27103	0.775465	1.14386	1.05031	1.26822	1.77469	1.4576	1.57546		3.007	2.86767	1.45239	0.901716	1.91516		3.5962
	0.886268	1.04424	1.00716	1.1613	1.37265	0.876395	1.05445	0.942574	1.03382	1.24393	0.769008	1.37764	1.17412	1.02054	1.87023	1.05152	1.32692	1.326	0.810764	0.977641	1.19773	1.54088		1.45094	1.89339	1.90032	1.1939	1.45556		4.14426
	0.805224	0.91319	0.925537	1.0759	1.10402	1.01383	1.25809	1.14858	1.09095	1.0759	1.18836	1.3275	0.983696	1.14456	1.1386	1.55069	1.07694	1.02799	1.38552	1.01957	1.46593	1.1818		3.72764	2.06118	1.21512	1.53873	2.56605		4.32617
	1.02509	0.965898	1.09562	0.9093	1.04777	0.850075	1.16795	0.924611	1.35732	1.26917	1.4296	0.948526	0.76478	0.951206	1.39364	1.13755	1.40842	1.15659	1.25532	1.1133	1.31784	1.15275		1.93537	1.03443	2.96499	2.79427	1.65137		1.42179
	1.21132	0.766756	0.96002	0.898615	1.22134	0.87373	1.10328	1.16493	1.3953	0.945469	0.768365	1.60137	0.889434	0.88933	1.60153	0.911674	1.1874	1.08029	1.57325	1.51845	2.57021	1.14681		1.33267	1.41963	1.95051	1.58521	1.0941		3.85457
	1.20317	1.12751	1.07863	1.22113	0.9437	0.829419	1.08643	1.52161	1.62069	0.874397	0.86815	1.21906	1.13099	1.27271	1.2632	1.96169	1.4555	1.12577	0.779264	1.00118	1.28869	1.72988		3.89922	1.26142	1.21233	3.26453	1.27463		5.4008
	0.98243	1.22252	1.01033	1.27115	1.23083	0.934366	1.29537	1.10311	1.51491	1.01306	1.08836	1.01499	1.01947	0.99378	1.25687	1.17634	1.11399	1.33916	1.06055	1.27614	1.21189	1.05152		1.41962	1.10637	0.970509	1.76179	1.17111		4.00483
	0.932489	1.13394	0.832917	1.05793	0.88815	0.880893	1.08437	1.04021	1.74479	1.04472	1.33029	1.01649	1.04804	1.1193	1.61636	1.09964	1.11823	1.37531	2.71096	1.60702	1.46227	2.24519		1.15026	2.41393	1.14386	1.39197	1.71452		2.43128
	0.922438	0.867024	0.894719	1.00728	0.982091	1.06863	1.27171	1.09287	1.64568	1.31967	1.25973	1.14493	1.34436	1.15866	2.13093	1.24923	1.60413	1.41346	0.814958	1.62086	2.16892	1.40973		1.44961	1.6171	1.24654	1.4721	1.86134		1.36815
	0.913732	0.900643	0.924538	0.899802	1.05276	0.983342	1.25873	0.873887	1.03998	1.16581	0.880375	1.28502	0.831421	1.1022	1.28069	0.908429	1.11067	1.1964	0.943965	1.71651	1.81243	1.82438		1.64851	1.29442	1.12365	2.86573	2.02707		2.75862
	1.19763	1.22005	1.05047	1.07725	1.21105	1.10428	1.13288	1.22214	1.62286	1.47376	0.736836	1.07496	1.05018	0.901555	1.21289	1.21971	1.19142	1.60203	0.964622	1.43255	1.61219	1.20981		2.05797	1.72307	1.28123	1.84874	1.47258		3.94253
	0.942699	1.13196	1.16009	1.01179	1.11035	0.941363	0.89632	0.987507	1.38264	1.25018	1.22236	1.17741	1.04519	1.37812	1.49525	1.11421	1.13464	1.76329	1.10629	1.85383	1.18807	0.763039		1.22156	1.44385	1.31839	4.62052	4.11072		2.63118
	0.981797	1.07099	0.828586	1.12426	1.21823	0.878228	0.907163	1.05298	2.38414	1.53724	1.14895	1.03615	1.03482	1.31834	1.41079	1.41717	1.29158	1.06897	0.810843	1.36097	1.13477	0.917056		2.15875	1.53328	1.60166	1.50608	2.13692		1.58254
	0.9222	1.02145	0.855572	1.05493	1.02279	1.14659	1.06846	1.24011	1.28069	0.908112	1.07555	1.09262	1.02454	1.43496	1.28086	1.2023	1.60799	1.3973	0.955995	1.33587	1.55556	1.3237		1.71348	1.45841	1.88895	1.89155	1.95979		2.11744
	0.993748	0.959303	0.820923	1.1776	1.26097	1.04431	1.05113	0.884075	1.87273	0.859121	0.938981	1.30935	0.831025	1.22863	1.34649	1.41433	1.32113	1.70531	0.9222	1.49759	1.28852	1.11429		1.57804	1.27511	2.0518	2.21323	3.17903		1.55656
	0.966284	0.884718	0.821423	0.848991	1.04408	1.12161	1.02825	1.01571	1.32717	1.29933	0.887024	2.10761	1.05002	1.27635	1.02932	1.53257	1.23169	1.13143	1.23308	1.13807	2.34549	2.3685		3.63452	1.40902	1.55496	1.1361	1.32093		2.96518
	0.890542	1.12064	0.666334	1.07242	0.986434	0.961852	1.70463	1.22295	1.23272	0.846854	0.805737	1.37848	0.911674	1.32434	1.80243	1.22675	0.816032	1.22789	1.05445	1.27469	1.50925	1.28192		2.73996	1.30131	1.14113	2.61303	1.03237		2.49275
	0.81575	0.872922	0.973513	0.886901	1.11662	0.944028	1.44519	1.20043	1.18591	0.945311	0.848472	1.15859	0.859992	1.07046	1.92287	1.31318	1.65598	1.34283	2.52418	1.92858	1.66583	1.12727		1.21473	2.22002	1.92606	2.19657	1.32236		2.12494
	0.890146	0.880429	0.902882	0.981638	0.972279	0.865234	1.24875	1.27909	1.2717	0.862446	0.781448	2.4626	1.01496	1.18295	1.49375	1.14436	1.31936	1.16092	1.55283	1.01496	1.26953	0.936684		1.87689	1.2004	1.10402	1.22722	1.4983		3.47793
	1.00681	0.852654	0.952524	1.25421	1.38445	0.874563	1.48587	1.15641	0.985341	1.08484	1.04327	1.36532	1.49189	0.77067	1.48476	1.02659	1.20987	1.51824	1.04068	1.1519	1.90238	1.74666		3.13726	1.07297	1.23373	1.94953	1.93463		2.05347
	0.953463	1.25078	0.729135	1.10218	0.994692	0.98584	1.07487	1.16488	1.62102	0.94444	1.1089	1.18924	1.14658	1.01673	1.44794	1.08413	1.01464	1.78094	2.35742	1.64198	1.36165	1.94539		1.88606	1.58378	0.910241	1.96335	3.76929		3.05597
	0.801345	1.0437	0.860403	0.950534	1.14483	0.955689	1.42097	1.3304	1.39897	1.2004	1.26568	0.947193	1.1757	1.20515	1.55939	1.14626	0.980483	1.0593	2.48469	1.62155	1.71997	1.96731		1.49525	1.03126	0.864879	1.64568	1.18876		2.77445
	1.2019	1.12724	0.91421	1.19731	1.05571	0.843745	1.33668	1.1341	1.38148	1.22881	1.16386	1.42679	0.843055	0.869491	1.23488	1.09529	0.969062	1.12194	0.940799	1.54552	3.14943	0.969054		1.35299	2.33882	1.14708	2.8066	1.91793		2.93653
	1.02715	1.19121	1.01216	1.18496	1.12601	1.04231	1.19786	1.11067	1.55572	0.885556	1.21373	1.79827	0.982351	0.810992	2.25787	1.52766	1.27861	1.88589	1.63941	1.75839	1.54839	1.09996		4.02316	1.31927	1.43662	1.5409	2.10384		3.17808
	0.744361	1.0934	0.936532	0.932331	0.963164	1.02899	1.2482	1.14826	0.917208	1.07186	1.07979	1.46177	1.12212	0.900214	1.36682	1.21369	1.28617	1.50175	0.826039	1.17158	2.20023	2.83902		1.2607	1.5613	1.47088	1.2752	1.80103		1.14343
	0.788603	1.05507	1.25754	1.08579	1.35389	0.989838	0.919588	0.998928	1.94903	1.05311	0.983592	1.6725	0.96486	1.15212	1.27303	0.745786	0.989383	2.10878	1.06094	2.18976	1.37864	1.13399		2.40546	1.77404	1.94708	1.81576	1.92323		1.89422
	0.764622	0.881394	0.969182	0.947448	1.27292	1.01583	1.43649	1.08729	1.13277	0.909616	1.15046	1.20356	0.830471	1.17646	1.45294	0.809023	1.03217	2.22106	0.917452	1.04638	1.78044	1.21773		2.79993	1.74555	2.71088	1.48642	1.20237		4.01266
	1.01662	0.857909	0.939364	0.699565	0.895013	0.910378	1.34428	1.10386	1.34499	1.39897	1.4541	1.20473	0.791452	1.75303	1.2009	1.99755	1.53898	1.75945	1.00625	0.900107	1.61319	1.05303		2.01916	1.72663	1.76504	2.55872	1.33937		3.47926
	0.939691	0.80504	1.02449	0.981955	0.815282	0.884724	1.37388	1.34665	1.48826	1.04939	1.26836	1.49758	1.42461	1.17448	1.23788	0.81385	1.01013	1.17358	0.979422	1.20295	1.03548	0.777048		2.01599	1.40617	1.24418	2.29052	1.68223		2.14943
	0.921171	0.79941	0.970848	0.899248	1.35357	1.004	1.28176	1.1689	2.14359	1.27163	1.3081	1.03365	1.3313	1.08134	1.28752	0.774278	1.37625	0.855406	1.03562	1.67475	1.15509	0.958528		4.85357	1.25675	2.37539	1.42146	1.70313		2.13527
	0.848041	0.916139	0.997501	0.954412	1.00606	0.903881	0.998101	1.23657	1.27553	1.26862	1.0992	1.23272	1.16636	0.886434	1.25087	1.00309	0.896032	1.43562	2.8573	1.39158	1.45311	1.73154		2.90055	1.87012	1.35448	1.71281	1.9294		2.22855
	1.1461	1.04558	1.02349	0.899565	1.0866	0.942529	1.32893	1.00971	1.2049	1.04385	1.44107	1.50858	0.971508	0.909544	3.18941	1.09584	0.887292	1.4686	0.833478	1.80123	3.42862	1.03704		1.78211	1.34365	1.0207	1.1286	2.03142		2.82692
	1.02541	1.14611	1.04331	1.18188	0.996676	1.06713	0.914761	0.963432	1.35016	1.27582	1.25249	1.24638	1.17539	1.06745	1.21656	1.16336	1.37877	1.37081	2.03205	1.28515	1.24305	1.17087		4.6675	1.51318	2.41662	2.68266	1.44535		2.66817
	0.781401	1.16402	0.873063	1.14531	1.02853	0.906547	0.922833	1.00649	1.34733	1.08746	1.04767	1.13676	1.14238	1.17346	1.05097	0.978789	0.912332	1.38714	1.09782	1.13169	1.03615	1.13621		1.5992	2.49711	1.51475	2.89838	2.02612		6.01199
	1.07289	1.19871	0.985674	0.942699	0.958606	1.20523	0.848358	1.01662	1.37631	0.849228	1.1852	0.912377	0.885635	0.986113	1.50658	0.986704	1.08043	1.28786	1.04424	0.920965	1.03482	1.09814		2.14976	1.62366	1.91094	3.49609	2.77008		4.77295
	1.27685	0.900965	0.828086	1.06387	0.809276	0.944028	1.16605	1.02016	0.873563	1.01567	0.728794	1.4013	1.2292	1.16354	1.2677	1.1002	1.16826	1.25104	1.13605	1.21357	1.1919	1.69822		1.44794	2.56992	1.46681	1.86024	2.1522		1.5249
	0.984171	0.901501	0.984341	0.820815	0.95555	0.937531	1.27479	1.08558	1.90988	1.02825	0.89689	1.14026	1.37515	1.05968	1.27386	1.16628	1.12665	1.50541	0.901306	1.22054	1.24754	1.08381		2.04181	1.90352	1.80408	3.66067	1.77499		1.48709
	1.18188	1.00005	0.821756	1.04456	1.04177	0.90738	1.41488	0.844987	1.16209	1.57032	1.31748	1.15559	1.13668	1.03442	1.30785	0.985437	1.06129	1.45111	1.17847	1.14745	1.3933	1.79565		1.78794	2.47353	1.22466	1.12244	1.79209		1.78211
	1.06221	0.944129	1.03765	0.962485	1.17517	0.900383	1.54879	1.17319	0.964018	1.28334	0.94252	1.75379	1.71318	1.58493	1.54539	0.824456	0.936139	1.81093	1.17087	1.48627	2.96202	0.687139		1.87623	1.49086	1.00997	1.42979	1.73352		2.71014
	0.863474	0.893244	0.943028	0.993985	0.914906	1.18657	0.975307	1.10397	1.327	1.41591	0.784558	1.2632	1.07883	1.24579	1.24388	0.954412	1.03394	1.82692	2.22525	1.36783	1.73597	1.57056		1.62236	1.16217	1.16214	1.34316	2.644		2.10112
	0.941749	0.968043	0.797768	1.08366	1.09201	1.01566	1.15497	1.00751	1.18441	1.01567	1.3955	1.28819	0.910645	1.25137	1.16925	1.59169	0.998874	1.31101	2.34436	1.0229	2.17208	1.00348		1.86407	1.22889	1.4682	6.01216	1.64931		1.35832
	0.983775	1.03442	1.05347	1.00554	0.987239	1.10778	1.25049	0.976515	1.21339	1.62034	1.13566	1.15775	1.15552	1.19877	4.05047	1.18124	0.574853	1.39214	1.24654	1.31973	1.87806	0.895449		1.89155	1.71357	0.808847	1.86673	1.41971		2.25371
	0.896953	1.16027	1.08829	0.810131	1.23775	0.879227	0.871785	1.12842	1.30168	1.1776	1.2237	1.41696	1.50811	0.950617	2.05297	2.47915	1.12944	1.95286	1.25904	1.10938	1.69499	0.663633		2.24088	1.41037	1.09287	1.82259	2.14816		3.32284
	0.985833	0.987239	0.801766	1.03435	0.948847	0.9337	1.12386	1.0592	1.44078	1.00443	1.12601	1.5389	0.940008	0.843378	1.44744	1.04511	1.5371	3.5274	1.55061	1.1911	2.55006	1.17895		2.00283	1.57863	1.52161	1.15242	1.40879		1.08096
	0.961377	1.01228	1.04598	0.986862	1.07662	1.12194	1.06134	1.22874	1.51707	1.11808	1.00869	1.15592	0.881836	1.00402	1.30668	1.12481	1.20236	1.15359	1.35156	1.58139	1.35299	1.34887		1.35382	1.726	1.77282	1.59787	3.33542		1.92604
	0.932093	0.83571	0.924538	0.964147	1.03083	0.848076	1.09395	1.177	0.949192	1.25469	1.47078	1.51174	1.11025	0.59748	1.37581	1.11698	1.80611	0.982509	0.95188	1.88563	1.94353	0.937871		1.96968	1.59296	1.47501	1.39397	1.41638		2.58787
	1.11429	1.06836	0.940696	0.913257	1.12016	0.859404	1.09157	1.18504	0.933367	0.957736	1.22965	1.22822	0.84171	0.897426	1.35116	1.28801	1.4407	1.24321	0.820103	1.39153	2.36382	1.13225		1.88023	1.63221	1.16815	0.964684	1.94943		2.08229
	0.942541	1.12402	0.846577	1.02786	1.00268	0.905381	1.33399	1.03748	1.11977	1.09141	1.13185	1.28003	1.16264	0.917265	1.65301	0.945469	1.3941	1.24071	1.29513	2.64043	1.43978	1.32513		3.18108	2.25224	1.58177	1.61036	1.22184		2.35266
	1.20111	1.21228	0.890388	0.906846	1.04595	0.92687	1.20807	1.11228	0.934366	0.995251	1.3067	1.21639	1.00253	1.25217	1.17358	2.59438	1.22268	1.17641	0.964622	1.51496	0.978677	2.00902		1.57071	1.04954	1.17555	4.53523	1.8163		3.24671
	0.961615	1.01421	1.17858	0.850178	0.977694	0.956688	1.13835	1.4059	1.4098	1.75536	1.22193	1.22405	1.09418	1.16692	1.43562	0.945152	0.972225	1.26204	1.23332	1.24788	1.16608	1.96027		2.20623	1.76351	1.28976	3.07679	2.0459		3.29152
	0.844717	1.16456	1.11811	0.980609	1.14327	0.929702	1.16644	1.0696	1.54706	1.41053	1.15201	0.871064	1.05635	1.34375	1.18707	1.14951	1.43212	2.43728	1.08302	1.01062	1.37048	1.07962		2.45511	1.62604	1.35635	1.12144	1.68841		4.16892
	0.870598	0.911528	1.05864	0.949743	0.993083	0.950858	1.72283	0.999571	1.5992	1.12323	0.956836	3.34683	1.20269	0.96815	0.951358	1.02778	1.52928	2.74779	0.788049	1.04021	1.75812	1.75489		1.82925	1.5336	1.33791	2.80926	1.36359		2.96285
	0.949743	1.16724	1.08546	0.953621	1.06257	0.902382	0.901148	1.11013	1.1251	1.17444	1.24461	1.46827	0.829363	0.810885	1.36332	1.2167	1.21941	1.37031	0.831896	0.877265	1.57355	1.35869		1.48842	1.97325	2.58981	1.04115	1.63617		2.57921
	0.856431	1.1955	0.969015	0.814325	0.882306	0.9995	1.21433	1.05416	1.16608	1.00665	1.33512	1.23272	1.07099	1.07952	1.34849	1.1256	1.44252	1.50891	0.860546	1.28944	1.86024	1.20894		1.44128	1.67543	4.24826	2	1.76431		3.23522
	0.773565	1.06826	0.896052	0.938188	1.06027	0.974846	1.18607	1.12316	2.01283	1.42802	1.50134	1.71864	1.22161	1.33432	1.36798	1.00348	1.32686	1.3918	2.58757	1.56627	1.40846	0.864741		1.5344	1.22208	1.67861	1.82276	1.67756		1.8046
	0.731856	0.985255	1.10445	0.895053	1.06166	1.08562	1.0372	0.999839	1.16009	0.920459	1.02327	1.34883	1.35702	1.12365	1.76295	0.999842	0.988633	1.339	1.7427	0.95008	1.26753	1.74658		1.55805	1.07685	0.894048	1.06813	2.01132		2.24421
	1.29759	0.91437	0.85374	1.11444	0.968847	0.848076	0.832529	1.13512	1.1914	1.08706	0.958981	1.51824	1.05564	1.42145	1.23638	0.982825	1.00509	2.0633	1.27543	1.21458	1.40963	0.861575		2.85874	1.9385	0.83378	1.32667	2.04321		1.326
	1.04044	0.885147	1.22056	1.18251	1.13046	1.03515	0.840206	1.44772	1.29735	0.956312	0.975603	1.58971	1.02208	1.1481	1.13527	1.05089	1.27791	1.48309	0.93423	1.42048	1.28502	2.01504		1.74513	1.70914	0.995442	1.45927	3.29545		3.30252
	0.887535	1.38247	0.823921	0.950851	0.98193	0.877061	1.06506	0.910831	2.27669	1.3059	0.745791	1.8674	0.890463	0.768525	1.8634	1.15655	1.6622	1.03182	0.906055	1.47603	2.55356	0.883577		2.02316	1.79264	0.969491	0.970848	1.65097		2.9985
	1.1575	0.831099	1.08846	1.19739	1.23753	0.997001	1.06355	1.05839	1.4581	1.18718	1.53501	1.22439	1.09988	1.15282	1.5374	1.01504	1.43668	2.01916	1.23902	1.65732	1.69632	1.00784		1.83092	1.20791	0.860268	2.87006	1.41599		3.19657
	0.864741	1.03571	1.06397	1.07859	0.899249	1.00516	0.850495	0.951475	0.876562	1.20879	1.16783	0.930368	1.05485	1.35936	1.66933	1.10803	1.86804	1.21206	1.07178	1.04686	1.89522	1.65453		2.82242	1.35386	0.923968	1.99334	1.24788		2.32384
	1.00419	0.789223	1.01666	0.874001	1.17839	0.920207	0.986308	1.16751	1.05897	1.15275	1.47936	1.11061	1.11516	1.02322	1.57588	1.06284	1.46874	1.24788	1.60419	1.69099	1.07896	1.35774		2.73013	1.22461	1.32204	2.45994	2.74745		2.60886
	0.893787	1.15078	0.929868	0.781084	0.710563	1.06413	0.827147	1.14155	1.52007	1.2649	1.40665	1.91371	1.18338	1.04	1.1984	1.01472	1.63845	1.1281	1.65485	1.39121	1.26087	1.51191		2.41129	2.19264	2.1704	3.63518	1.77586		6.41146
	1.3871	0.87244	0.927203	1.12228	0.974906	0.877395	1.0922	1.06735	1.25787	1.00689	0.940858	1.17891	0.794143	0.939786	2.51841	1.34476	1.5652	1.37914	1.21187	1.777	2.90471	1.88089		2.99267	1.53399	1.47121	1.42212	1.35457		2.43212
	1.00372	0.929973	0.740796	1.02604	1.04976	1.02415	0.778235	1.15196	1.19174	1.34381	0.777802	1.28069	1.14935	1.10558	1.18141	0.944836	1.14622	2.00516	1.0349	2.09893	2.22039	1.50194		1.92887	2.19604	1.31635	1.18941	1.85991		4.82542
	0.803482	0.985845	0.955855	0.99169	1.19062	0.927536	1.23395	1.07501	2.54123	0.876375	1.14917	1.14759	0.941512	1.40155	1.37115	1.75441	1.74654	1.77178	1.11975	1.38086	1.37881	1.45319		1.91154	1.44092	1.08086	2.12277	1.69949		1.96652
	0.853423	1.05078	1.02066	0.809181	0.955603	0.992837	1.18465	1.21791	1.7333	0.684448	1.29893	1.75212	0.748002	0.71689	1.23555	1.10645	1.11764	1.08462	1.3856	0.975013	2.70515	1.33091		1.81609	1.44796	1.03324	2.54506	1.61749		3.86274
	0.797151	0.637748	0.961686	0.9685	1.10177	0.969682	0.957895	1.14241	1.52091	1.05121	1.26499	1.80776	1.14832	0.880107	1.47393	1.16834	1.11812	1.17908	1.88912	0.94756	1.85824	1.51816		2.76778	1.97301	1.22826	1.00167	1.56636		7.28003
	0.750218	0.747453	1.03848	0.914365	1.17276	1.02632	1.28025	1.15335	0.984341	1.24804	1.49662	2.01832	0.97681	1.01544	1.82909	1.18647	1.71383	1.23755	1.11183	1.14032	1.58437	1.27812		1.59437	2.2535	2.63008	1.09828	1.49822		3.39664
	0.787178	0.802949	0.969848	0.979422	1.10263	1.10711	1.00214	1.2229	0.954023	1.16795	1.06702	1.39014	1.17665	1.09024	1.15042	1.14143	1.13416	0.9995	1.22928	1.15791	2.02099	1.496		2.23588	1.33051	1.7763	2.75646	1.53209		2.23072
	0.736209	0.813458	0.894886	0.795647	1.10172	1.10128	1.31049	1.12933	1.35882	1.00008	1.29952	1.39197	1.0922	1.62831	1.69382	0.837594	1.49807	1.1251	1.37744	1.08059	1.41196	1.18583		2.1924	1.64377	1.39067	1.48842	1.83213		2.93753
	0.942541	0.955335	0.894553	1.23253	0.984665	1.12444	1.3871	1.21115	1.13227	1.06601	0.99437	0.994336	1.19747	1.17239	1.3315	1.13439	1.20783	1.90388	0.838069	1.17898	1.10811	2.46031		2.20523	1.23467	0.765791	1.54123	4.28587		2.81393
	0.766759	0.962949	0.957021	0.797151	1.1289	1.0713	1.07273	1.18992	1.28219	1.0091	0.841823	1.1909	0.796834	1.03845	1.67683	1.09648	0.955013	1.19707	1.06846	1.34858	1.339	1.11777		1.43628	1.32877	1.80054	1.31184	1.96146		2.90938
	1.04527	1.29946	0.956688	0.88516	1.16702	0.9995	1.0019	1.03871	1.09012	1.0588	0.694745	1.24538	1.01781	0.875764	1.71598	1.08302	1.31748	1.76378	1.096	1.61898	1.60986	2.1184		1.47276	1.55853	0.980161	2.34016	1.21504		2.37781
	0.755046	0.927936	0.872897	0.972062	1.08702	0.977844	1.40926	0.857909	1.99567	1.5613	0.722091	1.78261	1.5541	0.939088	1.55472	0.829917	1.11319	1.02815	0.703364	1.38268	2.47293	1.76605		2.27303	1.73344	1.30279	2.98367	2.15512		2.35865
	0.977918	0.792815	0.76695	0.896478	1.03598	0.855406	1.11713	1.14504	1.22372	1.31595	0.961984	1.35832	1.45627	1.10375	1.34783	0.833241	1.45984	1.08512	1.38164	1.1733	2.93187	0.936209		3.22322	1.66347	1.32536	1.43512	1.54713		3.88772
	0.990582	0.895174	0.832917	0.934705	0.931635	1.00233	1.45319	0.987721	1.35266	1.32109	0.936568	0.979677	0.948714	1.07239	1.43678	1.14602	1.157	1.28386	1.52964	0.919357	1.10428	1.10803		2.00416	1.63633	1.7267	1.39097	1.88841		1.92937
	0.713811	0.914584	0.861736	0.906213	0.994745	1.17208	1.12022	1.19721	1.68816	1.23926	1.44488	1.07863	1.03854	0.983003	1.95652	1.05105	1.49217	0.881892	1.6133	1.40209	1.42895	1.31223		1.69332	1.79114	2.19839	1.30135	1.30653		1.70948
	0.880886	0.944879	1.08429	1.26522	0.957748	1.08946	1.11571	1.3066	1.38098	1.13708	1.02054	1.14943	1.30218	1.05753	2.51058	0.886822	1.60858	1.85324	1.00665	0.933137	1.86807	0.906925		3.56405	1.64765	1.50134	1.60336	1.65548		2.76428
	1.00847	1.13389	0.809429	1.01979	1.23024	1.14026	1.25524	1.28247	1.42912	1.62604	1.10059	1.28352	0.947052	0.925469	1.22106	0.882232	1.27013	1.33433	2.211	0.940322	1.28036	0.889513		1.59154	2.4706	1.07861	1.5239	2.14404		2.17908
	0.956628	1.13399	1.09495	0.995647	0.981823	1.13143	1.06063	1.3274	1.2004	1.13526	1.03319	1.4696	1.10653	0.807775	1.2567	0.852157	1.14332	2.04248	1.61591	1.43265	1.70265	1.40198		1.55389	1.44867	1.2518	2.10495	1.62097		3.34016
	0.95093	1.14686	0.969682	1.25651	1.2215	0.9337	1.18013	0.94563	1.07863	1.03403	1.33818	1.4711	1.17499	0.920483	1.48176	0.876217	1.0992	1.21373	0.738662	1.04204	5.87323	1.13692		2.27736	2.62264	0.909544	5.3963	0.998734		3.38331
	0.891254	1.11732	1.05497	0.984408	1.02166	0.992004	1.13518	1.24483	1.12444	0.980055	1.1104	1.03831	0.977048	1.0037	1.5922	1.2372	1.07239	1.15359	1.26743	1.06456	1.91304	3.15702		2.84474	0.978868	1.23105	2.52207	1.8497		1.58471
	0.943728	1.25083	1.13726	0.931381	1.20531	0.97268	0.944519	1.34048	1.40097	1.28326	1.21812	1.32734	1.26229	0.884933	1.28169	1.35093	1.30349	1.26537	1.85809	0.961716	1.78677	0.929244		2.17591	2.06039	1.59759	1.37015	1.97269		1.68299
	0.958053	1.03013	1.11544	0.850811	1.15625	1.14709	0.943728	1.17244	1.35865	1.60926	0.886005	1.25887	1.10645	0.686488	1.44378	1.10574	1.37893	1.35349	1.12679	2.01705	1.80043	1.5905		3.95252	1.59011	0.942788	2.09612	1.17293		1.70182
	0.846379	1.22311	0.957854	1.01211	1.06724	0.934699	0.793194	1.08654	1.58687	1.03854	1.04772	1.66084	1.21417	1.01635	1.51341	1.49624	1.14231	1.14576	0.861892	1.35555	3.24838	0.988366		1.44478	0.881678	2.13013	1.37315	1.64472		2.30435
	0.898773	1.10724	0.92637	0.832133	1.16756	0.95369	1.17206	0.982145	2.37848	1.43546	0.834263	1.22889	0.932806	0.906273	1.52907	1.05857	1.25088	1.89772	1.02279	0.925898	1.08712	1.03609		1.95352	1.70542	2.20718	1.67383	4.50265		2.37731
	1.07012	1.17233	0.820423	0.913178	1.22654	0.912877	1.22224	1.22879	1.35049	1.3518	0.881126	1.41846	0.87962	0.929169	1.37081	1.03023	0.987828	1.50125	1.1389	1.41282	1.1974	1.11159		3.90005	2.0744	1.07464	1.23172	2.53898		1.29385
	0.998259	0.870563	0.883558	0.989315	1.17861	0.877894	1.43387	1.18123	1.60936	1.19232	0.824826	1.328	0.917689	1.26402	1.42129	1.04076	1.11528	1.40696	0.75924	1.25298	2.07163	0.944123		2.55072	3.11468	1.17421	2.80476	0.984171		1.7293
	0.744123	0.99807	0.901549	1.18472	1.27308	1.00983	1.99992	1.34231	2.04698	0.990819	0.80429	1.23088	0.946419	1.00836	2.42562	1.03609	1.10777	0.948026	0.766522	1.18408	1.26537	1.80491		1.71781	1.51389	0.942359	2.56039	1.49387		2.08996
	0.846063	1.04011	0.973846	1.07139	1.04177	1.08279	1.09838	1.14745	1.64468	1.2167	1.33984	1.02999	0.975228	1.12895	2.1316	1.1947	1.29952	1.82909	0.886427	1.42381	1.81992	1.304		2.2672	1.63989	1.58724	1.52424	1.18298		5.17525
	0.969925	0.967614	0.941529	1.06917	1.16107	0.890222	0.984013	1.1504	1.56588	1.31587	1.17046	1.41929	1.36945	1.02021	1.01599	1.10803	1.58129	1.38864	0.853502	1.43174	1.07013	1.02271		3.18957	2.58852	2.14477	2.14343	2.30605		1.89339
	0.862683	0.800697	0.928869	0.722596	1.09383	1.01766	1.11254	1.10279	2.11977	1.20277	1.34048	1.13793	0.79541	1.09432	1.2612	1.12386	1.23008	1.5962	1.46324	1.39625	1.91338	1.29038		1.37281	1.49521	1.22236	1.90455	3.20728		2.08579
	0.71856	0.912708	0.805764	1.01377	1.01528	0.972347	1.19668	1.05727	1.49125	1.21393	0.976247	1.33683	1.05912	0.968311	1.27969	1.18378	1.02912	1.11677	0.832608	1.17255	1.30135	0.876692		2.50858	1.08619	0.970241	1.70198	2.11642		5.58138
	0.758765	0.738284	0.933866	0.988128	1.28836	1.34649	1.01567	1.08928	0.97418	1.10875	0.995603	1.28869	1.02145	1.06107	1.37764	1.1681	1.69962	1.18091	0.993906	1.86327	1.65551	0.734547		1.71814	1.51468	1.00091	1.47926	2.30787		2.13393
	0.805224	0.798928	0.80743	0.932885	1.08279	0.828586	1.45279	1.05255	1.45077	1.2854	0.712547	1.0678	0.981084	0.824611	1.36149	1.5685	1.08847	1.35499	1.32663	1.56504	2.04065	1.47052		1.9342	1.45683	0.925952	1.5952	1.76407		6.70048
	1.07368	0.96874	0.932034	0.791452	0.887882	0.944861	1.46601	1.07239	1.14726	1.00324	1.06225	1.87706	0.844242	1.0445	1.64501	1.30423	1.17834	1.71514	0.979185	1.44005	1.87506	1.19707		1.16942	0.994856	1.76863	2.03731	1.89323		2.01616
	0.980214	1.11619	0.988173	1.10051	1.15142	0.921539	1.37452	1.22295	0.965684	1.00008	1.31925	1.09545	1.21599	0.835871	1.55739	1.13637	1.40418	1.41346	1.28651	2.14869	1.89572	2.14373		1.68416	1.35362	1.53662	1.62969	1.89949		2.32717
	0.913494	1.06343	0.99417	0.898298	0.954155	1.01383	1.11777	0.930724	1.21323	1.32473	1.25517	1.74713	1.06458	0.916568	1.6017	1.06981	1.19324	1.27203	0.954887	1.90349	1.63985	1.04606		1.70948	1.51207	0.754638	1.06463	1.52165		3.16508
	0.957974	1.03662	0.8674	0.998259	1.21164	0.941029	1.02984	1.04836	1.44261	0.946973	1.56933	0.721806	1.07835	0.969276	1.34499	0.99723	0.900429	2.14293	1.41915	1.15485	2.96185	1.07202		1.65984	1.32924	1.67791	1.51358	2.31927		2.23422
	0.83704	0.930563	0.932867	1.08002	0.963646	0.957854	1.1818	1.21625	1.24938	1.48698	1.34354	1.34349	1.10281	1.17544	1.98817	0.832687	1.23405	1.82326	1.13581	1.3918	1.88123	1.89355		2.48259	1.56708	0.856408	1.51108	1.59311		2.26353
	1.07194	0.82311	0.836415	0.909458	1.06402	1.06697	0.920063	1.02611	1.35432	1.29933	1.05453	0.816092	0.860863	1.30504	1.21156	1.05603	1.74708	2.16958	1.09062	1.12123	1.23372	1.33106		1.57371	1.43522	1.07887	4.37831	1.69664		3.2099
	0.989315	1.04247	0.924038	0.924021	1.04981	0.986007	1.11539	0.924397	1.26753	1.42881	0.974102	1.24938	0.971349	1.12064	1.46993	0.984408	1.33035	1.10328	2.26957	0.890831	1.37431	1.02992		2.22822	1.84559	0.980751	1.83958	2.72141		1.55039
[truncated: 24,787 more rows]
