# Supplementary material for: Epithelial disruption drives mesendoderm differentiation in human pluripotent stem cells by enabling TGF-β protein sensing
Source: Nat Commun. 2023 Jan 21;14:349. doi: 10.1038/s41467-023-35965-8 (PMC9867713; doi:10.1038/s41467-023-35965-8)
Supplement: Supplementary file 4 — Source Data [file 41467_2023_35965_MOESM4_ESM.zip › Source Data Figure 8.xlsx]

## Sheet: Fig8b
immunostaining analysis
		CTRLsh			GPC4sh5-c10						CTRLsh				GPC4sh5-c10
		R1	R2	R3	R1	R2	R3				R1	R2	R3	R4	R1	R2	R3	R4
pSMAD1/5%	0 hr	3	1	5	5	0	6		ZO1 reoganization%	0 hr	30	57	20	32	7	12.5	5.6	34
	2 hrs	93	84	93	92	95	96			2 hrs	32	57	14	15	13	20.3	2.9	15
	6 hrs	81	92	92	93	95	100			6 hrs	41	56	24	19	14	16.4	7.3	12
	9 hrs	73	57	70	99	91	96			9 hrs	92	88	83	71	26	52	32	27
	12 hrs	24	20	23	64	38	53			12 hrs	97	89	94	85	78	80.4	69.6	44
	18 hrs	10	6	7	24	10	13			18 hrs	100	99	99	97	100	93	79	52
CTRLsh vs. GPC4sh5-c10		summary	p-value						CTRLsh vs. GPC4sh5-c10		summary	p-value
pSMAD1/5	0 hr	ns	>0,9999						ZO1	0 hr	ns	0.0994
	2 hrs	ns	0.9427							2 hrs	ns	0.1694
	6 hrs	ns	0.5543							6 hrs	*	0.0402
	9 hrs	****	<0,0001							9 hrs	***	0.0006
	12 hrs	****	<0,0001							12 hrs	*	0.0375
	18 hrs	ns	0.5067							18 hrs	ns	0.1458
