# Supplementary material for: Epithelial disruption drives mesendoderm differentiation in human pluripotent stem cells by enabling TGF-β protein sensing
Source: Nat Commun. 2023 Jan 21;14:349. doi: 10.1038/s41467-023-35965-8 (PMC9867713; doi:10.1038/s41467-023-35965-8)
Supplement: Supplementary file 4 — Source Data [file 41467_2023_35965_MOESM4_ESM.zip › Source Data Figure 9.xlsx]

## Sheet: Fig9b
immunostaining analysis
		CTRLsh	GPC4sh5-c10	CTRLsh + LPA	GPC4sh5-c10 + LPA	CTRLsh + Blebbi	GPC4sh5-c10 + Blebbi
pSMAD1/5% 12h	R1	24	64	9	13	50	70
	R2	20	38	5	4	41	63
	R3	23	53	4	4	72	86
				summary	p-value
		CTRLsh vs. CTRLsh + LPA		ns	0.1236
		CTRLsh vs. CTRLsh + Blebbi		****	<0,0001
		CTRLsh vs. GPC4sh5-c10		***	0.0003
		CTRLsh vs. GPC4sh5-c10 + LPA		ns	0.1722
		CTRLsh vs. GPC4sh5-c10 + Blebbi		****	<0,0001
		CTRLsh + LPA vs. CTRLsh + Blebbi		****	<0,0001
		CTRLsh + LPA vs. GPC4sh5-c10		****	<0,0001
		CTRLsh + LPA vs. GPC4sh5-c10 + LPA		ns	>0,9999
		CTRLsh + LPA vs. GPC4sh5-c10 + Blebbi		****	<0,0001
		CTRLsh + Blebbi vs. GPC4sh5-c10		ns	0.9983
		CTRLsh + Blebbi vs. GPC4sh5-c10 + LPA		****	<0,0001
		CTRLsh + Blebbi vs. GPC4sh5-c10 + Blebbi		ns	0.0518
		GPC4sh5-c10 vs. GPC4sh5-c10 + LPA		****	<0,0001
		GPC4sh5-c10 vs. GPC4sh5-c10 + Blebbi		*	0.0166
		GPC4sh5-c10 + LPA vs. GPC4sh5-c10 + Blebbi		****	<0,0001
