# Supplementary material for: Epithelial disruption drives mesendoderm differentiation in human pluripotent stem cells by enabling TGF-β protein sensing
Source: Nat Commun. 2023 Jan 21;14:349. doi: 10.1038/s41467-023-35965-8 (PMC9867713; doi:10.1038/s41467-023-35965-8)
Supplement: Supplementary file 4 — Source Data [file 41467_2023_35965_MOESM4_ESM.zip › Source Data Supp Figure 1.xlsx]

## Sheet: Fig S1c
RT qPCR			Fold change normalized to CTRLsh
			CTRLsh	GPC4sh5-c10	GPC4sh5c-10 + hGPC4c1	GPC4sh5c-10 + hGPC4c2
	GPC4	R1	0.84	0.3	0.61	0.91
		R2	1.3	0.14	0.62	1.07
		R3	0.92	0.53	0.48	1.12
					Summary	P-value
			GPC4sh5-c10 vs. GPC4sh5c-10 + hGPC4c1		ns	0.3537
			GPC4sh5-c10 vs. GPC4sh5c-10 + hGPC4c2		**	0.0042

## Sheet: Fig S1f
RT qPCR			Fold change normalized to WT
			AICS-0023 WT	AICS-0023 CTRLsh	AICS-0023 GPC4sh
	GPC4	R1	1	1.14	0.31
		R2	0.82	0.97	0.35
		R3	0.87	0.6	0.19
		R4	0.96	1.01	0.22
				Summary	P-value
			AICS WT vs. AICS CTRLsh	ns	0.9799
			AICS WT vs. AICS GPC4sh	***	0.0003
