# Supplementary material for: Epithelial disruption drives mesendoderm differentiation in human pluripotent stem cells by enabling TGF-β protein sensing
Source: Nat Commun. 2023 Jan 21;14:349. doi: 10.1038/s41467-023-35965-8 (PMC9867713; doi:10.1038/s41467-023-35965-8)
Supplement: Supplementary file 4 — Source Data [file 41467_2023_35965_MOESM4_ESM.zip › Source Data Supp Figure 2.xlsx]

## Sheet: Fig S2c
RT qPCR		Fold change normalized to WT
		WT	CTRLsh	GPC4sh5-c10	GPC4sh2-c3		OTX2	Summary	p-value
OTX2	R1	2.1	2.15	1.58	0.45		WT vs. CTRLsh	ns	0.9217
	R2	0.56	1.59	1.76	0.48		WT vs. GPC4sh5-c10	ns	0.9996
	R3	0.61	1.8	1.59	0.52		WT vs. GPC4sh2-c3	ns	0.6455
	R4	1.9	0.73	0.42	1.02
	R5	1.64	0.62	0.6	0.4
	R6	0.7	0.71	0.5	1.93
	R7	0.75	1.75	1.28	0.51
	R8	1.69	2.12	1.21	0.45
	R9	0.5	0.36	1.72	2.03
		WT	CTRLsh	GPC4sh5-c10	GPC4sh2-c3
OCT4	R1	1.02	1.01	1.05	1.28		OCT4	Summary	p-value
	R2	0.88	0.97	0.95	1.22		WT vs. CTRLsh	ns	0.8436
	R3	0.85	0.88	0.95	1.39		WT vs. GPC4sh5-c10	ns	0.9906
	R4	0.86	0.95	1.11	1.1		WT vs. GPC4sh2-c3	ns	0.1357
	R5	0.94	0.93	0.79	0.98
	R6	1.16	1.11	1.13	1.08
	R7	1.15	1.04	0.82	0.97
	R8	1.34	1.18	0.99	1.28
	R9	0.91	1.49	1.16	1.15
		WT	CTRLsh	GPC4sh5-c10	GPC4sh2-c3
NANOG	R1	1.24	0.52	1.3	0.84		NANOG	Summary	p-value
	R2	0.61	0.78	0.73	0.83		WT vs. CTRLsh	ns	0.1735
	R3	1.13	0.91	1.04	1.1		WT vs. GPC4sh5-c10	ns	0.4016
	R4	0.92	0.95	0.49	0.61		WT vs. GPC4sh2-c3	ns	0.1389
	R5	0.81	0.74	0.73	0.83
	R6	1.02	0.95	0.91	0.75
	R7	1.2	1.08	1.21	0.86
	R8	1.27	0.85	0.69	0.97
	R9	1.02	0.86	0.97	0.75
		WT	CTRLsh	GPC4sh5-c10	GPC4sh2-c3
SOX2	R1	0.93	1.24	0.97	1.35		SOX2	Summary	p-value
	R2	0.81	1.05	1.09	1.28		WT vs. CTRLsh	ns	0.7375
	R3	0.82	0.98	1.1	1.19		WT vs. GPC4sh5-c10	ns	>0,9999
	R4	0.97	1.08	1.01	1.11		WT vs. GPC4sh2-c3	ns	0.2704
	R5	1.08	1.16	1.29	1.15
	R6	0.9	0.88	1.04	1.11
	R7	1.04	0.78	0.79	0.82
	R8	1.5	1.2	0.72	1.34
	R9	1.12	1.48	1.19	1.12

## Sheet: Fig S2d
	WB Pluripotence
	ACTIN - Western blot
	NANOG - Western blot
	OCT4 - Western blot
	OTX2 - Western blot
	SOX2 - Western blot
	Second western
OTX2
			2004-10-01
			NANOG

## Sheet: Fig S2e
pERKT202/Y204						pAKT T308
pSMAD2						pAKT S473
pGSK3

## Sheet: Fig S2g
	% of positive cell for pH3
	WT	CTRLsh	GPC4sh5-c10	GPC4sh2-c3
R1	7.17	5.98	5.08	6.27
R2	5.49	5.1	6.3	4.61
R3	4.19	4.24	4.5	5.73
immunostaining analysis
			Summary	p-value
	WT vs. CTRLsh		ns	0.8855
	WT vs. GPC4sh5-c10		ns	0.965
	WT vs. GPC4sh2-c3		ns	0.9994

## Sheet: Fig S2h
	Global Intensity of clCASP3 over DAPI
	WT	CTRLsh	GPC4sh5-c10	GPC4sh2-c3
R1	5.49	4.51	7.27	4.51
R2	6.7	5.33	5.7	4.34
R3	5.32	4.88	5.82	4.44
immunostaining analysis
			Summary	p-value
	WT vs. CTRLsh		ns	0.2242
	WT vs. GPC4sh5-c10		ns	0.7368
	WT vs. GPC4sh2-c3		ns	0.0556

## Sheet: Fig S2i
	% of cell in each phase
	G0/G1						S						G2/M
	R1	R2	R3	R4	R5	R6	R1	R2	R3	R4	R5	R6	R1	R2	R3	R4	R5	R6
WT	41	40	41	43	41	43	21	21	20	23	23	23	29	30	31	25	26	25
CTRLsh	38	37	39	41	36	38	20	21	20	24	24	24	34	34	34	26	28	29
GPC4sh5-c10	42	42	44	47	41	40	20	20	20	22	23	23	30	31	28	21	25	27
GPC4sh2-c3	43	40	42	41	35	34	19	19	19	21	22	24	31	33	31	29	26	28
immunostaining analysis
	G0/G1		Summary	p-value
	WT vs. CTRLsh		ns	0.0675
	WT vs. GPC4sh5-c10		ns	0.7641
	WT vs. GPC4sh2-c3		ns	0.2671
	S		Summary	p-value
	WT vs. CTRLsh		ns	0.9918
	WT vs. GPC4sh5-c10		ns	0.9734
	WT vs. GPC4sh2-c3		ns	0.7641
	G2/M		Summary	p-value
	WT vs. CTRLsh		ns	0.0871
	WT vs. GPC4sh5-c10		ns	0.941
	WT vs. GPC4sh2-c3		ns	0.3863
