# Supplementary material for: Epithelial disruption drives mesendoderm differentiation in human pluripotent stem cells by enabling TGF-β protein sensing
Source: Nat Commun. 2023 Jan 21;14:349. doi: 10.1038/s41467-023-35965-8 (PMC9867713; doi:10.1038/s41467-023-35965-8)
Supplement: Supplementary file 4 — Source Data [file 41467_2023_35965_MOESM4_ESM.zip › Source Data Supp Figure 3.xlsx]

## Sheet: Fig S3a
RT qPCR		Fold change normalized to d0 shCTRL
		CTRLsh			GPC4sh5-c10				CTRLsh vs. GPC4sh5-c10		summary	p-value
		R1	R2	R3	R1	R2	R3		MIXL1	d0	ns	>0,9999
MIXL1	d0	0.91	0.96	1.15	1.79	1.65	1.33			d1	***	0.0002
	d1	13.18	16.66	25.54	180.16	133.22	84.57			d2	****	<0,0001
	d2	9.01	12.96	19.76	269.22	211.8	113.5			d3	ns	0.5684
	d3	6.57	10.34	20.16	58.96	57.29	25.75			d4	ns	>0,9999
	d4	1.25	1.04	10.08	1.5	1.42	1.79			d5	ns	>0,9999
	d5	0.57	0.87	5.67	1.86	1.68	1.03
		CTRLsh			GPC4sh5-c10				CTRLsh vs. GPC4sh5-c10		summary	p-value
		R1	R2	R3	R1	R2	R3		CXCR4	d0	ns	>0,9999
CXCR4	d0	0.89	1.12	1	1.01	0.97	1.01			d1	ns	0.9999
	d1	4.57	5.15	1.42	2.86	3.38	1.74			d2	ns	0.6697
	d2	6.75	7.65	3.72	14.58	11.16	8.5			d3	**	0.0082
	d3	7.84	8.53	9.03	28.11	25.79	12.6			d4	**	0.0013
	d4	4.8	4.34	3.24	26.2	29.77	5.81			d5	ns	0.981
	d5	2.97	3.21	3.42	5.32	7.29	5.07
		CTRLsh			GPC4sh5-c10				CTRLsh vs. GPC4sh5-c10		summary	p-value
		R1	R2	R3	R1	R2	R3		TBX6	d0	ns	>0,9999
TBX6	d0	1.72	0.95	0.62	1.78	1.13	0.75			d1	ns	>0,9999
	d1	2.21	0.81	0.76	1.8	1.33	0.77			d2	*	0.0139
	d2	3.33	1.06	1.08	15.41	6.92	10.55			d3	***	0.0002
	d3	2.17	1.44	1.39	23.39	8.6	14.38			d4	***	0.0005
	d4	3.28	1.31	1.32	20.55	12.07	11.11			d5	ns	0.7045
	d5	4.07	1.62	2.9	11.84	5.19	2.58
									CTRLsh vs. GPC4sh5-c10		summary	p-value
		CTRLsh			GPC4sh5-c10				NODAL	d0	ns	0.3189
		R1	R2	R3	R1	R2	R3			d1	****	<0,0001
NODAL	d0	1.54	0.82	0.79	2.14	2.42	2.64			d2	***	0.0002
	d1	6.58	4.31	3.85	8.85	8.26	10.26			d3	ns	0.9883
	d2	3.69	3.74	3.51	8.73	7.26	5.34			d4	ns	>0,9999
	d3	2.54	2.2	1.45	3.46	3.06	1.01			d5	ns	>0,9999
	d4	0.32	0.33	0.74	0.37	0.56	0.2
	d5	0.34	0.51	0.58	0.83	0.73	0.31
		CTRLsh			GPC4sh5-c10				CTRLsh vs. GPC4sh5-c10		summary	p-value
		R1	R2	R3	R1	R2	R3		CER1	d0	ns	>0,9999
CER1	d0	1.45	0.8	0.86	2.21	2.23	1.69			d1	ns	0.991
	d1	102.23	105.14	105.32	220.58	150.95	100.93			d2	****	<0,0001
	d2	49.23	72.57	56.36	1048.19	718.02	399.54			d3	****	<0,0001
	d3	56.68	75.16	162.7	729.74	569.72	429.45			d4	ns	>0,9999
	d4	3.73	2.72	23.31	11.26	12.21	7.07			d5	ns	>0,9999
	d5	1.05	1.61	11.57	8.56	6.12	0.9
		CTRLsh			GPC4sh5-c10				CTRLsh vs. GPC4sh5-c10		summary	p-value
		R1	R2	R3	R1	R2	R3		VEGFR2	d0	ns	0.9919
VEGFR2	d0	1.14	1.01	0.86	1.46	1.09	0.97			d1	ns	0.8899
	d1	0.86	0.49	0.46	1.12	0.98	0.59			d2	ns	0.4259
	d2	0.5	0.28	0.19	1.24	0.77	0.46			d3	*	0.0436
	d3	0.4	0.26	0.16	1.33	1.26	0.7			d4	*	0.0211
	d4	0.5	0.17	0.07	1.62	1.32	0.53			d5	*	0.0109
	d5	0.28	0.25	0.13	1.9	1.27	0.45

## Sheet: Fig S3b
RT qPCR	Transcript levels were normalized to the mean of WT delatCt data are represented as of Log2FC
		EOMES	GSC	MIXL1	NODAL	SOX17	FOXA2	CER1	CXCR4	TBX6	MESP1	VEGFR2	PDGFRa
WT	R1	-0.22	-0.32	-0.3	0.12	0.28	0.04	0.02	0.04	0.32	0.67	-0.36	0.11
	R2	0.2	0.48	0.51	0.2	0.2	0.3	0.37	0.2	0.06	-0.59	0.11	-0.2
	R3	0.02	-0.16	-0.21	-0.32	-0.49	-0.35	-0.39	-0.24	-0.38	-0.08	0.25	0.09
CTRLsh	R1	0.17	0.64	-0.45	1.25	-1.07	-1.98	-1.6	-0.18	1.41	2.94	0.5	2.51
	R2	0	0.11	-0.79	0.64	-1.68	-1.92	-1.2	0.97	0.09	3.4	-1.05	2.3
	R3	-0.12	-0.35	0.16	0.47	1.31	-0.28	-0.41	1.02	0.1	0.93	-2.29	1.1
GPC4sh5-c10	R1	2.43	2.36	2.98	1.68	4.05	3.38	2.08	2.1	4.06	5.69	1.91	4.8
	R2	2.18	2.19	2.55	1.58	3.59	3.81	1.73	2.31	3.29	6.27	2.21	5.08
	R3	2.28	2.45	1.89	1.89	3.71	1.21	1.17	1.14	3.17	5.29	0.58	5.16
GPC4sh2-c3	R1	1.97	0.89	1.71	1.35	2.58	3.62	2.07	1.99	1.97	4.45	1.68	3.34
	R2	2.32	1.76	2.64	1.4	3.06	3.62	1.91	2.09	1.82	5.7	1.17	4.24
	R3	2.15	1.76	2.5	1.51	2.8	3.65	1.89	1.9	2.36	5.62	1.79	3.79
