# Supplementary material for: Epithelial disruption drives mesendoderm differentiation in human pluripotent stem cells by enabling TGF-β protein sensing
Source: Nat Commun. 2023 Jan 21;14:349. doi: 10.1038/s41467-023-35965-8 (PMC9867713; doi:10.1038/s41467-023-35965-8)
Supplement: Supplementary file 4 — Source Data [file 41467_2023_35965_MOESM4_ESM.zip › Source Data Supp Figure 5.xlsx]

## Sheet: Fig S4b
	% of positive cell for BRACH
	AICS-0023 CTRLsh	AICS-0023 GPC4sh
R1	6.9	44.64
R2	2.79	26.95
R3	4.37	28.71
immunostaining analysis
			summary	p-value
	AICS-0023 CTRLsh vs. AICS-0023 GPC4sh		*	0.0236

## Sheet: Fig S4d
	% of positive cell for pH3
	WT			CTRLsh			GPC4sh5-c10			GPC4sh2-c3
	R1	R2	R3	R1	R2	R3	R1	R2	R3	R1	R2	R3
Mesendoderm	1.44	2.5	2.7	2.1	3.17	2.94	2	2	3.47	2.58	1.74	1.91
Endoderm	2.09	1.81	1.4	2.36	1.54	1.66	2.17	1.76	1.52	2.07	1.54	1.98
Mesoderm	3.98	4.11	2.88	4.05	4.81	3.68	4.83	4.26	4.96	3.98	3.64	5.13
immunostaining analysis
	Mesendoderm		summary	p-value
	WT vs. CTRLsh		ns	0.6637
	WT vs. GPC4sh5-c10		ns	0.9287
	WT vs. GPC4sh2-c3		ns	0.9904
	CTRLsh vs. GPC4sh5-c10		ns	0.9479
	CTRLsh vs. GPC4sh2-c3		ns	0.4826
	GPC4sh5-c10 vs. GPC4sh2-c3		ns	0.8011
	Endoderm		summary	p-value
	WT vs. CTRLsh		ns	0.9975
	WT vs. GPC4sh5-c10		ns	0.9995
	WT vs. GPC4sh2-c3		ns	0.9965
	CTRLsh vs. GPC4sh5-c10		ns	0.9998
	CTRLsh vs. GPC4sh2-c3		ns	>0,9999
	GPC4sh5-c10 vs. GPC4sh2-c3		ns	0.9996
	Mesoderm		summary	p-value
	WT vs. CTRLsh		ns	0.6637
	WT vs. GPC4sh5-c10		ns	0.1376
	WT vs. GPC4sh2-c3		ns	0.5703
	CTRLsh vs. GPC4sh5-c10		ns	0.69
	CTRLsh vs. GPC4sh2-c3		ns	0.9987
	GPC4sh5-c10 vs. GPC4sh2-c3		ns	0.7778

## Sheet: Fig S4e
	Global Intensity of clCASP3 over DAPI
	WT			CTRLsh			GPC4sh5-c10			GPC4sh2-c3
	R1	R2	R3	R1	R2	R3	R1	R2	R3	R1	R2	R3
Mesendoderm	2.53	1.54	1.52	2.18	2.38	1.02	1.12	0.71	1.19	1.47	1.01	1.26
Endoderm	2.09	1.81	1.4	2.36	1.54	1.66	2.17	1.76	1.52	2.07	1.54	1.98
Mesoderm	1.58	1.57	0.94	0.75	1.47	1.01	1.43	1.13	1.79	1.37	1.58	1.68
immunostaining analysis
	Mesendoderm		summary	p-value
	WT vs. CTRLsh		ns	>0,9999
	WT vs. GPC4sh5-c10		ns	0.0646
	WT vs. GPC4sh2-c3		ns	0.2553
	CTRLsh vs. GPC4sh5-c10		ns	0.066
	CTRLsh vs. GPC4sh2-c3		ns	0.2595
	GPC4sh5-c10 vs. GPC4sh2-c3		ns	0.8805
	Endoderm		summary	p-value
	WT vs. CTRLsh		ns	0.9932
	WT vs. GPC4sh5-c10		ns	0.9987
	WT vs. GPC4sh2-c3		ns	0.9906
	CTRLsh vs. GPC4sh5-c10		ns	0.9995
	CTRLsh vs. GPC4sh2-c3		ns	>0,9999
	GPC4sh5-c10 vs. GPC4sh2-c3		ns	0.9989
	Mesoderm		summary	p-value
	WT vs. CTRLsh		ns	0.8139
	WT vs. GPC4sh5-c10		ns	0.9932
	WT vs. GPC4sh2-c3		ns	0.9445
	CTRLsh vs. GPC4sh5-c10		ns	0.6635
	CTRLsh vs. GPC4sh2-c3		ns	0.4899
	GPC4sh5-c10 vs. GPC4sh2-c3		ns	0.9915
