# Supplementary material for: Epithelial disruption drives mesendoderm differentiation in human pluripotent stem cells by enabling TGF-β protein sensing
Source: Nat Commun. 2023 Jan 21;14:349. doi: 10.1038/s41467-023-35965-8 (PMC9867713; doi:10.1038/s41467-023-35965-8)
Supplement: Supplementary file 4 — Source Data [file 41467_2023_35965_MOESM4_ESM.zip › Source Data Supp Figure 6.xlsx]

## Sheet: Fig S5b
immunostaining analysis
		WT	CTRLsh	GPC4sh5-c10	GPCsh2-c3
pSMAD2%	R1	22	23	47	50
	R2	25	26	46	50
	R3	26	21	45	45
			summary	p-value
	WT vs. CTRLsh		ns	0.9028
	WT vs. GPC4sh5-c10		****	<0,0001
	WT vs. GPCsh2-c3		****	<0,0001

## Sheet: Fig S5c
	% of positive cell for pSMAD2
	GPC4sh5-c10			GPC4sh2-c3
	R1	R2	R3	R1	R2	R3		Is slope significantly non-zero?	GPC4sh5-c10	GPC4sh2-c3
Distrub Area	71	61	61	51	68	45		F	74.87	18.59
30µm	60	55	51	38	58	50		DFn, DFd	1, 13	1, 13
60µm	43	44	37	25	41	51		P value	<0,0001	0.0008
90µm	27	40	30	18	26	44		Deviation from zero?	Significant	Significant
> to 90µm	22	30	41	19	18	34
								Equation	Y = -0,3487*X + 64,39	Y = -0,3081*X + 56,32
immunostaining analysis

## Sheet: Fig S5f
		GEL 1						loading:	molecular marker / WT / CTRLsh / GPC4sh5-c10 / GPC4sh2-c3
								ACTR2B
		GEL 2						loading:	GPC4sh2-c3 / GPC4sh5-c10 / CTRLsh / WT /molecular marker

## Sheet: Fig S5g
RT qPCR		Transcript levels were normalized to the mean of CTRLsh delatCt. data are represented as of Log2FC
		CTRLsh	GPC4sh5-c10
NODAL	R1	0.75	0.87
	R2	0.74	1.09			NODAL	summary	p-value
	R3	1.51	1.25		CTRLsh vs. GPC4sh5-c10		ns	0.6078
	R4	1.35	0.91
	R5	1.4	1.6
	R6	0.63	1.15
		CTRLsh	GPC4sh5-c10
ACTR2B	R1	1	1.01
	R2	1.22	1.11			ACTR2B	summary	p-value
	R3	1.29	1.17		CTRLsh vs. GPC4sh5-c10		ns	0.8182
	R4	1.27	1.68
	R5	1.54	1.12
	R6	0.97	1.01
	R7	0.56	0.81
	R8	0.59	0.7
		CTRLsh	GPC4sh5-c10
CRIPTO	R1	1.29	1.3			CRIPTO	summary	p-value
	R2	0.81	0.75		CTRLsh vs. GPC4sh5-c10		ns	0.8258
	R3	1.12	1.28
	R4	0.77	0.72
	R5	0.89	1.32
	R6	1.23	1.39
	R7	1	0.67
	R8	1.01	0.84
