# Supplementary material for: Epithelial disruption drives mesendoderm differentiation in human pluripotent stem cells by enabling TGF-β protein sensing
Source: Nat Commun. 2023 Jan 21;14:349. doi: 10.1038/s41467-023-35965-8 (PMC9867713; doi:10.1038/s41467-023-35965-8)
Supplement: Supplementary file 4 — Source Data [file 41467_2023_35965_MOESM4_ESM.zip › Source Data Supp Figure 7.xlsx]

## Sheet: Fig S6b
		CTRLsh				CTRLsh + LPA			CTRLsh + Blebbi			GPC4sh5-c10				GPC4sh5-c10 + LPA			GPC4sh5-c10 + Blebbi
		R1	R2	R3	R4	R1	R2	R3	R1	R2	R3	R1	R2	R3	R4	R1	R2	R3	R1	R2	R3
pSMAD2%	0 hr	80	58.5	100.6	94.1	80	58.5	80.6	80	58.5	80.6	94	90	91.5	99.3	94	90	74	94	90	74
	2 hrs	98.5	61.6	97.78	98.1	98.5	61.6	61	98.5	61.6	61	80.7	84.7	99.1	97.5	80.7	84.7	42.3	80.7	84.7	42.3
	12 hrs	85	36	59.8	46.5	8.6	26.1	23.7	45.9	88.2	79.5	93.2	60.4	51.5	79.8	16.2	23.9	43.8	93.1	79.9	86.3
	18 hrs	2.3	15.9	4.7	4.4	0.5	16.5	43.5	14	58.4	81.2	46.1	49.5	76.9	73	0.3	23.7	0.8	35.4	85.7	82.9
immunostaining analysis
				0 hr	summary	p-value
	CTRLsh vs. CTRLsh + LPA				ns	0.9693
	CTRLsh vs. CTRLsh + Blebbi				ns	0.9693
	CTRLsh vs. GPC4sh5-c10				ns	0.955
	CTRLsh vs. GPC4sh5-c10 + LPA				ns	>0,9999
	CTRLsh vs. GPC4sh5-c10 + Blebbi				ns	>0,9999
	CTRLsh + LPA vs. CTRLsh + Blebbi				ns	>0,9999
	CTRLsh + LPA vs. GPC4sh5-c10				ns	0.6148
	CTRLsh + LPA vs. GPC4sh5-c10 + LPA				ns	0.9383
	CTRLsh + LPA vs. GPC4sh5-c10 + Blebbi				ns	0.9383
	CTRLsh + Blebbi vs. GPC4sh5-c10				ns	0.6148
	CTRLsh + Blebbi vs. GPC4sh5-c10 + LPA				ns	0.9383
	CTRLsh + Blebbi vs. GPC4sh5-c10 + Blebbi				ns	0.9383
	GPC4sh5-c10 vs. GPC4sh5-c10 + LPA				ns	0.9915
	GPC4sh5-c10 vs. GPC4sh5-c10 + Blebbi				ns	0.9915
	GPC4sh5-c10 + LPA vs. GPC4sh5-c10 + Blebbi				ns	>0,9999
				2 hrs	summary	p-value
	CTRLsh vs. CTRLsh + LPA				ns	0.8501
	CTRLsh vs. CTRLsh + Blebbi				ns	0.8501
	CTRLsh vs. GPC4sh5-c10				ns	>0,9999
	CTRLsh vs. GPC4sh5-c10 + LPA				ns	0.659
	CTRLsh vs. GPC4sh5-c10 + Blebbi				ns	0.659
	CTRLsh + LPA vs. CTRLsh + Blebbi				ns	>0,9999
	CTRLsh + LPA vs. GPC4sh5-c10				ns	0.7928
	CTRLsh + LPA vs. GPC4sh5-c10 + LPA				ns	0.9995
	CTRLsh + LPA vs. GPC4sh5-c10 + Blebbi				ns	0.9995
	CTRLsh + Blebbi vs. GPC4sh5-c10				ns	0.7928
	CTRLsh + Blebbi vs. GPC4sh5-c10 + LPA				ns	0.9995
	CTRLsh + Blebbi vs. GPC4sh5-c10 + Blebbi				ns	0.9995
	GPC4sh5-c10 vs. GPC4sh5-c10 + LPA				ns	0.5851
	GPC4sh5-c10 vs. GPC4sh5-c10 + Blebbi				ns	0.5851
	GPC4sh5-c10 + LPA vs. GPC4sh5-c10 + Blebbi				ns	>0,9999
				12 hrs	summary	p-value
	CTRLsh vs. CTRLsh + LPA				ns	0.0605
	CTRLsh vs. CTRLsh + Blebbi				ns	0.8804
	CTRLsh vs. GPC4sh5-c10				ns	0.8409
	CTRLsh vs. GPC4sh5-c10 + LPA				ns	0.2486
	CTRLsh vs. GPC4sh5-c10 + Blebbi				ns	0.2235
	CTRLsh + LPA vs. CTRLsh + Blebbi				**	0.0055
	CTRLsh + LPA vs. GPC4sh5-c10				**	0.0024
	CTRLsh + LPA vs. GPC4sh5-c10 + LPA				ns	0.9902
	CTRLsh + LPA vs. GPC4sh5-c10 + Blebbi				***	0.0001
	CTRLsh + Blebbi vs. GPC4sh5-c10				ns	>0,9999
	CTRLsh + Blebbi vs. GPC4sh5-c10 + LPA				*	0.0328
	CTRLsh + Blebbi vs. GPC4sh5-c10 + Blebbi				ns	0.8842
	GPC4sh5-c10 vs. GPC4sh5-c10 + LPA				*	0.018
	GPC4sh5-c10 vs. GPC4sh5-c10 + Blebbi				ns	0.8531
	GPC4sh5-c10 + LPA vs. GPC4sh5-c10 + Blebbi				**	0.0011
				18 hrs	summary	p-value
	CTRLsh vs. CTRLsh + LPA				ns	0.9099
	CTRLsh vs. CTRLsh + Blebbi				*	0.014
	CTRLsh vs. GPC4sh5-c10				***	0.0004
	CTRLsh vs. GPC4sh5-c10 + LPA				ns	>0,9999
	CTRLsh vs. GPC4sh5-c10 + Blebbi				***	0.0002
	CTRLsh + LPA vs. CTRLsh + Blebbi				ns	0.2427
	CTRLsh + LPA vs. GPC4sh5-c10				*	0.028
	CTRLsh + LPA vs. GPC4sh5-c10 + LPA				ns	0.9567
	CTRLsh + LPA vs. GPC4sh5-c10 + Blebbi				*	0.0129
	CTRLsh + Blebbi vs. GPC4sh5-c10				ns	0.9704
	CTRLsh + Blebbi vs. GPC4sh5-c10 + LPA				*	0.0347
	CTRLsh + Blebbi vs. GPC4sh5-c10 + Blebbi				ns	0.835
	GPC4sh5-c10 vs. GPC4sh5-c10 + LPA				**	0.0017
	GPC4sh5-c10 vs. GPC4sh5-c10 + Blebbi				ns	0.9958
	GPC4sh5-c10 + LPA vs. GPC4sh5-c10 + Blebbi				***	0.0008

## Sheet: Fig S6c
		CTRLsh	GPC4sh5-c10	CTRLsh + LPA	GPC4sh5-c10 + LPA	CTRLsh + Blebbi	GPC4sh5-c10 + Blebbi
pSMAD2%	R1	2.3	46.1	0.5	0.3	14	35.4
	R2	15.9	49.5	16.5	23.7	58.4	85.7
	R3	4.7	76.9	43.5	0.8	81.2	82.9
	R4	4.4	73
immunostaining analysis
					18 hrs	summary	p-value
		CTRLsh vs. CTRLsh + LPA				ns	0.9099
		CTRLsh vs. CTRLsh + Blebbi				*	0.014
		CTRLsh vs. GPC4sh5-c10				***	0.0004
		CTRLsh vs. GPC4sh5-c10 + LPA				ns	>0,9999
		CTRLsh vs. GPC4sh5-c10 + Blebbi				***	0.0002
		CTRLsh + LPA vs. CTRLsh + Blebbi				ns	0.2427
		CTRLsh + LPA vs. GPC4sh5-c10				*	0.028
		CTRLsh + LPA vs. GPC4sh5-c10 + LPA				ns	0.9567
		CTRLsh + LPA vs. GPC4sh5-c10 + Blebbi				*	0.0129
		CTRLsh + Blebbi vs. GPC4sh5-c10				ns	0.9704
		CTRLsh + Blebbi vs. GPC4sh5-c10 + LPA				*	0.0347
		CTRLsh + Blebbi vs. GPC4sh5-c10 + Blebbi				ns	0.835
		GPC4sh5-c10 vs. GPC4sh5-c10 + LPA				**	0.0017
		GPC4sh5-c10 vs. GPC4sh5-c10 + Blebbi				ns	0.9958
		GPC4sh5-c10 + LPA vs. GPC4sh5-c10 + Blebbi				***	0.0008
